# Supplementary material for: P-TEFb Regulates Transcriptional Activation in Non-coding RNA Genes
Source: Front Genet. 2019 Apr 24;10:342. doi: 10.3389/fgene.2019.00342 (PMC6491683; doi:10.3389/fgene.2019.00342)
Supplement: Supplementary file 2 [file Data_Sheet_2.ZIP]

Archive with 8 entries (8 files):
- ._Supplementary Data 1.xlsx
- ._Supplementary Data 2.xlsx
- ._Supplementary Data 3.xlsx
- ._Supplementary Data 4.xlsx
- Supplementary Data 1.xlsx
- Supplementary Data 2.xlsx
- Supplementary Data 3.xlsx
- Supplementary Data 4.xlsx
