# Supplementary material for: P-TEFb Regulates Transcriptional Activation in Non-coding RNA Genes
Source: Front Genet. 2019 Apr 24;10:342. doi: 10.3389/fgene.2019.00342 (PMC6491683; doi:10.3389/fgene.2019.00342)
Supplement: Supplementary file 2 [file Data_Sheet_2.ZIP › Supplementary Data 2.xlsx]

## Sheet: GSM1661786_CDK9
ChIPed	GSM1661786_CDK9_ChIP_DMSO
Input	GSM1661784_Input_ChIP_DMSO
Peak Score	높을수록 CDK9이 더 많이 (cell population) 붙어있음을 의미 (NEAT1과 MALAT1은 상위 list에 rank됨)
Gene Name	유전자 이름
Gene Type	유전자 종류 (eg. ncRNA: non-coding RNA)
Distance to TSS	Peak과 가장 가까운 유전자의 Transcription Start Site (TSS)와의 거리 (CDK9의 경우 broad한 peak 형태를 보이기 때문에 peak의 중간 position과 주변 TSS와의 거리임)
PeakID (cmd=annotatePeaks.pl /media/kangklab/Elements/100_KPU-BUNCH_ChIP-seq/001_Octopus_output/03_Tag/GSM1661786_CDK9-ChIP-on-DMSO-treated-cells_.CH.SE.hg38.ht2/peaks.txt hg38)	Chr	Start	End	Peak Score	Gene Name	Gene Description	Gene Type	Distance to TSS	Annotation	Detailed Annotation	Nearest PromoterID	Entrez ID	Nearest Unigene	Nearest Refseq	Nearest Ensembl	Gene Alias
chr3-7242	chr3	149511858	149659904	6261.5	WWTR1	WW domain containing transcription regulator 1	protein-coding	72144	intron (NM_001168278, intron 3 of 7)	intron (NM_001168278, intron 3 of 7)	NM_001168280	25937	Hs.477921	NM_015472	ENSG00000018408	TAZ
chr5-6714	chr5	142255928	142329759	3498.3	SPRY4-IT1	SPRY4 intronic transcript 1	ncRNA	25479	Intergenic	MIRb|SINE|MIR	NR_131221	100642175	Hs.684549	NR_131221	ENSG00000281881	SPRIGHTLY
chr11-3279	chr11	65415943	65450199	3203.5	NEAT1	nuclear paraspeckle assembly transcript 1 (non-protein coding)	ncRNA	10273	non-coding (NR_131012, exon 1 of 1)	non-coding (NR_131012, exon 1 of 1)	NR_131012	283131	Hs.523789	NR_002802	ENSG00000245532	LINC00084|NCRNA00084|TncRNA|VINC
chr2-7976	chr2	223970053	224043450	2739.7	SERPINE2	serpin family E member 2	protein-coding	24727	intron (NM_006216, intron 1 of 8)	MER102c|DNA|hAT-Charlie	NR_073116	5270	Hs.38449	NM_006216	ENSG00000135919	GDN|GDNPF|PI-7|PI7|PN-1|PN1|PNI
chr20-2446	chr20	51412369	51448926	2228.9	MIR3194	microRNA 3194	ncRNA	22330	intron (NM_001258294, intron 9 of 10)	intron (NM_001258294, intron 9 of 10)	NR_036162	100422889		NR_036162	ENSG00000266761	mir-3194
chr22-183	chr22	37967158	37990907	2070.5	SOX10	SRY-box 10	protein-coding	5500	intron (NM_006941, intron 2 of 3)	AluSx|SINE|Alu	NM_006941	6663	Hs.376984	NM_006941	ENSG00000100146	DOM|PCWH|WS2E|WS4|WS4C
chr12-3696	chr12	23915825	23952021	1917.1	SOX5	SRY-box 5	protein-coding	15780	intron (NM_152989, intron 4 of 17)	L4_C_Mam|LINE|RTE-X	NM_001330785	6660	Hs.434948	NM_006940	ENSG00000134532	L-SOX5|L-SOX5B|L-SOX5F|LAMSHF
chr16-3263	chr16	22005550	22034778	1812.1	C16orf52	chromosome 16 open reading frame 52	protein-coding	12029	intron (NM_001164579, intron 1 of 2)	AluSp|SINE|Alu	NM_001164579	730094	Hs.498890	NM_173501	ENSG00000185716	-
chr11-2701	chr11	122144491	122183048	1742.7	MIR100HG	mir-100-let-7a-2 cluster host gene	ncRNA	-6656	intron (NR_137179, intron 3 of 4)	intron (NR_137179, intron 3 of 4)	NR_137187	399959	Hs.44098	NR_024430		AGD1|linc-NeD125|lncRNA-N2
chr9-4244	chr9	22206837	22220698	1662.7	CDKN2B	cyclin dependent kinase inhibitor 2B	protein-coding	-204454	Intergenic	L2a|LINE|L2	NM_078487	1030	Hs.72901	NM_004936	ENSG00000147883	CDK4I|INK4B|MTS2|P15|TP15|p15INK4b
chr22-272	chr22	38015117	38042349	1655.7	PICK1	protein interacting with PRKCA 1	protein-coding	-28522	intron (NM_001301130, intron 5 of 5)	intron (NM_001301130, intron 5 of 5)	NM_001039584	9463	Hs.180871	NM_012407	ENSG00000100151	PICK|PRKCABP
chr20-4618	chr20	25230434	25256660	1449.8	PYGB	glycogen phosphorylase B	protein-coding	-4523	Intergenic	MER34C_|LTR|ERV1	NM_002862	5834	Hs.368157	NM_002862	ENSG00000100994	GPBB
chr11-1738	chr11	65489295	65509040	1432.3	MALAT1	metastasis associated lung adenocarcinoma transcript 1 (non-protein coding)	ncRNA	1429	non-coding (NR_002819, exon 1 of 1)	non-coding (NR_002819, exon 1 of 1)	NR_144568	378938	Hs.621695	NR_002819		HCN|LINC00047|NCRNA00047|NEAT2|PRO2853
chr4-314	chr4	188399578	188416240	1424.3	LINC01060	long intergenic non-protein coding RNA 1060	ncRNA	-47669	Intergenic	Intergenic	NR_033869	401164	Hs.435756	NR_033869	ENSG00000249378	-
chr1-4828	chr1	12587951	12621474	1379.8	DHRS3	dehydrogenase/reductase 3	protein-coding	-8316	intron (NM_004753, intron 1 of 5)	MIRb|SINE|MIR	NM_001324370	9249	Hs.289347	NM_004753	ENSG00000162496	DD83.1|RDH17|Rsdr1|SDR1|SDR16C1|retSDR1
chr6-1463	chr6	50815571	50849848	1374.3	TFAP2B	transcription factor AP-2 beta	protein-coding	13983	intron (NM_003221, intron 3 of 6)	intron (NM_003221, intron 3 of 6)	NM_003221	7021	Hs.33102	NM_003221	ENSG00000008196	AP-2B|AP2-B|PDA2
chr9-4559	chr9	70385433	70421829	1364.8	KLF9	Kruppel like factor 9	protein-coding	11026	intron (NM_001206, intron 1 of 1)	MLT1K|LTR|ERVL-MaLR	NM_001206	687	Hs.150557	NM_001206	ENSG00000119138	BTEB|BTEB1
chr12-2079	chr12	76019724	76035534	1345.9	PHLDA1	pleckstrin homology like domain family A member 1	protein-coding	4147	3' UTR (NM_007350, exon 2 of 2)	3' UTR (NM_007350, exon 2 of 2)	NM_007350	22822	Hs.602085	NM_007350	ENSG00000139289	DT1P1B11|PHRIP|TDAG51
chr19-873	chr19	35105246	35125385	1283.9	FXYD3	FXYD domain containing ion transport regulator 3	protein-coding	-513	promoter-TSS (NM_001136009)	promoter-TSS (NM_001136009)	NM_001136010	5349	Hs.301350	NM_005971	ENSG00000089356	MAT8|PLML
chr9-6828	chr9	70576318	70596330	1268.9	KLF9	Kruppel like factor 9	protein-coding	-171667	intron (NM_001007471, intron 21 of 24)	intron (NM_001007471, intron 21 of 24)	NM_001206	687	Hs.150557	NM_001206	ENSG00000119138	BTEB|BTEB1
chr5-1117	chr5	149953136	149975812	1149.4	SLC26A2	solute carrier family 26 member 2	protein-coding	3737	intron (NM_000112, intron 1 of 2)	AluSz|SINE|Alu	NM_000112	1836	Hs.302738	NM_000112	ENSG00000155850	D5S1708|DTD|DTDST|EDM4|MST153|MSTP157
chr7-2990	chr7	15485937	15511179	1133.5	AGMO	alkylglycerol monooxygenase	protein-coding	63457	intron (NM_001004320, intron 3 of 12)	intron (NM_001004320, intron 3 of 12)	NM_001004320	392636	Hs.670634	NM_001004320	ENSG00000187546	TMEM195
chr10-1881	chr10	98245721	98269902	1076.5	LOXL4	lysyl oxidase like 4	protein-coding	10439	intron (NM_032211, intron 7 of 14)	intron (NM_032211, intron 7 of 14)	NM_032211	84171	Hs.306814	NM_032211	ENSG00000138131	LOXC
chr17-2281	chr17	59836645	59847028	992.0	MIR21	microRNA 21	ncRNA	570	TTS (NR_029493)	TTS (NR_029493)	NR_029493	406991	Hs.444569	NR_029493	ENSG00000062716	MIRN21|hsa-mir-21|miR-21|miRNA21
chr13-4141	chr13	80328437	80343831	983.0	SPRY2	sprouty RTK signaling antagonist 2	protein-coding	3525	3' UTR (NM_005842, exon 2 of 2)	3' UTR (NM_005842, exon 2 of 2)	NM_001318538	10253	Hs.18676	NM_005842	ENSG00000136158	IGAN3|hSPRY2
chr3-2593	chr3	48548758	48566770	958.5	PFKFB4	6-phosphofructo-2-kinase/fructose-2,6-biphosphatase 4	protein-coding	-841	promoter-TSS (NM_001317138)	promoter-TSS (NM_001317138)	NM_001317138	5210	Hs.476217	NM_004567	ENSG00000114268	-
chr9-1350	chr9	121267318	121295374	947.0	GSN-AS1	GSN antisense RNA 1	ncRNA	4184	non-coding (NR_103560, exon 1 of 1)	non-coding (NR_103560, exon 1 of 1)	NR_103560	57000	Hs.522373	NM_020250	ENSG00000235865	C9orf31|MOST2
chr8-4383	chr8	126545942	126560640	911.6	FAM84B	family with sequence similarity 84 member B	protein-coding	5175	3' UTR (NM_174911, exon 2 of 2)	3' UTR (NM_174911, exon 2 of 2)	NM_174911	157638	Hs.741352	NM_174911	ENSG00000168672	BCMP101|NSE2
chr1-10852	chr1	33418648	33436803	895.6	ZSCAN20	zinc finger and SCAN domain containing 20	protein-coding	-44906	Intergenic	L2c|LINE|L2	NM_145238	7579	Hs.442705	NM_145238	ENSG00000121903	KOX29|ZFP-31|ZNF31|ZNF360
chr20-1451	chr20	51486196	51503477	882.1	MIR3194	microRNA 3194	ncRNA	-41859	intron (NM_001258295, intron 3 of 9)	intron (NM_001258295, intron 3 of 9)	NR_036162	100422889		NR_036162	ENSG00000266761	mir-3194
chr1-9147	chr1	33319553	33350206	866.6	MIR3605	microRNA 3605	ncRNA	-2387	intron (NM_001330488, intron 7 of 12)	intron (NM_001330488, intron 7 of 12)	NR_037400	100500853		NR_037400	ENSG00000134686	mir-3605
chr10-2043	chr10	72272043	72279574	866.6	DDIT4	DNA damage inducible transcript 4	protein-coding	1889	3' UTR (NM_019058, exon 3 of 3)	3' UTR (NM_019058, exon 3 of 3)	NM_019058	54541	Hs.744875	NM_019058	ENSG00000168209	Dig2|REDD-1|REDD1
chr20-430	chr20	51559262	51566335	854.1	NFATC2	nuclear factor of activated T-cells 2	protein-coding	33	promoter-TSS (NM_001136021)	promoter-TSS (NM_001136021)	NM_001258295	4773	Hs.744148	NM_012340	ENSG00000101096	NFAT1|NFATP
chr12-831	chr12	24033365	24046922	843.6	SOX5	SRY-box 5	protein-coding	-89111	intron (NM_152989, intron 4 of 17)	intron (NM_152989, intron 4 of 17)	NM_001261415	6660	Hs.434948	NM_006940	ENSG00000134532	L-SOX5|L-SOX5B|L-SOX5F|LAMSHF
chr7-5060	chr7	15669926	15693555	789.6	MEOX2	mesenchyme homeobox 2	protein-coding	4943	non-coding (NR_134258, exon 4 of 4)	non-coding (NR_134258, exon 4 of 4)	NM_005924	4223	Hs.170355	NM_005924	ENSG00000106511	GAX|MOX2
chr17-2302	chr17	68773792	68785632	784.1	LINC01482	long intergenic non-protein coding RNA 1482	ncRNA	151558	Intergenic	Intergenic	NR_110825	101928104	Hs.569826	NR_110825	ENSG00000267659	-
chr9-1889	chr9	70599166	70606111	781.1	KLF9	Kruppel like factor 9	protein-coding	-187981	intron (NM_001007471, intron 19 of 24)	intron (NM_001007471, intron 19 of 24)	NM_001206	687	Hs.150557	NM_001206	ENSG00000119138	BTEB|BTEB1
chr22-265	chr22	46064399	46088457	769.6	MIRLET7BHG	MIRLET7B host gene	ncRNA	-9569	Intergenic	Intergenic	NR_027033	400931	Hs.235838	NM_207477	ENSG00000197182	linc-Ppara
chr8-737	chr8	97348799	97358985	765.6	TSPYL5	TSPY like 5	protein-coding	-75944	intron (NR_125390, intron 2 of 2)	intron (NR_125390, intron 2 of 2)	NM_033512	85453	Hs.173094	NM_033512	ENSG00000180543	-
chr5-3899	chr5	57289678	57304600	748.6	GPBP1	GC-rich promoter binding protein 1	protein-coding	83065	Intergenic	L1ME3G|LINE|L1	NM_001127236	65056	Hs.444279	NM_022913	ENSG00000062194	GPBP|SSH6|VASCULIN
chr10-2651	chr10	31610168	31624313	742.6	ARHGAP12	Rho GTPase activating protein 12	protein-coding	291686	Intergenic	Intergenic	NM_001270699	94134	Hs.499264	NM_018287	ENSG00000165322	-
chr10-4268	chr10	119678596	119697043	701.7	BAG3	BCL2 associated athanogene 3	protein-coding	36449	Intergenic	L1MEg|LINE|L1	NM_004281	9531	Hs.523309	NM_004281	ENSG00000151929	BAG-3|BIS|CAIR-1|MFM6
chr3-3954	chr3	185681285	185700296	672.7	IGF2BP2-AS1	IGF2BP2 antisense RNA 1	ncRNA	-22462	intron (NM_001291875, intron 3 of 13)	L1MC5a|LINE|L1	NR_126326	646600	Hs.647949	NR_027317	ENSG00000163915	C3orf65
chr6-4892	chr6	30737704	30745379	669.7	FLOT1	flotillin 1	protein-coding	1310	intron (NM_005803, intron 4 of 12).3	intron (NM_005803, intron 4 of 12).3	NM_001318875	10211	Hs.179986	NM_005803	ENSG00000137312	-
chr15-2075	chr15	80693476	80709482	657.7	ABHD17C	abhydrolase domain containing 17C	protein-coding	6168	intron (NM_021214, intron 1 of 2)	AluSx1|SINE|Alu	NM_021214	58489	Hs.459072	NM_021214	ENSG00000136379	FAM108C1
chr9-1866	chr9	22140653	22151176	652.7	CDKN2B	cyclin dependent kinase inhibitor 2B	protein-coding	-136601	Intergenic	Intergenic	NM_078487	1030	Hs.72901	NM_004936	ENSG00000147883	CDK4I|INK4B|MTS2|P15|TP15|p15INK4b
chr15-436	chr15	80578797	80590145	650.7	MIR5572	microRNA 5572	ncRNA	3368	intron (NM_014862, intron 17 of 18)	intron (NM_014862, intron 17 of 18)	NR_049837	100847042		NR_049837	ENSG00000172379	-
chr10-4813	chr10	98360278	98369959	648.7	MIR1287	microRNA 1287	ncRNA	30189	Intergenic	Intergenic	NR_031619	100302133		NR_031619	ENSG00000119943	MIRN1287|hsa-mir-1287|mir-1287
chr12-3425	chr12	89345682	89356139	647.2	DUSP6	dual specificity phosphatase 6	protein-coding	1949	exon (NM_001946, exon 2 of 3)	exon (NM_001946, exon 2 of 3)	NM_022652	1848	Hs.298654	NM_001946	ENSG00000139318	HH19|MKP3|PYST1
chr8-2884	chr8	87972157	87981647	645.7	DCAF4L2	DDB1 and CUL4 associated factor 4 like 2	protein-coding	-102834	Intergenic	Intergenic	NM_152418	138009	Hs.371738	NM_152418	ENSG00000176566	WDR21C
chr18-988	chr18	36175388	36190868	633.7	LOC101927809	uncharacterized LOC101927809	ncRNA	4307	intron (NR_134605, intron 1 of 1)	intron (NR_134605, intron 1 of 1)	NR_134605	101927809	Hs.600673	NR_134605	ENSG00000260552	-
chr12-5570	chr12	75975769	75987187	630.7	PHLDA1	pleckstrin homology like domain family A member 1	protein-coding	50298	Intergenic	Intergenic	NM_007350	22822	Hs.602085	NM_007350	ENSG00000139289	DT1P1B11|PHRIP|TDAG51
chr20-2250	chr20	58013856	58020381	629.7	MIR4532	microRNA 4532	ncRNA	121724	Intergenic	Intergenic	NR_039757	100616353		NR_039757	ENSG00000263453	mir-4532
chr21-642	chr21	34514426	34527963	624.2	RCAN1	regulator of calcineurin 1	protein-coding	3443	3' UTR (NM_001331016, exon 3 of 3)	3' UTR (NM_001331016, exon 3 of 3)	NM_001285393	1827	Hs.282326	NM_004414	ENSG00000159200	ADAPT78|CSP1|DSC1|DSCR1|MCIP1|RCN1
chr6-1399	chr6	138590497	138601981	620.2	NHSL1	NHS like 1	protein-coding	-23708	Intergenic	Intergenic	NM_020464	57224	Hs.652741	NM_020464	ENSG00000135540	C6orf63
chr5-2827	chr5	142353203	142365297	619.2	LOC101926941	uncharacterized LOC101926941	ncRNA	33957	intron (NR_120664, intron 3 of 3)	MIR3|SINE|MIR	NR_120664	101926941	Hs.658945	NR_120664	ENSG00000231185	-
chr1-1595	chr1	12477090	12482624	603.2	SNORA59A	small nucleolar RNA, H/ACA box 59A	snoRNA	-27389	intron (NM_018156, intron 66 of 68)	intron (NM_018156, intron 66 of 68)	NR_003025	677885	Hs.658450	NR_003025	ENSG00000239149	ACA59
chr1-12332	chr1	28504629	28519096	603.2	SNORA73B	small nucleolar RNA, H/ACA box 73B	snoRNA	3304	TTS (NR_036473)	TTS (NR_036473)	NR_004404	26768		NR_004404		105A|E1c|RNU105A|RNU17B|U17B
chr15-2499	chr15	100879128	100893065	585.2	ALDH1A3	aldehyde dehydrogenase 1 family member A3	protein-coding	6404	intron (NM_001293815, intron 2 of 9)	intron (NM_001293815, intron 2 of 9)	NM_001293815	220	Hs.459538	NM_000693	ENSG00000184254	ALDH1A6|ALDH6|MCOP8|RALDH3
chr20-1170	chr20	47351270	47361643	583.7	ZMYND8	zinc finger MYND-type containing 8	protein-coding	433	intron (NM_001281774, intron 1 of 23)	intron (NM_001281774, intron 1 of 23)	NM_001281772	23613	Hs.446240	NM_012408	ENSG00000101040	PRKCBP1|PRO2893|RACK7
chr1-2307	chr1	63123079	63136417	572.2	LINC00466	long intergenic non-protein coding RNA 466	ncRNA	187509	Intergenic	Intergenic	NR_038252	199899	Hs.116210	NR_038252	ENSG00000224209	-
chr12-7330	chr12	23882844	23913127	568.7	SOX5	SRY-box 5	protein-coding	51718	intron (NM_152989, intron 4 of 17)	MamRep605|LTR?|LTR?	NM_001330785	6660	Hs.434948	NM_006940	ENSG00000134532	L-SOX5|L-SOX5B|L-SOX5F|LAMSHF
chr17-902	chr17	47253264	47270786	559.2	ITGB3	integrin subunit beta 3	protein-coding	8183	intron (NM_000212, intron 1 of 14)	L1ME4b|LINE|L1	NM_000212	3690	Hs.218040	NM_000212	ENSG00000259207	BDPLT16|BDPLT2|CD61|GP3A|GPIIIa|GT
chr1-4920	chr1	116484524	116493311	552.7	LINC01762	long intergenic non-protein coding RNA 1762	ncRNA	-10091	Intergenic	Intergenic	NR_125972	101929023	Hs.668091	NR_125972	ENSG00000233154	-
chr20-4085	chr20	58035335	58047937	552.7	C20orf85	chromosome 20 open reading frame 85	protein-coding	-109291	Intergenic	Intergenic	NM_178456	128602	Hs.43977	NM_178456	ENSG00000124237	LLC1|bA196N14.1
chr13-2228	chr13	109776973	109788212	549.7	IRS2	insulin receptor substrate 2	protein-coding	3975	exon (NM_003749, exon 1 of 2)	exon (NM_003749, exon 1 of 2)	NM_003749	8660	Hs.442344	NM_003749	ENSG00000185950	IRS-2
chr10-3327	chr10	119722535	119730638	548.2	INPP5F	inositol polyphosphate-5-phosphatase F	protein-coding	539	intron (NM_014937, intron 1 of 19)	CpG	NM_001243195	22876	Hs.369755	NM_014937	ENSG00000198825	MSTP007|MSTPO47|SAC2|hSAC2
chr5-1962	chr5	149934878	149942615	547.7	LOC644762	mitochondrial fission factor pseudogene	pseudo	-5769	intron (NM_000440, intron 1 of 21)	MER53|DNA|hAT	NR_110534	644762	Hs.730366	NR_110534		-
chr13-1649	chr13	79934146	79940814	546.7	LINC00382	long intergenic non-protein coding RNA 382	ncRNA	64894	Intergenic	Intergenic	NR_120413	101927195	Hs.342412	NR_120413	ENSG00000229175	TCONS_00021500
chr7-2563	chr7	15553679	15563032	538.2	AGMO	alkylglycerol monooxygenase	protein-coding	3660	intron (NM_001004320, intron 2 of 12)	intron (NM_001004320, intron 2 of 12)	NM_001004320	392636	Hs.670634	NM_001004320	ENSG00000187546	TMEM195
chr8-372	chr8	87935427	87944896	536.7	DCAF4L2	DDB1 and CUL4 associated factor 4 like 2	protein-coding	-66093	Intergenic	MLT1G-int|LTR|ERVL-MaLR	NM_152418	138009	Hs.371738	NM_152418	ENSG00000176566	WDR21C
chr4-1627	chr4	135234440	135257117	529.7	LINC00613	long intergenic non-protein coding RNA 613	ncRNA	642315	Intergenic	Intergenic	NR_103762	100507528	Hs.518987	NR_103762	ENSG00000248330	-
chr5-9183	chr5	57447378	57458658	526.7	ACTBL2	actin, beta like 2	protein-coding	29791	Intergenic	Intergenic	NM_001017992	345651	Hs.482167	NM_001017992	ENSG00000169067	ACT
chr3-8281	chr3	141365130	141379833	525.7	ZBTB38	zinc finger and BTB domain containing 38	protein-coding	48268	intron (NM_001080412, intron 3 of 7)	AluSq|SINE|Alu	NM_001080412	253461	Hs.518301	NM_152535	ENSG00000177311	CIBZ|PPP1R171|ZNF921
chr2-1335	chr2	112644475	112662254	519.8	SLC20A1	solute carrier family 20 member 1	protein-coding	7507	intron (NM_005415, intron 5 of 10)	intron (NM_005415, intron 5 of 10)	NM_005415	6574	Hs.187946	NM_005415	ENSG00000144136	GLVR1|Glvr-1|PIT1|PiT-1
chr5-6451	chr5	38146163	38155561	518.8	LINC02119	long intergenic non-protein coding RNA 2119	ncRNA	2382	intron (NR_134272, intron 1 of 1)	L2b|LINE|L2	NR_134272	101929745	Hs.374715	NR_134272	ENSG00000248461	-
chr9-262	chr9	22164539	22172594	514.3	CDKN2B	cyclin dependent kinase inhibitor 2B	protein-coding	-159253	Intergenic	L1ME4a|LINE|L1	NM_078487	1030	Hs.72901	NM_004936	ENSG00000147883	CDK4I|INK4B|MTS2|P15|TP15|p15INK4b
chr1-9301	chr1	149884253	149889897	502.8	HIST2H2AC	histone cluster 2 H2A family member c	protein-coding	100	promoter-TSS (NM_003528)	promoter-TSS (NM_003528)	NM_003517	8338	Hs.408067	NM_003517	ENSG00000184260	H2A|H2A-GL101|H2A/q|H2AFQ
chr6-4376	chr6	138677549	138696178	502.3	FLJ46906	uncharacterized LOC441172	ncRNA	-4805	Intergenic	Intergenic	NR_033896	441172	Hs.92290	NR_033896		-
chr9-3151	chr9	129481635	129490873	496.8	LINC00963	long intergenic non-protein coding RNA 963	ncRNA	-2406	Intergenic	Intergenic	NR_038955	100506190	Hs.529860	NR_038955		-
chr12-3332	chr12	12713872	12727733	496.8	CDKN1B	cyclin dependent kinase inhibitor 1B	protein-coding	3532	intron (NM_004064, intron 2 of 2)	MER20|DNA|hAT-Charlie	NM_004064	1027	Hs.238990	NM_004064	ENSG00000111276	CDKN4|KIP1|MEN1B|MEN4|P27KIP1
chr19-52	chr19	13149705	13156511	496.3	IER2	immediate early response 2	protein-coding	2640	5' UTR (NM_004907, exon 2 of 2)	5' UTR (NM_004907, exon 2 of 2)	NM_004907	9592	Hs.501629	NM_004907	ENSG00000160888	ETR101
chr8-1271	chr8	120808155	120814746	492.8	SNTB1	syntrophin beta 1	protein-coding	619	exon (NM_021021, exon 1 of 7)	exon (NM_021021, exon 1 of 7)	NM_021021	6641	Hs.46701	NM_021021	ENSG00000172164	59-DAP|A1B|BSYN2|DAPA1B|SNT2|SNT2B1|TIP-43
chr8-4032	chr8	97257133	97266027	487.8	TSPYL5	TSPY like 5	protein-coding	16368	intron (NR_125390, intron 2 of 2)	intron (NR_125390, intron 2 of 2)	NM_033512	85453	Hs.173094	NM_033512	ENSG00000180543	-
chr12-1103	chr12	6332160	6344318	486.3	TNFRSF1A	TNF receptor superfamily member 1A	protein-coding	3878	intron (NR_144351, intron 1 of 8)	intron (NR_144351, intron 1 of 8)	NM_001346092	7132	Hs.279594	NM_001065	ENSG00000067182	CD120a|FPF|TBP1|TNF-R|TNF-R-I|TNF-R55|TNFAR|TNFR1|TNFR55|TNFR60|p55|p55-R|p60
chr13-747	chr13	110010796	110019377	485.3	LINC00396	long intergenic non-protein coding RNA 396	ncRNA	-38199	Intergenic	Intergenic	NR_126387	104355146	Hs.508690	NR_126387	ENSG00000231428	-
chr8-4488	chr8	29339127	29353951	484.3	DUSP4	dual specificity phosphatase 4	protein-coding	2266	intron (NM_057158, intron 1 of 4)	intron (NM_057158, intron 1 of 4)	NM_057158	1846	Hs.417962	NM_001394	ENSG00000120875	HVH2|MKP-2|MKP2|TYP
chr9-5200	chr9	78805622	78814121	481.3	LOC101927450	uncharacterized LOC101927450	ncRNA	335795	Intergenic	LTR47A|LTR|ERVL	NR_109771	101927450	Hs.738041	NR_109771	ENSG00000260995	-
chr9-1867	chr9	22157116	22161278	478.3	CDKN2B	cyclin dependent kinase inhibitor 2B	protein-coding	-149884	Intergenic	Intergenic	NM_078487	1030	Hs.72901	NM_004936	ENSG00000147883	CDK4I|INK4B|MTS2|P15|TP15|p15INK4b
chr10-4290	chr10	126662060	126671867	477.8	C10orf90	chromosome 10 open reading frame 90	protein-coding	-145522	Intergenic	AluSx3|SINE|Alu	NM_001004298	118611	Hs.587663	NM_001004298	ENSG00000154493	FATS|bA422P15.2
chr17-1601	chr17	48238622	48246993	472.3	THRA1/BTR	uncharacterized LOC105371807	ncRNA	-51540	intron (NM_003726, intron 4 of 12)	intron (NM_003726, intron 4 of 12)	NR_131240	105371807	Hs.661105	NR_131239	ENSG00000235300	-
chr8-2660	chr8	22662595	22670323	470.8	BIN3	bridging integrator 3	protein-coding	2689	intron (NM_018688, intron 1 of 8)	intron (NM_018688, intron 1 of 8)	NM_018688	55909	Hs.433722	NM_018688	ENSG00000147439	-
chr12-4127	chr12	27548007	27557434	470.3	PPFIBP1	PPFIA binding protein 1	protein-coding	28608	intron (NM_003622, intron 1 of 29)	MER31A|LTR|ERV1	NM_001198916	8496	Hs.172445	NM_003622	ENSG00000110841	L2|SGT2|hSGT2|hSgt2p
chr12-7558	chr12	92132977	92147736	462.3	LINC01619	long intergenic non-protein coding RNA 1619	ncRNA	1357	TTS (NM_001731)	TTS (NM_001731)	NR_046159	256021	Hs.651357	NM_001256373	ENSG00000257242	C12orf79
chr11-1409	chr11	129636943	129645398	460.3	LINC01395	long intergenic non-protein coding RNA 1395	ncRNA	-23901	Intergenic	Intergenic	NR_120582	101929557	Hs.385785	NR_120582	ENSG00000281097	-
chr5-2058	chr5	15002856	15010229	457.8	ANKH	ANKH inorganic pyrophosphate transport regulator	protein-coding	-134764	Intergenic	MER5B|DNA|hAT-Charlie	NM_054027	56172	Hs.156727	NM_054027	ENSG00000154122	ANK|CCAL2|CMDJ|CPPDD|HANK|MANK
chr7-2865	chr7	41694587	41706119	454.3	INHBA	inhibin beta A subunit	protein-coding	2755	exon (NM_002192, exon 2 of 3)	exon (NM_002192, exon 2 of 3)	NM_002192	3624	Hs.28792	NM_002192	ENSG00000122641	EDF|FRP
chr7-5449	chr7	26192088	26208995	445.3	HNRNPA2B1	heterogeneous nuclear ribonucleoprotein A2/B1	protein-coding	252	promoter-TSS (NM_007276)	promoter-TSS (NM_007276)	NM_002137	3181	Hs.487774	NM_002137	ENSG00000122566	HNRNPA2|HNRNPB1|HNRPA2|HNRPA2B1|HNRPB1|IBMPFD2|RNPA2|SNRPB1
chr17-1288	chr17	57941468	57956760	444.3	CUEDC1	CUE domain containing 1	protein-coding	6209	intron (NM_001271875, intron 1 of 10)	intron (NM_001271875, intron 1 of 10)	NM_001271875	404093	Hs.46679	NM_001271875	ENSG00000180891	-
chr1-3186	chr1	12432579	12438148	441.8	SNORA59A	small nucleolar RNA, H/ACA box 59A	snoRNA	-71883	intron (NM_018156, intron 64 of 68)	AluJb|SINE|Alu	NR_003025	677885	Hs.658450	NR_003025	ENSG00000239149	ACA59
chr2-3996	chr2	29106077	29121745	436.3	CLIP4	CAP-Gly domain containing linker protein family member 4	protein-coding	-967	promoter-TSS (NR_109844)	promoter-TSS (NR_109844)	NR_109844	79745	Hs.122927	NM_024692	ENSG00000115295	RSNL2
chr15-99	chr15	75694479	75701766	431.3	CSPG4	chondroitin sulfate proteoglycan 4	protein-coding	14726	intron (NM_001897, intron 1 of 9)	intron (NM_001897, intron 1 of 9)	NM_001897	1464	Hs.513044	NM_001897	ENSG00000173546	HMW-MAA|MCSP|MCSPG|MEL-CSPG|MSK16|NG2
chr9-2475	chr9	21827678	21838440	428.8	MTAP	methylthioadenosine phosphorylase	protein-coding	30423	intron (NM_002451, intron 4 of 7)	intron (NM_002451, intron 4 of 7)	NM_002451	4507	Hs.193268	NM_002451	ENSG00000099810	BDMF|DMSFH|DMSMFH|HEL-249|LGMBF|MSAP|c86fus
chr20-1583	chr20	49276697	49288804	426.8	SNORD12	small nucleolar RNA, C/D box 12	snoRNA	2067	intron (NR_003605, intron 4 of 4)	HERVIP10B3-int|LTR|ERV1	NR_003030	692057		NR_003030	ENSG00000212304	HBII-99|MIR1259|MIRN1259
chr3-9612	chr3	141406779	141416826	423.8	RASA2	RAS p21 protein activator 2	protein-coding	-75245	intron (NM_001080412, intron 7 of 7)	intron (NM_001080412, intron 7 of 7)	NM_006506	5922	Hs.98445	NM_006506	ENSG00000155903	GAP1M
chr12-3290	chr12	111405705	111414664	423.3	SH2B3	SH2B adaptor protein 3	protein-coding	4236	intron (NM_005475, intron 1 of 7)	intron (NM_005475, intron 1 of 7)	NM_005475	10019	Hs.506784	NM_005475	ENSG00000111252	IDDM20|LNK
chr1-2196	chr1	26019879	26029662	422.3	EXTL1	exostosin like glycosyltransferase 1	protein-coding	2990	intron (NM_004455, intron 1 of 10)	intron (NM_004455, intron 1 of 10)	NM_004455	2134	Hs.150956	NM_004455	ENSG00000158008	EXTL
chr10-2532	chr10	79398385	79410638	420.8	ZCCHC24	zinc finger CCHC-type containing 24	protein-coding	41116	intron (NM_153367, intron 2 of 3)	intron (NM_153367, intron 2 of 3)	NM_153367	219654	Hs.523080	NM_153367	ENSG00000165424	C10orf56|Z3CXXC8
chr5-3426	chr5	142465434	142476276	418.8	FGF1	fibroblast growth factor 1	protein-coding	143306	Intergenic	Intergenic	NM_033137	2246	Hs.483635	NM_000800	ENSG00000113578	AFGF|ECGF|ECGF-beta|ECGFA|ECGFB|FGF-1|FGF-alpha|FGFA|GLIO703|HBGF-1|HBGF1
chr13-1234	chr13	34154125	34159040	418.3	RFC3	replication factor C subunit 3	protein-coding	338513	Intergenic	Intergenic	NM_181558	5983	Hs.115474	NM_002915	ENSG00000133119	RFC38
chr22-916	chr22	37994230	38006969	415.8	MIR4534	microRNA 4534	ncRNA	11805	intron (NM_001301130, intron 5 of 5)	intron (NM_001301130, intron 5 of 5)	NR_039759	100616146		NR_039759	ENSG00000279010	-
chr12-7304	chr12	23525496	23551647	411.3	SOX5	SRY-box 5	protein-coding	46041	intron (NM_152989, intron 16 of 17)	intron (NM_152989, intron 16 of 17)	NM_178010	6660	Hs.434948	NM_006940	ENSG00000134532	L-SOX5|L-SOX5B|L-SOX5F|LAMSHF
chr7-364	chr7	51611838	51621587	411.3	COBL	cordon-bleu WH2 repeat protein	protein-coding	-299851	Intergenic	MSTC|LTR|ERVL-MaLR	NM_001287438	23242	Hs.99141	NM_015198	ENSG00000106078	-
chr12-5452	chr12	24012098	24027864	410.3	SOX5	SRY-box 5	protein-coding	-68949	intron (NM_152989, intron 4 of 17)	intron (NM_152989, intron 4 of 17)	NM_001261415	6660	Hs.434948	NM_006940	ENSG00000134532	L-SOX5|L-SOX5B|L-SOX5F|LAMSHF
chr12-565	chr12	6532455	6540099	409.3	GAPDH	glyceraldehyde-3-phosphate dehydrogenase	protein-coding	1058	intron (NM_001256799, intron 1 of 7)	intron (NM_001256799, intron 1 of 7)	NM_001256799	2597	Hs.544577	NM_002046	ENSG00000111640	G3PD|GAPD|HEL-S-162eP
chr8-5067	chr8	126496090	126504734	399.3	FAM84B	family with sequence similarity 84 member B	protein-coding	58054	Intergenic	Intergenic	NM_174911	157638	Hs.741352	NM_174911	ENSG00000168672	BCMP101|NSE2
chr13-1156	chr13	79985978	79996418	398.3	LINC01080	long intergenic non-protein coding RNA 1080	ncRNA	-19879	Intergenic	MLT1J1|LTR|ERVL-MaLR	NR_104138	101515984	Hs.569290	NR_104138		TCONS_00021856
chr1-2441	chr1	156122456	156130959	397.8	LMNA	lamin A/C	protein-coding	590	intron (NM_001257374, intron 1 of 12)	intron (NM_001257374, intron 1 of 12)	NM_001282624	4000	Hs.594444	NM_005572	ENSG00000160789	CDCD1|CDDC|CMD1A|CMT2B1|EMD2|FPL|FPLD|FPLD2|HGPS|IDC|LDP1|LFP|LGMD1B|LMN1|LMNC|LMNL1|MADA|PRO1
chr19-1554	chr19	11088561	11097249	394.3	LDLR	low density lipoprotein receptor	protein-coding	3543	intron (NM_000527, intron 1 of 17)	intron (NM_000527, intron 1 of 17)	NM_001195800	3949	Hs.213289	NM_000527	ENSG00000130164	FH|FHC|LDLCQ2
chr6-1217	chr6	34236409	34249844	392.8	MIR6835	microRNA 6835	ncRNA	2453	intron (NM_145901, intron 3 of 4)	intron (NM_145901, intron 3 of 4)	NR_106893	102465502		NR_106893	ENSG00000276404	hsa-mir-6835
chr1-17492	chr1	63110158	63121145	391.3	LINC00466	long intergenic non-protein coding RNA 466	ncRNA	201606	Intergenic	Intergenic	NR_038252	199899	Hs.116210	NR_038252	ENSG00000224209	-
chr10-4242	chr10	112948853	112962418	388.3	TCF7L2	transcription factor 7 like 2	protein-coding	5385	intron (NM_001198530, intron 3 of 10)	intron (NM_001198530, intron 3 of 10)	NM_001198529	6934	Hs.593995	NM_030756	ENSG00000148737	TCF-4|TCF4
chr6-734	chr6	51396600	51403522	387.8	LOC101927082	uncharacterized LOC101927082	ncRNA	-221809	Intergenic	Intergenic	NR_125840	101927082	Hs.730296	NR_125840		-
chr6-1636	chr6	51493736	51498291	387.8	LOC101927082	uncharacterized LOC101927082	ncRNA	-125857	Intergenic	Intergenic	NR_125840	101927082	Hs.730296	NR_125840		-
chr3-3767	chr3	16058659	16069544	385.3	GALNT15	polypeptide N-acetylgalactosaminyltransferase 15	protein-coding	-110221	Intergenic	AluSx|SINE|Alu	NM_001319051	117248	Hs.411308	NM_054110	ENSG00000131386	GALNACT15|GALNT13|GALNT7|GALNTL2|PIH5|pp-GalNAc-T15
chr7-2385	chr7	81683843	81693885	382.8	LOC100128317	uncharacterized LOC100128317	ncRNA	2542	intron (NR_126025, intron 1 of 10)	intron (NR_126025, intron 1 of 10)	NR_126025	100128317	Hs.571267	NR_126025	ENSG00000233491	-
chr5-5179	chr5	78590258	78598363	380.8	LHFPL2	lipoma HMGIC fusion partner-like 2	protein-coding	54515	intron (NM_005779, intron 2 of 4)	intron (NM_005779, intron 2 of 4)	NM_005779	10184	Hs.79299	NM_005779	ENSG00000145685	-
chr8-3044	chr8	87998698	88007368	379.3	DCAF4L2	DDB1 and CUL4 associated factor 4 like 2	protein-coding	-128965	Intergenic	L2a|LINE|L2	NM_152418	138009	Hs.371738	NM_152418	ENSG00000176566	WDR21C
chr8-3247	chr8	87958196	87967756	378.8	DCAF4L2	DDB1 and CUL4 associated factor 4 like 2	protein-coding	-88908	Intergenic	Intergenic	NM_152418	138009	Hs.371738	NM_152418	ENSG00000176566	WDR21C
chr9-1773	chr9	21801350	21811419	377.8	MTAP	methylthioadenosine phosphorylase	protein-coding	3748	intron (NM_002451, intron 1 of 7)	intron (NM_002451, intron 1 of 7)	NM_002451	4507	Hs.193268	NM_002451	ENSG00000099810	BDMF|DMSFH|DMSMFH|HEL-249|LGMBF|MSAP|c86fus
chr6-5551	chr6	134167669	134179187	374.8	SGK1	serum/glucocorticoid regulated kinase 1	protein-coding	1468	intron (NM_001143676, intron 6 of 13)	intron (NM_001143676, intron 6 of 13)	NM_001291995	6446	Hs.510078	NM_005627	ENSG00000118515	SGK
chr14-173	chr14	77032398	77044359	372.8	LOC283575	uncharacterized LOC283575	ncRNA	-2671	Intergenic	Intergenic	NR_110554	283575	Hs.651736	NR_110554	ENSG00000246548	-
chr19-274	chr19	12789579	12794509	371.3	JUNB	JunB proto-oncogene, AP-1 transcription factor subunit	protein-coding	548	exon (NM_002229, exon 1 of 1)	exon (NM_002229, exon 1 of 1)	NM_002229	3726	Hs.25292	NM_002229	ENSG00000171223	AP-1
chr5-1700	chr5	142489299	142493981	370.8	FGF1	fibroblast growth factor 1	protein-coding	122521	Intergenic	Intergenic	NM_033137	2246	Hs.483635	NM_000800	ENSG00000113578	AFGF|ECGF|ECGF-beta|ECGFA|ECGFB|FGF-1|FGF-alpha|FGFA|GLIO703|HBGF-1|HBGF1
chr14-18	chr14	94611924	94625563	370.3	SERPINA3	serpin family A member 3	protein-coding	6366	intron (NM_001085, intron 2 of 4)	LTR85b|LTR|Gypsy?	NM_001085	12	Hs.534293	NM_001085	ENSG00000196136	AACT|ACT|GIG24|GIG25
chr1-9303	chr1	150568300	150580514	369.8	ADAMTSL4-AS1	ADAMTSL4 antisense RNA 1	ncRNA	145	TTS (NM_001197320)	TTS (NM_001197320)	NR_104133	574406	Hs.516243	NM_001025493	ENSG00000203804	C1orf138
chr5-195	chr5	14809488	14824866	369.3	MIR4637	microRNA 4637	ncRNA	8835	intron (NM_054027, intron 1 of 11)	intron (NM_054027, intron 1 of 11)	NR_039780	100616271		NR_039780	ENSG00000264792	-
chr6-1704	chr6	32967355	32974516	368.8	BRD2	bromodomain containing 2	protein-coding	47	promoter-TSS (NM_001291986)	promoter-TSS (NM_001291986)	NM_001291986	6046	Hs.75243	NM_005104	ENSG00000204256	D6S113E|FSH|FSRG1|NAT|O27.1.1|RING3|RNF3
chr2-7290	chr2	110099613	110108862	367.8	MALL	mal, T-cell differentiation protein like	protein-coding	12329	intron (NM_005434, intron 1 of 3)	LTR33A|LTR|ERVL	NM_005434	7851	Hs.185055	NM_005434	ENSG00000144063	BENE
chr12-5135	chr12	20570263	20580382	366.3	PDE3A	phosphodiesterase 3A	protein-coding	3458	intron (NM_001244683, intron 1 of 14)	intron (NM_001244683, intron 1 of 14)	NM_001244683	5139	Hs.386791	NM_000921	ENSG00000172572	CGI-PDE|CGI-PDE A|CGI-PDE-A|HTNB
chr2-1703	chr2	12714235	12722159	366.3	TRIB2	tribbles pseudokinase 2	protein-coding	1325	5' UTR (NM_021643, exon 1 of 3)	5' UTR (NM_021643, exon 1 of 3)	NR_027303	28951	Hs.467751	NM_021643	ENSG00000071575	C5FW|GS3955|TRB2
chr1-4132	chr1	237872186	237880179	364.8	LOC100130331	POTE ankyrin domain family, member F pseudogene	pseudo	14007	intron (NR_027247, intron 3 of 11)	L1MA8|LINE|L1	NR_027247	100130331	Hs.661736	NR_027247	ENSG00000237250	-
chr9-3847	chr9	78854066	78861845	364.8	LOC101927450	uncharacterized LOC101927450	ncRNA	287711	Intergenic	Intergenic	NR_109771	101927450	Hs.738041	NR_109771	ENSG00000260995	-
chr2-1356	chr2	219681082	219691250	363.3	SLC4A3	solute carrier family 4 member 3	protein-coding	58596	Intergenic	(TC)n|Simple_repeat|Simple_repeat	NM_005070	6508	Hs.1176	NM_005070	ENSG00000114923	AE3|CAE3/BAE3|SLC2C
chr3-5092	chr3	32417178	32424578	362.8	CMTM7	CKLF like MARVEL transmembrane domain containing 7	protein-coding	29207	intron (NM_181472, intron 1 of 3)	intron (NM_181472, intron 1 of 3)	NM_138410	112616	Hs.440494	NM_138410	ENSG00000153551	CKLFSF7
chr3-1013	chr3	4977460	4988860	362.3	BHLHE40-AS1	BHLHE40 antisense RNA 1	ncRNA	-3199	exon (NM_003670, exon 5 of 5)	exon (NM_003670, exon 5 of 5)	NR_125916	100507582	Hs.434505	NR_037903	ENSG00000235831	-
chr13-292	chr13	110092290	110096641	361.8	LINC00396	long intergenic non-protein coding RNA 396	ncRNA	41180	Intergenic	MLT1B|LTR|ERVL-MaLR	NR_126387	104355146	Hs.508690	NR_126387	ENSG00000231428	-
chr15-3548	chr15	80603857	80611434	358.3	MIR5572	microRNA 5572	ncRNA	26542	Intergenic	Intergenic	NR_049837	100847042		NR_049837	ENSG00000172379	-
chr19-1689	chr19	47107225	47114044	356.8	ZC3H4	zinc finger CCCH-type containing 4	protein-coding	3118	intron (NM_015168, intron 2 of 14)	intron (NM_015168, intron 2 of 14)	NM_015168	23211	Hs.104661	NM_015168	ENSG00000130749	C19orf7
chr20-3768	chr20	31603576	31609765	353.8	MIR3193	microRNA 3193	ncRNA	-516	promoter-TSS (NR_036161)	promoter-TSS (NR_036161)	NR_036161	100422904		NR_036161	ENSG00000264395	-
chr19-479	chr19	13836246	13843572	352.8	MIR23A	microRNA 23a	ncRNA	-3250	Intergenic	Intergenic	NR_029495	407010		NR_029495	ENSG00000207980	MIRN23A|hsa-mir-23a|miRNA23A|mir-23a
chr10-892	chr10	17227043	17239523	351.3	VIM-AS1	VIM antisense RNA 1	ncRNA	-3298	intron (NM_003380, intron 3 of 9)	intron (NM_003380, intron 3 of 9)	NR_108061	100507347	Hs.740502	NR_108060	ENSG00000229124	-
chr12-4885	chr12	23855409	23875428	350.8	SOX5	SRY-box 5	protein-coding	84285	intron (NM_001330785, intron 2 of 14)	AluSc8|SINE|Alu	NM_001330785	6660	Hs.434948	NM_006940	ENSG00000134532	L-SOX5|L-SOX5B|L-SOX5F|LAMSHF
chr17-1413	chr17	55581777	55589934	350.3	TMEM100	transmembrane protein 100	protein-coding	137009	Intergenic	L1ME3|LINE|L1	NM_018286	55273	Hs.173233	NM_018286	ENSG00000166292	-
chr1-16975	chr1	235916350	235922059	347.8	LYST	lysosomal trafficking regulator	protein-coding	-35496	Intergenic	Intergenic	NM_001301365	1130	Hs.532411	NM_000081	ENSG00000143669	CHS|CHS1
chr9-6075	chr9	127554589	127564244	346.8	FAM129B	family with sequence similarity 129 member B	protein-coding	9701	intron (NM_001035534, intron 1 of 13)	intron (NM_001035534, intron 1 of 13)	NM_022833	64855	Hs.522401	NM_022833	ENSG00000136830	C9orf88|MEG-3|MINERVA|OC58|bA356B19.6
chr11-1329	chr11	122195848	122203437	344.8	MIR100HG	mir-100-let-7a-2 cluster host gene	ncRNA	3467	intron (NR_137179, intron 2 of 4)	intron (NR_137179, intron 2 of 4)	NR_137181	399959	Hs.44098	NR_024430		AGD1|linc-NeD125|lncRNA-N2
chr7-3072	chr7	101161308	101169655	341.8	VGF	VGF nerve growth factor inducible	protein-coding	90	promoter-TSS (NM_003378)	promoter-TSS (NM_003378)	NM_003378	7425	Hs.587325	NM_003378	ENSG00000128564	SCG7|SgVII
chr9-6696	chr9	19983203	19989322	341.3	SLC24A2	solute carrier family 24 member 2	protein-coding	-199243	Intergenic	L1MB5|LINE|L1	NM_020344	25769	Hs.283014	NM_020344	ENSG00000155886	NCKX2
chr10-6242	chr10	31754224	31761083	340.8	ARHGAP12	Rho GTPase activating protein 12	protein-coding	151273	Intergenic	Intergenic	NM_001270699	94134	Hs.499264	NM_018287	ENSG00000165322	-
chr5-6171	chr5	83714621	83725302	336.8	HAPLN1	hyaluronan and proteoglycan link protein 1	protein-coding	1116	intron (NM_001884, intron 1 of 4)	intron (NM_001884, intron 1 of 4)	NM_001884	1404	Hs.2799	NM_001884	ENSG00000145681	CRT1|CRTL1
chr8-2906	chr8	97433194	97441660	335.3	LOC101927066	uncharacterized LOC101927066	ncRNA	9070	intron (NR_125390, intron 1 of 2)	MLT1J|LTR|ERVL-MaLR	NR_125390	101927066	Hs.732112	NR_125390		-
chr18-424	chr18	3446548	3454336	334.8	TGIF1	TGFB induced factor homeobox 1	protein-coding	270	promoter-TSS (NM_173210)	promoter-TSS (NM_173210)	NM_003244	7050	Hs.373550	NM_003244	ENSG00000177426	HPE4|TGIF
chr8-337	chr8	89608634	89616186	334.3	LOC101929709	uncharacterized LOC101929709	ncRNA	145301	Intergenic	Intergenic	NR_125822	101929709	Hs.651324	NR_125822	ENSG00000251136	-
chr19-437	chr19	39402622	39413084	333.8	ZFP36	ZFP36 ring finger protein	protein-coding	1006	exon (NM_003407, exon 2 of 2)	exon (NM_003407, exon 2 of 2)	NM_003407	7538	Hs.534052	NM_003407	ENSG00000128016	G0S24|GOS24|NUP475|RNF162A|TIS11|TTP|zfp-36
chr5-956	chr5	57393541	57403824	331.3	ACTBL2	actin, beta like 2	protein-coding	84127	Intergenic	Intergenic	NM_001017992	345651	Hs.482167	NM_001017992	ENSG00000169067	ACT
chr1-4767	chr1	185785502	185792339	331.3	HMCN1	hemicentin 1	protein-coding	54369	intron (NM_031935, intron 1 of 106)	intron (NM_031935, intron 1 of 106)	NM_031935	83872	Hs.58877	NM_031935	ENSG00000143341	ARMD1|FBLN6|FIBL-6|FIBL6
chr6-2411	chr6	51455387	51462750	330.8	LOC101927082	uncharacterized LOC101927082	ncRNA	-162802	Intergenic	Intergenic	NR_125840	101927082	Hs.730296	NR_125840		-
chr1-2618	chr1	12447172	12455689	326.3	SNORA59A	small nucleolar RNA, H/ACA box 59A	snoRNA	-55816	intron (NM_018156, intron 64 of 68)	intron (NM_018156, intron 64 of 68)	NR_003025	677885	Hs.658450	NR_003025	ENSG00000239149	ACA59
chr7-6517	chr7	107992394	108003842	326.3	LAMB1	laminin subunit beta 1	protein-coding	5241	intron (NM_002291, intron 4 of 33)	intron (NM_002291, intron 4 of 33)	NM_002291	3912	Hs.650585	NM_002291	ENSG00000091136	CLM|LIS5
chr17-2353	chr17	28718459	28729619	326.3	SNORD4B	small nucleolar RNA, C/D box 4B	snoRNA	358	TTS (NM_138463)	TTS (NM_138463)	NR_000009	26772		NR_000009	ENSG00000238597	RNU101B|Z17B
chr15-107	chr15	80643014	80647050	325.3	ABHD17C	abhydrolase domain containing 17C	protein-coding	-50279	Intergenic	Intergenic	NM_021214	58489	Hs.459072	NM_021214	ENSG00000136379	FAM108C1
chr12-2728	chr12	108823239	108829879	325.3	SSH1	slingshot protein phosphatase 1	protein-coding	992	intron (NM_001161330, intron 2 of 13)	intron (NM_001161330, intron 2 of 13)	NM_001161331	54434	Hs.199763	NM_018984	ENSG00000084112	SSH1L
chr13-2750	chr13	33631671	33640842	323.8	STARD13	StAR related lipid transfer domain containing 13	protein-coding	40579	intron (NM_001243476, intron 3 of 17)	intron (NM_001243476, intron 3 of 17)	NM_001243476	90627	Hs.156551	NM_052851	ENSG00000133121	ARHGAP37|DLC2|GT650|LINC00464
chr7-2001	chr7	43645555	43651431	322.8	STK17A	serine/threonine kinase 17a	protein-coding	65400	intron (NM_018224, intron 2 of 5)	intron (NM_018224, intron 2 of 5)	NM_004760	9263	Hs.709489	NM_004760	ENSG00000164543	DRAK1
chr20-4164	chr20	25290506	25302714	320.3	PYGB	glycogen phosphorylase B	protein-coding	48540	3' UTR (NM_002862, exon 20 of 20)	3' UTR (NM_002862, exon 20 of 20)	NM_002862	5834	Hs.368157	NM_002862	ENSG00000100994	GPBB
chr10-4701	chr10	63705777	63714540	320.3	JMJD1C	jumonji domain containing 1C	protein-coding	-188083	Intergenic	AluSq2|SINE|Alu	NM_001322258	221037	Hs.413416	NM_004241	ENSG00000171988	KDM3C|TRIP-8|TRIP8
chr1-11609	chr1	41895715	41903401	317.3	HIVEP3	human immunodeficiency virus type I enhancer binding protein 3	protein-coding	19149	intron (NR_038260, intron 1 of 2)	AluSq|SINE|Alu	NM_024503	59269	Hs.403972	NM_024503	ENSG00000127124	KBP-1|KBP1|KRC|SHN3|Schnurri-3|ZAS3|ZNF40C
chr12-2905	chr12	24222053	24231288	314.8	LOC101928471	uncharacterized LOC101928471	ncRNA	3399	intron (NR_120472, intron 1 of 4)	AluSx1|SINE|Alu	NR_120472	101928471	Hs.569156	NR_120472	ENSG00000256120	-
chr10-5534	chr10	100368825	100375801	314.3	OLMALINC	oligodendrocyte maturation-associated long intergenic non-coding RNA	ncRNA	-1263	Intergenic	L1MB5|LINE|L1	NR_026762	90271	Hs.628088	NR_026762		C10orf75|HI-LNC80|LINC00263|NCRNA00263|OLMALINCAS
chr12-6528	chr12	27567975	27577887	313.3	PPFIBP1	PPFIA binding protein 1	protein-coding	48819	intron (NM_003622, intron 1 of 29)	Tigger12c|DNA|TcMar-Tigger	NM_001198916	8496	Hs.172445	NM_003622	ENSG00000110841	L2|SGT2|hSGT2|hSgt2p
chr1-10106	chr1	8016865	8028979	312.8	ERRFI1	ERBB receptor feedback inhibitor 1	protein-coding	3411	intron (NM_018948, intron 1 of 3)	L2a|LINE|L2	NM_018948	54206	Hs.605445	NM_018948	ENSG00000116285	GENE-33|MIG-6|MIG6|RALT
chr17-4080	chr17	48538888	48548723	311.9	HOXB-AS1	HOXB cluster antisense RNA 1	ncRNA	-546	promoter-TSS (NR_102279)	promoter-TSS (NR_102279)	NR_102279	100874362	Hs.171806	NR_102279	ENSG00000230148	-
chr22-1463	chr22	32527262	32535227	309.4	FBXO7	F-box protein 7	protein-coding	56007	intron (NM_001135774, intron 10 of 13)	intron (NM_001135774, intron 10 of 13)	NM_001033024	25793	Hs.5912	NM_012179	ENSG00000100225	FBX|FBX07|FBX7|PARK15|PKPS
chr6-4969	chr6	51408456	51414343	308.9	LOC101927082	uncharacterized LOC101927082	ncRNA	-210471	Intergenic	Intergenic	NR_125840	101927082	Hs.730296	NR_125840		-
chr1-6131	chr1	173861769	173871237	308.9	SNORD77	small nucleolar RNA, C/D box 77	snoRNA	-132	promoter-TSS (NR_003944)	promoter-TSS (NR_003944)	NR_003943	692197		NR_003943		SNORD77A|U77
chr12-1060	chr12	46547979	46558752	308.4	LOC100288798	uncharacterized LOC100288798	ncRNA	169258	intron (NR_125380, intron 3 of 3)	intron (NR_125380, intron 3 of 3)	NR_125381	100288798	Hs.525922	NR_125377		-
chr9-890	chr9	78783875	78788301	307.4	LOC101927450	uncharacterized LOC101927450	ncRNA	359578	Intergenic	Intergenic	NR_109771	101927450	Hs.738041	NR_109771	ENSG00000260995	-
chr12-5117	chr12	12006646	12012966	306.4	BCL2L14	BCL2 like 14	protein-coding	-61138	Intergenic	AluSz|SINE|Alu	NM_138723	79370	Hs.210343	NM_030766	ENSG00000121380	BCLG
chr6-3073	chr6	27889272	27896480	303.9	HIST1H2AM	histone cluster 1 H2A family member m	protein-coding	309	promoter-TSS (NM_003527)	promoter-TSS (NM_003527)	NM_003514	8336	Hs.134999	NM_003514	ENSG00000278677	H2A.1|H2A/n|H2AFN|dJ193B12.1
chr20-1926	chr20	19074562	19084661	302.9	SLC24A3	solute carrier family 24 member 3	protein-coding	-133035	Intergenic	Intergenic	NM_020689	57419	Hs.654790	NM_020689	ENSG00000185052	NCKX3
chr9-901	chr9	120918671	120926910	301.9	TRAF1	TNF receptor associated factor 1	protein-coding	4105	intron (NM_005658, intron 3 of 7)	MER58B|DNA|hAT-Charlie	NM_005658	7185	Hs.531251	NM_005658	ENSG00000056558	EBI6|MGC:10353
chr12-1938	chr12	24066417	24077733	301.9	SOX5	SRY-box 5	protein-coding	-121043	intron (NM_152989, intron 4 of 17)	MIR3|SINE|MIR	NM_001261415	6660	Hs.434948	NM_006940	ENSG00000134532	L-SOX5|L-SOX5B|L-SOX5F|LAMSHF
chr13-1905	chr13	34343845	34350591	300.9	LINC00457	long intergenic non-protein coding RNA 457	ncRNA	293467	Intergenic	Intergenic	NR_047036	100874179	Hs.569253	NR_047036	ENSG00000225179	-
chr11-185	chr11	69296918	69302626	300.9	MYEOV	myeloma overexpressed	protein-coding	5634	Intergenic	Intergenic	NM_001300923	26579	Hs.523848	NM_138768	ENSG00000172927	OCIM
chr18-149	chr18	3602131	3607976	300.9	DLGAP1-AS2	DLGAP1 antisense RNA 2	ncRNA	1316	intron (NR_119377, intron 1 of 2)	intron (NR_119377, intron 1 of 2)	NR_119377	84777	Hs.659053	NM_032691		-
chr11-4640	chr11	123053717	123064485	300.4	SNORD14D	small nucleolar RNA, C/D box 14D	snoRNA	-106	promoter-TSS (NR_003125)	promoter-TSS (NR_003125)	NR_001454	85390		NR_001454	ENSG00000207118	-
chr12-6897	chr12	23825864	23844081	299.9	SOX5	SRY-box 5	protein-coding	114731	intron (NM_152989, intron 6 of 17)	intron (NM_152989, intron 6 of 17)	NM_001330785	6660	Hs.434948	NM_006940	ENSG00000134532	L-SOX5|L-SOX5B|L-SOX5F|LAMSHF
chr11-6585	chr11	62661959	62672141	299.4	SNORA57	small nucleolar RNA, H/ACA box 57	snoRNA	1628	exon (NM_001043229, exon 3 of 3)	exon (NM_001043229, exon 3 of 3)	NR_004390	692158	Hs.687390	NR_004390	ENSG00000206597	U99
chr15-2481	chr15	92899731	92908974	298.9	MIR3175	microRNA 3175	ncRNA	-47	promoter-TSS (NR_036136)	promoter-TSS (NR_036136)	NR_036136	100422995		NR_036136	ENSG00000173575	mir-3175
chr16-1970	chr16	15596789	15601228	297.9	MIR6506	microRNA 6506	ncRNA	12087	exon (NM_001184998, exon 26 of 27)	exon (NM_001184998, exon 26 of 27)	NR_106761	102465252		NR_106761	ENSG00000166783	hsa-mir-6506
chr17-1787	chr17	68791466	68796314	296.9	ABCA8	ATP binding cassette subfamily A member 8	protein-coding	161502	Intergenic	Intergenic	NM_001288985	10351	Hs.58351	NM_007168	ENSG00000141338	-
chr10-293	chr10	126639828	126647020	296.4	C10orf90	chromosome 10 open reading frame 90	protein-coding	-121983	Intergenic	L3|LINE|CR1	NM_001004298	118611	Hs.587663	NM_001004298	ENSG00000154493	FATS|bA422P15.2
chr12-1001	chr12	65891073	65899876	296.4	LOC100129940	uncharacterized LOC100129940	protein-coding	-13307	intron (NM_003483, intron 3 of 4)	intron (NM_003483, intron 3 of 4)	NM_001292024	100129940	Hs.685856	NM_001292023	ENSG00000197301	-
chr15-5911	chr15	98783856	98792550	295.4	MIR4714	microRNA 4714	ncRNA	3777	intron (NM_001291858, intron 2 of 20)	intron (NM_001291858, intron 2 of 20)	NR_039864	100616432		NR_039864	ENSG00000264480	-
chr7-1512	chr7	86237	90983	295.4	LOC102723672	uncharacterized LOC102723672	ncRNA	60828	Intergenic	Intergenic	NR_134325	102723672	Hs.605204	NR_134325		-
chr2-1720	chr2	37651464	37660762	295.4	CDC42EP3	CDC42 effector protein 3	protein-coding	16086	intron (NM_001270436, intron 1 of 1)	intron (NM_001270436, intron 1 of 1)	NM_006449	10602	Hs.369574	NM_006449	ENSG00000163171	BORG2|CEP3|UB1
chr1-11088	chr1	155974231	155984543	295.4	ARHGEF2	Rho/Rac guanine nucleotide exchange factor 2	protein-coding	-842	promoter-TSS (NM_001162383)	promoter-TSS (NM_001162383)	NM_001162383	9181	Hs.743352	NM_004723	ENSG00000116584	GEF|GEF-H1|GEFH1|LFP40|P40
chr2-5667	chr2	223719739	223726672	294.4	AP1S3	adaptor related protein complex 1 sigma 3 subunit	protein-coding	114397	Intergenic	AluSq2|SINE|Alu	NR_110905	130340	Hs.632555	NM_178814	ENSG00000152056	PSORS15
chr2-1424	chr2	112624075	112632033	293.4	FLJ42351	uncharacterized LOC400999	ncRNA	16126	Intergenic	Intergenic	NR_033871	400999	Hs.585221	NR_033871		-
chr12-1521	chr12	56078626	56084036	291.4	ERBB3	erb-b2 receptor tyrosine kinase 3	protein-coding	1223	intron (NM_001005915, intron 1 of 2)	intron (NM_001005915, intron 1 of 2)	NM_001005915	2065	Hs.118681	NM_001982	ENSG00000065361	ErbB-3|HER3|LCCS2|MDA-BF-1|c-erbB-3|c-erbB3|erbB3-S|p180-ErbB3|p45-sErbB3|p85-sErbB3
chr17-7636	chr17	76260977	76273565	290.9	UBALD2	UBA like domain containing 2	protein-coding	2066	intron (NM_182565, intron 2 of 2)	intron (NM_182565, intron 2 of 2)	NM_182565	283991	Hs.744981	NM_182565	ENSG00000185262	FAM100B
chr5-5346	chr5	181240833	181249073	290.4	RACK1	receptor for activated C kinase 1	protein-coding	-1047	Intergenic	Intergenic	NM_006098	10399	Hs.5662	NM_006098	ENSG00000204628	GNB2L1|Gnb2-rs1|H12.3|HLC-7|PIG21
chrX-1553	chrX	115011331	115024161	290.4	IL13RA2	interleukin 13 receptor subunit alpha 2	protein-coding	-102	promoter-TSS (NM_000640)	promoter-TSS (NM_000640)	NM_000640	3598	Hs.336046	NM_000640	ENSG00000123496	CD213A2|CT19|IL-13R|IL13BP
chr13-2015	chr13	34175433	34184481	288.9	RFC3	replication factor C subunit 3	protein-coding	361888	Intergenic	L1MB1|LINE|L1	NM_181558	5983	Hs.115474	NM_002915	ENSG00000133119	RFC38
chr15-118	chr15	74417003	74423290	288.9	MIR6881	microRNA 6881	ncRNA	-8714	intron (NM_001146029, intron 1 of 12)	L3b|LINE|CR1	NR_106941	102465530		NR_106941	ENSG00000277391	hsa-mir-6881
chr19-993	chr19	38691289	38697499	288.4	ACTN4	actinin alpha 4	protein-coding	46778	intron (NM_001322033, intron 1 of 20)	AluSx1|SINE|Alu	NM_004924	81	Hs.270291	NM_004924	ENSG00000130402	ACTININ-4|FSGS|FSGS1
chr16-1872	chr16	15487841	15495237	288.4	C16orf45	chromosome 16 open reading frame 45	protein-coding	-10727	intron (NM_033201, intron 1 of 5)	L2a|LINE|L2	NM_001142469	89927	Hs.401798	NM_033201	ENSG00000166780	MINP
chr1-4602	chr1	9434001	9442669	286.9	LOC100506022	uncharacterized LOC100506022	ncRNA	-9339	Intergenic	Intergenic	NR_104622	100506022	Hs.131775	NR_104622		-
chr17-2300	chr17	68509493	68516097	286.4	PRKAR1A	protein kinase cAMP-dependent type I regulatory subunit alpha	protein-coding	416	intron (NM_212472, intron 1 of 10)	CpG	NM_001276289	5573	Hs.280342	NM_002734	ENSG00000108946	ACRDYS1|ADOHR|CAR|CNC|CNC1|PKR1|PPNAD1|PRKAR1|TSE1
chr9-652	chr9	72576970	72587674	286.4	TMC1	transmembrane channel like 1	protein-coding	60521	intron (NM_138691, intron 2 of 23)	intron (NM_138691, intron 2 of 23)	NM_138691	117531	Hs.670211	NM_138691	ENSG00000165091	DFNA36|DFNB11|DFNB7
chr10-4329	chr10	29534275	29540636	285.9	MIR604	microRNA 604	ncRNA	7642	intron (NM_021738, intron 6 of 37)	intron (NM_021738, intron 6 of 37)	NR_030335	693189		NR_030335	ENSG00000207612	MIRN604|hsa-mir-604
chr13-170	chr13	114063797	114069541	285.4	RASA3	RAS p21 protein activator 3	protein-coding	11310	intron (NM_001320821, intron 2 of 25)	intron (NM_001320821, intron 2 of 25)	NM_001320822	22821	Hs.593075	NM_007368	ENSG00000185989	GAP1IP4BP|GAPIII
chr5-812	chr5	77892552	77901714	283.9	LOC101929154	uncharacterized LOC101929154	ncRNA	12477	intron (NR_105012, intron 1 of 1)	L2c|LINE|L2	NR_105012	101929154	Hs.252895	NR_105012		-
chr19-88	chr19	13163263	13168813	283.4	IER2	immediate early response 2	protein-coding	15570	Intergenic	AluSx|SINE|Alu	NM_004907	9592	Hs.501629	NM_004907	ENSG00000160888	ETR101
chr13-277	chr13	33610175	33616273	282.9	STARD13	StAR related lipid transfer domain containing 13	protein-coding	63611	intron (NM_001243476, intron 3 of 17)	MIRc|SINE|MIR	NM_001243476	90627	Hs.156551	NM_052851	ENSG00000133121	ARHGAP37|DLC2|GT650|LINC00464
chr17-108	chr17	17835866	17842034	282.9	SREBF1	sterol regulatory element binding transcription factor 1	protein-coding	-1939	Intergenic	AluSx|SINE|Alu	NM_004176	6720	Hs.592123	NM_004176	ENSG00000072310	SREBP-1c|SREBP1|SREBP1a|bHLHd1
chr2-322	chr2	43219420	43227961	282.4	ZFP36L2	ZFP36 ring finger protein like 2	protein-coding	2916	3' UTR (NM_006887, exon 2 of 2)	3' UTR (NM_006887, exon 2 of 2)	NM_006887	678	Hs.503093	NM_006887	ENSG00000152518	BRF2|ERF-2|ERF2|RNF162C|TIS11D
chr10-2834	chr10	65339758	65347635	282.4	LINC01515	long intergenic non-protein coding RNA 1515	ncRNA	-227729	Intergenic	Intergenic	NR_120647	101928913	Hs.568857	NR_120647		-
chr6-5198	chr6	165981074	165989210	281.4	LINC00602	long intergenic non-protein coding RNA 602	ncRNA	-2409	intron (NR_026860, intron 1 of 1)	intron (NR_026860, intron 1 of 1)	NR_027284	441177	Hs.708964	NM_001013720	ENSG00000281832	-
chr8-3340	chr8	129311034	129317700	280.4	LINC00977	long intergenic non-protein coding RNA 977	ncRNA	-73127	Intergenic	MIRb|SINE|MIR	NR_033916	728724	Hs.49902	NR_033916	ENSG00000250400	-
chr12-4897	chr12	24754946	24761334	280.4	BCAT1	branched chain amino acid transaminase 1	protein-coding	144248	Intergenic	Intergenic	NM_001178094	586	Hs.438993	NM_005504	ENSG00000060982	BCATC|BCT1|ECA39|MECA39|PNAS121|PP18
chr16-444	chr16	56605937	56610482	279.9	MT2A	metallothionein 2A	protein-coding	-357	promoter-TSS (NM_005953)	promoter-TSS (NM_005953)	NM_005953	4502	Hs.534330	NM_005953	ENSG00000125148	MT2
chr3-3516	chr3	185929767	185938739	279.4	TRA2B	transformer 2 beta homolog (Drosophila)	protein-coding	3883	intron (NM_004593, intron 1 of 8)	intron (NM_004593, intron 1 of 8)	NM_001243879	6434	Hs.533122	NM_004593	ENSG00000136527	Htra2-beta|PPP1R156|SFRS10|SRFS10|TRA2-BETA|TRAN2B
chr1-11262	chr1	206888944	206893887	279.4	IL24	interleukin 24	protein-coding	-6028	Intergenic	Intergenic	NM_006850	11009	Hs.58831	NM_006850	ENSG00000162892	C49A|FISP|IL10B|MDA7|MOB5|ST16
chr21-712	chr21	24109931	24127065	277.4	LINC01689	long intergenic non-protein coding RNA 1689	ncRNA	202879	Intergenic	Intergenic	NR_109963	101927869	Hs.555591	NR_109963	ENSG00000224832	-
chr6-94	chr6	26155909	26159852	275.4	HIST1H2BD	histone cluster 1 H2B family member d	protein-coding	-241	promoter-TSS (NM_138720)	promoter-TSS (NM_138720)	NM_021063	3017	Hs.591797	NM_021063	ENSG00000158373	H2B.1B|H2B/b|H2BFB|HIRIP2|dJ221C16.6
chr7-1704	chr7	25854518	25864162	274.9	MIR148A	microRNA 148a	ncRNA	90646	Intergenic	Intergenic	NR_029597	406940		NR_029597	ENSG00000199085	MIRN148|MIRN148A|hsa-mir-148|mir-148a
chr1-9844	chr1	153532384	153537047	274.9	S100A6	S100 calcium binding protein A6	protein-coding	1526	exon (NM_014624, exon 3 of 3)	exon (NM_014624, exon 3 of 3)	NM_014624	6277	Hs.275243	NM_014624	ENSG00000197956	2A9|5B10|CABP|CACY|PRA
chr11-4141	chr11	122101184	122117686	274.4	MIR100HG	mir-100-let-7a-2 cluster host gene	ncRNA	-3819	intron (NR_137184, intron 1 of 1)	intron (NR_137184, intron 1 of 1)	NR_137196	399959	Hs.44098	NR_024430		AGD1|linc-NeD125|lncRNA-N2
chr5-1726	chr5	53478284	53485805	273.9	FST	follistatin	protein-coding	1610	intron (NM_013409, intron 1 of 5)	CpG	NM_006350	10468	Hs.9914	NM_006350	ENSG00000134363	FS
chr1-1420	chr1	153607993	153613408	272.9	S100A16	S100 calcium binding protein A16	protein-coding	-1345	intron (NR_133645, intron 1 of 2)	intron (NR_133645, intron 1 of 2)	NM_001317008	140576	Hs.515714	NM_080388	ENSG00000188643	AAG13|DT1P1A7|S100F
chr5-9504	chr5	139270341	139278409	272.9	MATR3	matrin 3	protein-coding	623	intron (NM_199189, intron 1 of 17)	intron (NM_199189, intron 1 of 17)	NM_199189	9782	Hs.268939	NM_018834	ENSG00000015479	ALS21|MPD2|VCPDM
chr5-7945	chr5	57321352	57326381	271.9	GPBP1	GC-rich promoter binding protein 1	protein-coding	109792	Intergenic	MLT1C|LTR|ERVL-MaLR	NM_001127236	65056	Hs.444279	NM_022913	ENSG00000062194	GPBP|SSH6|VASCULIN
chr16-962	chr16	2150132	2155556	271.9	SNORD60	small nucleolar RNA, C/D box 60	snoRNA	2261	exon (NM_001308053, exon 7 of 10)	exon (NM_001308053, exon 7 of 10)	NR_002736	26788		NR_002736	ENSG00000206630	RNU60|U60
chr12-6375	chr12	120193655	120202057	271.4	GCN1	GCN1, eIF2 alpha kinase activator homolog	protein-coding	-3146	intron (NM_001002, intron 6 of 7)	intron (NM_001002, intron 6 of 7)	NM_006836	10985	Hs.298716	NM_006836	ENSG00000089154	GCN1L|GCN1L1|PRIC295
chr13-930	chr13	23466795	23473496	270.9	LINC00327	long intergenic non-protein coding RNA 327	ncRNA	633	non-coding (NR_038995, exon 1 of 3)	non-coding (NR_038995, exon 1 of 3)	NR_038995	100506697	Hs.50118	NR_038995	ENSG00000232977	NCRNA00327
chr15-3059	chr15	60389287	60399039	270.4	ANXA2	annexin A2	protein-coding	3823	intron (NM_001136015, intron 1 of 13)	intron (NM_001136015, intron 1 of 13)	NM_001002858	302	Hs.511605	NM_004039	ENSG00000182718	ANX2|ANX2L4|CAL1H|HEL-S-270|LIP2|LPC2|LPC2D|P36|PAP-IV
chr12-1010	chr12	120229564	120235688	269.9	PXN	paxillin	protein-coding	17535	intron (NM_001080855, intron 1 of 11)	intron (NM_001080855, intron 1 of 11)	NM_025157	5829	Hs.446336	NM_002859	ENSG00000089159	-
chr1-4647	chr1	41876917	41884015	269.9	HIVEP3	human immunodeficiency virus type I enhancer binding protein 3	protein-coding	38241	intron (NR_038260, intron 1 of 2)	intron (NR_038260, intron 1 of 2)	NM_024503	59269	Hs.403972	NM_024503	ENSG00000127124	KBP-1|KBP1|KRC|SHN3|Schnurri-3|ZAS3|ZNF40C
chr13-2280	chr13	33278821	33286821	268.9	STARD13	StAR related lipid transfer domain containing 13	protein-coding	2943	intron (NM_001243476, intron 5 of 17)	AluJr|SINE|Alu	NM_178006	90627	Hs.156551	NM_052851	ENSG00000133121	ARHGAP37|DLC2|GT650|LINC00464
chr19-2850	chr19	17507074	17513439	268.4	PGLS	6-phosphogluconolactonase	protein-coding	-1367	Intergenic	L1M4|LINE|L1	NM_012088	25796	Hs.466165	NM_012088	ENSG00000130313	6PGL|HEL-S-304
chr1-5993	chr1	41839761	41847585	267.9	HIVEP3	human immunodeficiency virus type I enhancer binding protein 3	protein-coding	75034	intron (NM_024503, intron 1 of 8)	intron (NM_024503, intron 1 of 8)	NM_024503	59269	Hs.403972	NM_024503	ENSG00000127124	KBP-1|KBP1|KRC|SHN3|Schnurri-3|ZAS3|ZNF40C
chr17-4526	chr17	48608867	48615778	267.9	HOXB7	homeobox B7	protein-coding	-1301	TTS (NM_024016)	TTS (NM_024016)	NM_004502	3217	Hs.436181	NM_004502	ENSG00000260027	HHO.C1|HOX2|HOX2C|Hox-2.3
chr5-828	chr5	149852633	149858583	266.9	LOC644762	mitochondrial fission factor pseudogene	pseudo	77369	TTS (NM_001172698)	TTS (NM_001172698)	NR_110534	644762	Hs.730366	NR_110534		-
chr17-4565	chr17	59824855	59830982	266.4	MIR21	microRNA 21	ncRNA	-13348	intron (NM_030938, intron 10 of 11)	AluJb|SINE|Alu	NR_029493	406991	Hs.444569	NR_029493	ENSG00000062716	MIRN21|hsa-mir-21|miR-21|miRNA21
chr4-1205	chr4	188158244	188163069	266.4	TRIML1	tripartite motif family like 1	protein-coding	21215	Intergenic	Intergenic	NM_178556	339976	Hs.348618	NM_178556	ENSG00000184108	RNF209
chr1-3538	chr1	153565077	153569439	265.4	S100A2	S100 calcium binding protein A2	protein-coding	-1428	Intergenic	L1PA8|LINE|L1	NM_005978	6273	Hs.516484	NM_005978	ENSG00000196754	CAN19|S100L
chr12-9669	chr12	65652914	65659354	263.9	LOC100507065	uncharacterized LOC100507065	ncRNA	-13762	Intergenic	L2c|LINE|L2	NR_120434	100507065	Hs.591038	NR_120431		-
chr14-1418	chr14	77022480	77029470	263.9	IRF2BPL	interferon regulatory factor 2 binding protein like	protein-coding	2724	exon (NM_024496, exon 1 of 1)	exon (NM_024496, exon 1 of 1)	NM_024496	64207	Hs.179260	NM_024496	ENSG00000119669	C14orf4|EAP1
chr4-5226	chr4	135505478	135516648	263.9	LINC00613	long intergenic non-protein coding RNA 613	ncRNA	377030	Intergenic	Intergenic	NR_103762	100507528	Hs.518987	NR_103762	ENSG00000248330	-
chr10-2026	chr10	31705325	31709399	263.9	ARHGAP12	Rho GTPase activating protein 12	protein-coding	201564	Intergenic	Intergenic	NM_001270699	94134	Hs.499264	NM_018287	ENSG00000165322	-
chr8-516	chr8	22650531	22660696	263.9	BIN3-IT1	BIN3 intronic transcript 1	ncRNA	-13404	intron (NM_018688, intron 1 of 8)	L1MB7|LINE|L1	NR_027715	80094	Hs.675917	NM_025026		-
chr8-4581	chr8	88319793	88329295	263.4	MMP16	matrix metallopeptidase 16	protein-coding	2944	intron (NM_005941, intron 1 of 9)	intron (NM_005941, intron 1 of 9)	NM_005941	4325	Hs.492187	NM_005941	ENSG00000156103	C8orf57|MMP-X2|MT-MMP2|MT-MMP3|MT3-MMP
chr1-1558	chr1	156659471	156663610	260.9	NES	nestin	protein-coding	15857	Intergenic	Intergenic	NM_006617	10763	Hs.527971	NM_006617	ENSG00000132688	Nbla00170
chr20-2259	chr20	59245429	59250480	259.9	EDN3	endothelin 3	protein-coding	-52473	intron (NM_178457, intron 3 of 4)	intron (NM_178457, intron 3 of 4)	NM_207034	1908	Hs.1408	NM_000114	ENSG00000124205	ET-3|ET3|HSCR4|PPET3|WS4B
chr1-17077	chr1	8089022	8098737	259.4	ERRFI1	ERBB receptor feedback inhibitor 1	protein-coding	-67546	Intergenic	Intergenic	NM_018948	54206	Hs.605445	NM_018948	ENSG00000116285	GENE-33|MIG-6|MIG6|RALT
chr2-9150	chr2	181777253	181785232	258.9	NEUROD1	neuronal differentiation 1	protein-coding	-100577	Intergenic	Intergenic	NM_002500	4760	Hs.574626	NM_002500	ENSG00000162992	BETA2|BHF-1|MODY6|NEUROD|bHLHa3
chr1-10164	chr1	24412527	24421894	257.4	NIPAL3	NIPA like domain containing 3	protein-coding	1185	intron (NM_001322856, intron 2 of 12)	intron (NM_001322856, intron 2 of 12)	NM_001322857	57185	Hs.523442	NM_020448	ENSG00000001461	DJ462O23.2|NPAL3
chr11-3673	chr11	89605478	89610092	256.4	NOX4	NADPH oxidase 4	protein-coding	-18174	Intergenic	Intergenic	NM_001143837	50507	Hs.371036	NM_016931	ENSG00000086991	KOX|KOX-1|RENOX
chr5-3357	chr5	78565575	78571982	255.9	LHFPL2	lipoma HMGIC fusion partner-like 2	protein-coding	80047	intron (NM_005779, intron 2 of 4)	intron (NM_005779, intron 2 of 4)	NM_005779	10184	Hs.79299	NM_005779	ENSG00000145685	-
chr1-648	chr1	234608027	234613881	255.9	IRF2BP2	interferon regulatory factor 2 binding protein 2	protein-coding	-1429	Intergenic	CpG	NM_182972	359948	Hs.350268	NM_182972	ENSG00000168264	-
chr1-6649	chr1	63005444	63013204	254.9	ATG4C	autophagy related 4C cysteine peptidase	protein-coding	225218	Intergenic	Intergenic	NM_178221	84938	Hs.7353	NM_032852	ENSG00000125703	APG4-C|APG4C|AUTL1|AUTL3
chr5-2526	chr5	44874943	44882066	254.4	MRPS30	mitochondrial ribosomal protein S30	protein-coding	69579	Intergenic	Intergenic	NM_016640	10884	Hs.124165	NM_016640	ENSG00000112996	MRP-S30|PAP|PDCD9|S30mt
chr8-1075	chr8	41151079	41159042	254.4	MIR548AO	microRNA 548ao	ncRNA	116083	Intergenic	Intergenic	NR_049801	100847068		NR_049801	ENSG00000263372	-
chr20-1192	chr20	3806732	3812766	253.4	LINC01730	long intergenic non-protein coding RNA 1730	ncRNA	1255	intron (NR_109859, intron 1 of 3)	AluJb|SINE|Alu	NR_109859	101929125	Hs.744106	NR_109859	ENSG00000275491	-
chr8-1534	chr8	88296784	88303774	252.9	MMP16	matrix metallopeptidase 16	protein-coding	27209	intron (NM_005941, intron 1 of 9)	Tigger7|DNA|TcMar-Tigger	NM_005941	4325	Hs.492187	NM_005941	ENSG00000156103	C8orf57|MMP-X2|MT-MMP2|MT-MMP3|MT3-MMP
chr2-9184	chr2	205695062	205707592	252.9	NRP2	neuropilin 2	protein-coding	18827	intron (NM_201279, intron 2 of 15)	AluSx|SINE|Alu	NM_201267	8828	Hs.471200	NM_003872	ENSG00000118257	NP2|NPN2|PRO2714|VEGF165R2
chr15-917	chr15	80636479	80641173	252.9	ABHD17C	abhydrolase domain containing 17C	protein-coding	-56485	Intergenic	Intergenic	NM_021214	58489	Hs.459072	NM_021214	ENSG00000136379	FAM108C1
chr3-8148	chr3	98890030	98902984	252.4	DCBLD2	discoidin, CUB and LCCL domain containing 2	protein-coding	5182	intron (NM_080927, intron 1 of 15)	intron (NM_080927, intron 1 of 15)	NM_080927	131566	Hs.203691	NM_080927	ENSG00000057019	CLCP1|ESDN
chr1-8156	chr1	26691707	26698514	251.4	ARID1A	AT-rich interaction domain 1A	protein-coding	-921	promoter-TSS (NM_139135)	promoter-TSS (NM_139135)	NM_006015	8289	Hs.468972	NM_006015	ENSG00000117713	B120|BAF250|BAF250a|BM029|C1orf4|CSS2|ELD|MRD14|OSA1|P270|SMARCF1|hELD|hOSA1
chr17-6358	chr17	72586010	72593695	251.4	LINC00673	long intergenic non-protein coding RNA 673	ncRNA	2952	intron (NR_137281, intron 1 of 4)	AluYe5|SINE|Alu	NR_036488	100499467	Hs.157726	NR_036488		HI-LNC75|HILNC75|LUCAIR1|SLNCR|SLNCR1
chr3-3630	chr3	98966377	98973279	250.9	DCBLD2	discoidin, CUB and LCCL domain containing 2	protein-coding	-68139	Intergenic	AluY|SINE|Alu	NM_080927	131566	Hs.203691	NM_080927	ENSG00000057019	CLCP1|ESDN
chr7-1702	chr7	23467778	23475484	250.4	IGF2BP3	insulin like growth factor 2 mRNA binding protein 3	protein-coding	-1255	Intergenic	Intergenic	NM_006547	10643	Hs.700696	NM_006547	ENSG00000136231	CT98|IMP-3|IMP3|KOC|KOC1|VICKZ3
chr17-6686	chr17	64144878	64149853	250.4	SNORA50C	small nucleolar RNA, H/ACA box 50C	snoRNA	1026	TTS (NR_002995)	TTS (NR_002995)	NR_002995	677842	Hs.405444	NR_002995	ENSG00000277887	ACA62|SNORA76|SNORA76C
chr17-4564	chr17	59782301	59787749	249.9	MIR21	microRNA 21	ncRNA	-56241	intron (NM_030938, intron 7 of 11)	intron (NM_030938, intron 7 of 11)	NR_029493	406991	Hs.444569	NR_029493	ENSG00000062716	MIRN21|hsa-mir-21|miR-21|miRNA21
chr2-6174	chr2	38199976	38205524	249.4	CYP1B1-AS1	CYP1B1 antisense RNA 1	ncRNA	71645	Intergenic	Intergenic	NR_027252	285154	Hs.353894	NM_173652	ENSG00000232973	C2orf58
chr1-2311	chr1	66562441	66565774	248.9	SGIP1	SH3 domain GRB2 like endophilin interacting protein 1	protein-coding	30151	intron (NM_032291, intron 1 of 24)	intron (NM_032291, intron 1 of 24)	NM_032291	84251	Hs.132121	NM_032291	ENSG00000118473	-
chr11-473	chr11	126353390	126360798	248.9	ST3GAL4	ST3 beta-galactoside alpha-2,3-sialyltransferase 4	protein-coding	1200	intron (NM_006278, intron 1 of 10)	intron (NM_006278, intron 1 of 10)	NM_006278	6484	Hs.591947	NM_006278	ENSG00000110080	CGS23|NANTA3|SAT3|SIAT4|SIAT4C|ST3GalIV|STZ
chr12-6484	chr12	23558422	23572192	248.4	SOX5	SRY-box 5	protein-coding	19305	intron (NM_152989, intron 13 of 17)	intron (NM_152989, intron 13 of 17)	NM_178010	6660	Hs.434948	NM_006940	ENSG00000134532	L-SOX5|L-SOX5B|L-SOX5F|LAMSHF
chr9-1560	chr9	36314531	36321396	247.9	GNE	glucosamine (UDP-N-acetyl)-2-epimerase/N-acetylmannosamine kinase	protein-coding	-40907	Intergenic	Intergenic	NM_001190388	10020	Hs.5920	NM_005476	ENSG00000159921	DMRV|GLCNE|IBM2|NM|Uae1
chr13-1213	chr13	110026047	110029634	247.9	LINC00396	long intergenic non-protein coding RNA 396	ncRNA	-25445	Intergenic	Intergenic	NR_126387	104355146	Hs.508690	NR_126387	ENSG00000231428	-
chr5-891	chr5	138463473	138470824	247.4	EGR1	early growth response 1	protein-coding	1656	exon (NM_001964, exon 2 of 2)	exon (NM_001964, exon 2 of 2)	NM_001964	1958	Hs.326035	NM_001964	ENSG00000120738	AT225|G0S30|KROX-24|NGFI-A|TIS8|ZIF-268|ZNF225
chr12-2296	chr12	121799298	121805863	245.4	LINC01089	long intergenic non-protein coding RNA 1089	ncRNA	904	intron (NR_002809, intron 2 of 6)	CpG-6121	NR_002809	338799	Hs.524804	NR_002809	ENSG00000212694	LIMT
chr6-3082	chr6	30747637	30753582	244.9	IER3	immediate early response 3	protein-coding	-6059	Intergenic	AluJr|SINE|Alu	NM_003897	8870	Hs.76095	NM_003897	ENSG00000137331	DIF-2|DIF2|GLY96|IEX-1|IEX-1L|IEX1|PRG1
chr12-3143	chr12	108837400	108842963	244.9	MIR619	microRNA 619	ncRNA	-3175	intron (NM_001161330, intron 2 of 13)	intron (NM_001161330, intron 2 of 13)	NR_030350	693204		NR_030350	ENSG00000207622	MIRN619|hsa-mir-619
chr11-1293	chr11	58573046	58580451	244.4	LPXN	leupaxin	protein-coding	-831	promoter-TSS (NM_004811)	promoter-TSS (NM_004811)	NM_004811	9404	Hs.125474	NM_004811	ENSG00000110031	LDPL
chr11-4485	chr11	46236482	46244277	244.4	CREB3L1	cAMP responsive element binding protein 3 like 1	protein-coding	-37259	Intergenic	Intergenic	NM_052854	90993	Hs.405961	NM_052854	ENSG00000157613	OASIS
chr10-3965	chr10	112628863	112635526	243.9	MIR4295	microRNA 4295	ncRNA	-1976	intron (NM_145206, intron 5 of 7)	MER20B|DNA|hAT-Charlie	NR_036177	100422909		NR_036177	ENSG00000264763	-
chr17-86	chr17	72613512	72616430	243.9	LINC00673	long intergenic non-protein coding RNA 673	ncRNA	-22165	intron (NR_033876, intron 3 of 4)	intron (NR_033876, intron 3 of 4)	NR_137280	100499467	Hs.157726	NR_036488		HI-LNC75|HILNC75|LUCAIR1|SLNCR|SLNCR1
chr2-3665	chr2	143602266	143610550	243.4	LOC101928386	uncharacterized LOC101928386	ncRNA	-330659	intron (NM_018460, intron 11 of 13)	MIRc|SINE|MIR	NR_110237	101928386	Hs.668251	NR_110237	ENSG00000232377	-
chr12-3367	chr12	46364663	46373713	242.4	SLC38A2	solute carrier family 38 member 2	protein-coding	3674	intron (NM_001307936, intron 3 of 14)	intron (NM_001307936, intron 3 of 14)	NM_001307936	54407	Hs.221847	NM_018976	ENSG00000134294	ATA2|PRO1068|SAT2|SNAT2
chr2-1702	chr2	12167001	12170861	241.4	MIR3681	microRNA 3681	ncRNA	-30199	intron (NR_110196, intron 3 of 5)	intron (NR_110196, intron 3 of 5)	NR_037452	100500884		NR_037452	ENSG00000264089	-
chr4-3095	chr4	7969100	7973928	241.4	AFAP1	actin filament associated protein 1	protein-coding	-31588	intron (NM_032432, intron 15 of 15)	MIRc|SINE|MIR	NM_198595	60312	Hs.529369	NM_021638	ENSG00000196526	AFAP|AFAP-110|AFAP110
chr5-8265	chr5	149058509	149064377	239.9	MIR584	microRNA 584	ncRNA	966	TTS (NR_030310)	TTS (NR_030310)	NR_030310	693169		NR_030310	ENSG00000207714	MIRN584|hsa-mir-584
chr20-2914	chr20	31568714	31574556	239.4	HM13-AS1	HM13 antisense RNA 1	ncRNA	1628	intron (NR_046853, intron 2 of 2)	Tigger2a|DNA|TcMar-Tigger	NR_046853	100874042	Hs.373741	NR_046853	ENSG00000230613	-
chr12-8443	chr12	57085326	57090732	238.9	NAB2	NGFI-A binding protein 2	protein-coding	-865	promoter-TSS (NM_001330305)	promoter-TSS (NM_001330305)	NM_001330305	4665	Hs.159223	NM_005967	ENSG00000166886	MADER
chr9-6453	chr9	104867952	104874659	238.4	ABCA1	ATP binding cassette subfamily A member 1	protein-coding	56941	intron (NM_005502, intron 5 of 49)	MLT1A1|LTR|ERVL-MaLR	NM_005502	19	Hs.659274	NM_005502	ENSG00000165029	ABC-1|ABC1|CERP|HDLDT1|TGD
chr9-404	chr9	129139073	129143825	238.4	PTPA	protein phosphatase 2 phosphatase activator	protein-coding	29761	intron (NM_178000, intron 8 of 9)	intron (NM_178000, intron 8 of 9)	NM_001193397	5524	Hs.400740	NM_021131	ENSG00000119383	PP2A|PPP2R4|PR53
chr8-1835	chr8	97420086	97427284	237.4	LOC101927066	uncharacterized LOC101927066	ncRNA	22812	intron (NR_125390, intron 1 of 2)	intron (NR_125390, intron 1 of 2)	NR_125390	101927066	Hs.732112	NR_125390		-
chr9-705	chr9	19997791	20001209	236.9	SLC24A2	solute carrier family 24 member 2	protein-coding	-212481	Intergenic	Intergenic	NM_020344	25769	Hs.283014	NM_020344	ENSG00000155886	NCKX2
chr9-2883	chr9	20030208	20034863	236.9	SLC24A2	solute carrier family 24 member 2	protein-coding	-245516	Intergenic	Intergenic	NM_020344	25769	Hs.283014	NM_020344	ENSG00000155886	NCKX2
chr12-7782	chr12	24612167	24618669	236.4	LINC00477	long intergenic non-protein coding RNA 477	ncRNA	-31250	Intergenic	MER47A|DNA|TcMar-Tigger	NR_029451	144360	Hs.350668	NM_144667	ENSG00000197503	C12orf67|FAM191B
chr17-3134	chr17	41687606	41693744	234.9	EIF1	eukaryotic translation initiation factor 1	protein-coding	1800	intron (NM_005801, intron 3 of 3)	intron (NM_005801, intron 3 of 3)	NM_005801	10209	Hs.150580	NM_005801	ENSG00000173812	A121|EIF-1|EIF1A|ISO1|SUI1
chr16-1256	chr16	69923703	69931032	234.4	WWP2	WW domain containing E3 ubiquitin protein ligase 2	protein-coding	2384	intron (NM_199424, intron 1 of 13)	intron (NM_199424, intron 1 of 13)	NM_199424	11060	Hs.408458	NM_007014	ENSG00000198373	AIP2|WWp2-like
chr12-9724	chr12	75830867	75837925	233.9	PHLDA1	pleckstrin homology like domain family A member 1	protein-coding	197380	Intergenic	AluJb|SINE|Alu	NM_007350	22822	Hs.602085	NM_007350	ENSG00000139289	DT1P1B11|PHRIP|TDAG51
chr1-3117	chr1	156746377	156752819	233.4	HDGF	hepatoma-derived growth factor	protein-coding	1695	intron (NR_135008, intron 1 of 6)	intron (NR_135008, intron 1 of 6)	NM_001319188	3068	Hs.743948	NM_004494	ENSG00000143321	HMG1L2
chr10-4622	chr10	13700315	13709432	232.9	FRMD4A	FERM domain containing 4A	protein-coding	2694	intron (NM_018027, intron 13 of 24)	AluJo|SINE|Alu	NM_001318338	55691	Hs.330463	NM_018027	ENSG00000151474	CCAFCA|FRMD4|bA295P9.4
chr4-1673	chr4	7955503	7962190	232.9	AFAP1	actin filament associated protein 1	protein-coding	-18920	Intergenic	AluSx|SINE|Alu	NM_198595	60312	Hs.529369	NM_021638	ENSG00000196526	AFAP|AFAP-110|AFAP110
chr17-5663	chr17	68906546	68912837	232.4	ABCA8	ATP binding cassette subfamily A member 8	protein-coding	45701	intron (NM_001288986, intron 16 of 38)	intron (NM_001288986, intron 16 of 38)	NM_001288985	10351	Hs.58351	NM_007168	ENSG00000141338	-
chr19-2456	chr19	35260911	35269872	231.4	USF2	upstream transcription factor 2, c-fos interacting	protein-coding	-3587	intron (NM_205834, intron 5 of 9)	intron (NM_205834, intron 5 of 9)	NM_207291	7392	Hs.454534	NM_003367	ENSG00000105698	FIP|bHLHb12
chr17-803	chr17	4945101	4951663	230.9	PFN1	profilin 1	protein-coding	704	exon (NM_005022, exon 1 of 3)	exon (NM_005022, exon 1 of 3)	NM_005022	5216	Hs.494691	NM_005022	ENSG00000108518	ALS18
chr11-6568	chr11	60123467	60131137	230.9	MS4A2	membrane spanning 4-domains A2	protein-coding	38638	Intergenic	LTR8B|LTR|ERV1	NM_001256916	2206	Hs.386748	NM_000139	ENSG00000149534	APY|ATOPY|FCER1B|FCERI|IGEL|IGER|IGHER|MS4A1
chr14-472	chr14	102234992	102247064	230.4	MOK	MOK protein kinase	protein-coding	-407	promoter-TSS (NR_073543)	promoter-TSS (NR_073543)	NR_073540	5891	Hs.104119	NM_014226	ENSG00000080823	RAGE|RAGE-1|RAGE1|STK30
chr19-4128	chr19	39070146	39075317	229.4	ACP7	acid phosphatase 7, tartrate resistant (putative)	protein-coding	-11574	Intergenic	AluJr|SINE|Alu	NM_001004318	390928	Hs.448934	NM_001004318	ENSG00000183760	PAPL|PAPL1
chr16-4606	chr16	69721047	69728180	228.9	NQO1	NAD(P)H quinone dehydrogenase 1	protein-coding	2017	intron (NM_001286137, intron 1 of 3)	AluJb|SINE|Alu	NM_001025434	1728	Hs.406515	NM_000903	ENSG00000181019	DHQU|DIA4|DTD|NMOR1|NMORI|QR1
chr2-77	chr2	64985054	64989925	228.4	SLC1A4	solute carrier family 1 member 4	protein-coding	-956	promoter-TSS (NM_001193493)	promoter-TSS (NM_001193493)	NM_001193493	6509	Hs.654352	NM_003038	ENSG00000115902	ASCT1|SATT|SPATCCM
chr3-5370	chr3	11638415	11644560	228.4	VGLL4	vestigial like family member 4	protein-coding	2490	intron (NM_014667, intron 2 of 5)	intron (NM_014667, intron 2 of 5)	NM_001128219	9686	Hs.740389	NM_014667	ENSG00000144560	VGL-4
chr5-1943	chr5	124742421	124750178	228.4	ZNF608	zinc finger protein 608	protein-coding	-1187	Intergenic	Intergenic	NM_020747	57507	Hs.266616	NM_020747	ENSG00000168916	NY-REN-36
chr7-3714	chr7	5420862	5427781	228.4	TNRC18	trinucleotide repeat containing 18	protein-coding	-775	promoter-TSS (NM_001080495)	promoter-TSS (NM_001080495)	NM_001080495	84629	Hs.520638	NM_001013722	ENSG00000182095	CAGL79|TNRC18A
chr6-2564	chr6	51513112	51517430	227.4	LOC101927082	uncharacterized LOC101927082	ncRNA	-106599	Intergenic	Intergenic	NR_125840	101927082	Hs.730296	NR_125840		-
chr20-3562	chr20	16708382	16714428	227.4	SNRPB2	small nuclear ribonucleoprotein polypeptide B2	protein-coding	-18559	Intergenic	Intergenic	NM_198220	6629	Hs.280378	NM_003092	ENSG00000125870	Msl1|U2B''
chr12-9427	chr12	24098249	24103252	226.4	MIR920	microRNA 920	ncRNA	-111671	intron (NM_152989, intron 4 of 17)	L2b|LINE|L2	NR_030625	100126320		NR_030625	ENSG00000216192	MIRN920|hsa-mir-920
chrX-826	chrX	37904470	37913387	225.9	DYNLT3	dynein light chain Tctex-type 3	protein-coding	-61292	Intergenic	Intergenic	NM_006520	6990	Hs.446392	NM_006520	ENSG00000165169	RP3|TCTE1L|TCTEX1L
chr22-465	chr22	18060523	18064706	225.9	PEX26	peroxisomal biogenesis factor 26	protein-coding	-15306	Intergenic	Intergenic	NM_001199319	55670	Hs.517400	NM_017929	ENSG00000215193	PBD7A|PBD7B|PEX26M1T|Pex26pM1T
chr16-1697	chr16	3019920	3024488	225.4	THOC6	THO complex 6	protein-coding	-1815	TTS (NM_001002017)	TTS (NM_001002017)	NM_001347703	79228	Hs.412304	NM_024339	ENSG00000131652	WDR58|fSAP35
chr16-4495	chr16	22065315	22078517	225.4	VWA3A	von Willebrand factor A domain containing 3A	protein-coding	-20622	intron (NM_001164579, intron 1 of 2)	intron (NM_001164579, intron 1 of 2)	NM_173615	146177	Hs.10697	NM_173615	ENSG00000175267	-
chr12-2118	chr12	124680654	124686916	224.9	NCOR2	nuclear receptor corepressor 2	protein-coding	-116321	Intergenic	Intergenic	NM_001077261	9612	Hs.137510	NM_006312	ENSG00000196498	CTG26|N-CoR2|SMAP270|SMRT|SMRTE|SMRTE-tau|TNRC14|TRAC|TRAC-1|TRAC1
chr2-5865	chr2	70548535	70555009	224.9	TGFA	transforming growth factor alpha	protein-coding	1866	intron (NM_001099691, intron 1 of 5)	intron (NM_001099691, intron 1 of 5)	NM_001308159	7039	Hs.170009	NM_003236	ENSG00000163235	TFGA
chr9-992	chr9	129173748	129178931	224.9	IER5L	immediate early response 5 like	protein-coding	1922	3' UTR (NM_203434, exon 1 of 1)	3' UTR (NM_203434, exon 1 of 1)	NM_203434	389792	Hs.529857	NM_203434	ENSG00000188483	bA247A12.2
chr19-4017	chr19	5687664	5694873	223.9	RPL36	ribosomal protein L36	protein-coding	933	TTS (NM_001276479)	TTS (NM_001276479)	NM_015414	25873	Hs.408018	NM_015414	ENSG00000130255	L36
chr12-7926	chr12	57515899	57523319	223.9	MIR616	microRNA 616	ncRNA	-350	promoter-TSS (NR_030346)	promoter-TSS (NR_030346)	NR_030346	693201		NR_030346	ENSG00000208028	MIRN616|hsa-mir-616
chr12-8470	chr12	65822197	65828674	222.4	HMGA2	high mobility group AT-hook 2	protein-coding	975	intron (NM_001330190, intron 1 of 3)	CpG	NM_001300918	8091	Hs.505924	NM_003483	ENSG00000149948	BABL|HMGI-C|HMGIC|LIPO|STQTL9
chr11-3697	chr11	114294018	114298287	221.4	NNMT	nicotinamide N-methyltransferase	protein-coding	339	5' UTR (NM_006169, exon 1 of 3)	5' UTR (NM_006169, exon 1 of 3)	NM_006169	4837	Hs.503911	NM_006169	ENSG00000166741	-
chr11-1018	chr11	33700500	33708207	221.4	C11orf91	chromosome 11 open reading frame 91	protein-coding	-3613	3' UTR (NM_001127223, exon 3 of 3)	3' UTR (NM_001127223, exon 3 of 3)	NM_001166692	100131378	Hs.709466	NM_001166692	ENSG00000205177	-
chr5-2349	chr5	125480766	125486255	220.9	LOC101927460	uncharacterized LOC101927460	ncRNA	-9751	Intergenic	Intergenic	NR_109887	101927460	Hs.407582	NR_109887	ENSG00000260192	-
chr14-818	chr14	68788890	68796911	220.9	ZFP36L1	ZFP36 ring finger protein like 1	protein-coding	1014	exon (NM_001244698, exon 1 of 3)	exon (NM_001244698, exon 1 of 3)	NM_001244698	677	Hs.85155	NM_004926	ENSG00000185650	BRF1|Berg36|ERF-1|ERF1|RNF162B|TIS11B|cMG1
chr2-208	chr2	12317926	12323369	219.9	MIR3681	microRNA 3681	ncRNA	121517	intron (NR_110196, intron 4 of 5)	intron (NR_110196, intron 4 of 5)	NR_037452	100500884		NR_037452	ENSG00000264089	-
chr13-1187	chr13	34356687	34365493	219.9	LINC00457	long intergenic non-protein coding RNA 457	ncRNA	279595	Intergenic	Intergenic	NR_047036	100874179	Hs.569253	NR_047036	ENSG00000225179	-
chr16-2433	chr16	15589726	15593046	219.4	MIR6506	microRNA 6506	ncRNA	19709	Intergenic	AluSc|SINE|Alu	NR_106761	102465252		NR_106761	ENSG00000166783	hsa-mir-6506
chr21-322	chr21	15056841	15066433	218.9	NRIP1	nuclear receptor interacting protein 1	protein-coding	3168	intron (NM_003489, intron 1 of 3)	intron (NM_003489, intron 1 of 3)	NM_003489	8204	Hs.155017	NM_003489	ENSG00000180530	RIP140
chr3-2828	chr3	185726066	185735039	218.4	IGF2BP2-AS1	IGF2BP2 antisense RNA 1	ncRNA	17300	TTS (NR_126326)	TTS (NR_126326)	NR_126326	646600	Hs.647949	NR_027317	ENSG00000163915	C3orf65
chr20-290	chr20	62666218	62669034	218.4	SLCO4A1-AS1	SLCO4A1 antisense RNA 1	ncRNA	-1005	intron (NM_016354, intron 7 of 11)	intron (NM_016354, intron 7 of 11)	NR_024470	100127888	Hs.671273	NR_024470	ENSG00000232803	-
chr2-4331	chr2	100815869	100824255	218.4	NPAS2	neuronal PAS domain protein 2	protein-coding	-89	promoter-TSS (NM_002518)	promoter-TSS (NM_002518)	NM_002518	4862	Hs.156832	NM_002518	ENSG00000170485	MOP4|PASD4|bHLHe9
chr12-6378	chr12	120290621	120293906	217.9	RNU4-2	RNA, U4 small nuclear 2	snRNA	-360	promoter-TSS (NR_003137)	promoter-TSS (NR_003137)	NR_003137	26834		NR_003137	ENSG00000202538	RNU4-1B|RNU4B1|RNU4C|U4A|U4b|U4c
chr20-332	chr20	35303653	35306919	217.9	FAM83C	family with sequence similarity 83 member C	protein-coding	-12864	intron (NM_199487, intron 8 of 8)	intron (NM_199487, intron 8 of 8)	NM_178468	128876	Hs.592149	NM_178468	ENSG00000125998	C20orf128|dJ614O4.7
chr11-4259	chr11	62838648	62842545	217.9	WDR74	WD repeat domain 74	protein-coding	-440	promoter-TSS (NM_001307977)	promoter-TSS (NM_001307977)	NM_018093	54663	Hs.654620	NM_018093	ENSG00000133316	-
chr6-1467	chr6	69861601	69869224	217.4	COL19A1	collagen type XIX alpha 1 chain	protein-coding	-1144	Intergenic	Intergenic	NM_001858	1310	Hs.444842	NM_001858	ENSG00000082293	COL9A1L|D6S228E
chr11-268	chr11	65888193	65893336	217.4	CCDC85B	coiled-coil domain containing 85B	protein-coding	360	5' UTR (NM_006848, exon 1 of 1)	5' UTR (NM_006848, exon 1 of 1)	NM_006848	11007	Hs.66713	NM_006848	ENSG00000175602	DIPA
chr20-2063	chr20	51629620	51632471	217.4	NFATC2	nuclear factor of activated T-cells 2	protein-coding	-68214	intron (NM_006045, intron 15 of 27)	LTR47B2|LTR|ERVL	NM_001136021	4773	Hs.744148	NM_012340	ENSG00000101096	NFAT1|NFATP
chr3-6198	chr3	45058432	45066792	217.4	CLEC3B	C-type lectin domain family 3 member B	protein-coding	32482	Intergenic	AluSx|SINE|Alu	NM_001308394	7123	Hs.476092	NM_003278	ENSG00000163815	TN|TNA
chr17-2162	chr17	48995093	49004346	216.9	IGF2BP1	insulin like growth factor 2 mRNA binding protein 1	protein-coding	2307	intron (NM_006546, intron 2 of 14)	intron (NM_006546, intron 2 of 14)	NM_001160423	10642	Hs.144936	NM_006546	ENSG00000159217	CRD-BP|CRDBP|IMP-1|IMP1|VICKZ1|ZBP1
chr7-2454	chr7	17139333	17145552	216.9	AHR	aryl hydrocarbon receptor	protein-coding	-156210	Intergenic	AluSx1|SINE|Alu	NM_001621	196	Hs.171189	NM_001621	ENSG00000106546	bHLHe76
chr7-7090	chr7	139679074	139683834	215.9	HIPK2	homeodomain interacting protein kinase 2	protein-coding	96440	intron (NM_022740, intron 2 of 14)	Tigger19b|DNA|TcMar-Tigger	NM_001113239	28996	Hs.731417	NM_022740	ENSG00000064393	PRO0593
chr5-7357	chr5	32025896	32034217	215.9	MIR4279	microRNA 4279	ncRNA	-93897	intron (NM_178140, intron 6 of 24)	intron (NM_178140, intron 6 of 24)	NR_036241	100422874		NR_036241	ENSG00000266243	-
chr6-533	chr6	26195573	26200612	215.4	HIST1H2AD	histone cluster 1 H2A family member d	protein-coding	1201	TTS (NM_021065)	TTS (NM_021065)	NM_021065	3013	Hs.626666	NM_021065	ENSG00000196866	H2A.3|H2A/g|H2AFG
chrX-1400	chrX	45764899	45775809	214.9	MIR222	microRNA 222	ncRNA	-23230	Intergenic	Intergenic	NR_029636	407007		NR_029636	ENSG00000207725	MIRN222|miRNA222|mir-222
chr5-7523	chr5	91379157	91384692	214.9	ARRDC3	arrestin domain containing 3	protein-coding	1449	intron (NR_027435, intron 1 of 2)	intron (NR_027435, intron 1 of 2)	NM_001329672	57561	Hs.24684	NM_020801	ENSG00000113369	TLIMP
chr1-17369	chr1	41952167	41957115	214.9	HIVEP3	human immunodeficiency virus type I enhancer binding protein 3	protein-coding	-35816	intron (NR_038261, intron 1 of 3)	intron (NR_038261, intron 1 of 3)	NR_038260	59269	Hs.403972	NM_024503	ENSG00000127124	KBP-1|KBP1|KRC|SHN3|Schnurri-3|ZAS3|ZNF40C
chr2-5984	chr2	156331179	156336259	214.9	NR4A2	nuclear receptor subfamily 4 group A member 2	protein-coding	-944	promoter-TSS (NM_006186)	promoter-TSS (NM_006186)	NM_006186	4929	Hs.563344	NM_006186	ENSG00000153234	HZF-3|NOT|NURR1|RNR1|TINUR
chr2-3118	chr2	224100220	224105905	214.9	SERPINE2	serpin family E member 2	protein-coding	-63743	Intergenic	Intergenic	NM_001136528	5270	Hs.38449	NM_006216	ENSG00000135919	GDN|GDNPF|PI-7|PI7|PN-1|PN1|PNI
chr7-3082	chr7	105011820	105016300	214.4	KMT2E-AS1	KMT2E antisense RNA 1 (head to head)	ncRNA	81	promoter-TSS (NM_182931)	promoter-TSS (NM_182931)	NR_024586	100216545	Hs.631150	NR_024586		-
chr15-1664	chr15	80778404	80786945	213.9	CEMIP	cell migration inducing hyaluronan binding protein	protein-coding	3331	intron (NM_018689, intron 1 of 28)	intron (NM_018689, intron 1 of 28)	NM_001293298	57214	Hs.459088	NM_018689	ENSG00000103888	CCSP1|HYBID|KIAA1199|TMEM2L
chr17-757	chr17	62703094	62707942	213.9	MRC2	mannose receptor C type 2	protein-coding	78117	exon (NM_001288780, exon 11 of 11)	exon (NM_001288780, exon 11 of 11)	NM_006039	9902	Hs.7835	NM_006039	ENSG00000011028	CD280|CLEC13E|ENDO180|UPARAP
chr12-2523	chr12	12015743	12021001	213.4	BCL2L14	BCL2 like 14	protein-coding	-52572	Intergenic	Intergenic	NM_138723	79370	Hs.210343	NM_030766	ENSG00000121380	BCLG
chr6-1133	chr6	169291039	169294720	212.9	THBS2	thrombospondin 2	protein-coding	-38765	Intergenic	Intergenic	NM_003247	7058	Hs.371147	NM_003247	ENSG00000186340	TSP2
chr6-3293	chr6	26042559	26046699	212.9	HIST1H3C	histone cluster 1 H3 family member c	protein-coding	-782	promoter-TSS (NM_021062)	promoter-TSS (NM_021062)	NM_003531	8352	Hs.248176	NM_003531	ENSG00000278272	H3.1|H3/c|H3FC
chr13-1216	chr13	110912836	110917335	212.4	ANKRD10	ankyrin repeat domain 10	protein-coding	22	promoter-TSS (NM_017664)	promoter-TSS (NM_017664)	NR_104587	55608	Hs.525163	NM_017664	ENSG00000088448	-
chr12-3540	chr12	27614390	27622316	211.9	REP15	RAB15 effector protein	protein-coding	-78142	intron (NM_001198915, intron 2 of 26)	MER4B|LTR|ERV1	NM_001029874	387849	Hs.269836	NM_001029874	ENSG00000174236	RAB15EP
chr15-1874	chr15	94021118	94027938	211.4	LINC01581	long intergenic non-protein coding RNA 1581	ncRNA	83410	intron (NR_120320, intron 2 of 8)	intron (NR_120320, intron 2 of 8)	NR_120320	101927112	Hs.134687	NR_120320	ENSG00000259724	-
chr16-900	chr16	79595301	79603329	210.9	MAF	MAF bZIP transcription factor	protein-coding	1410	exon (NM_005360, exon 1 of 2)	exon (NM_005360, exon 1 of 2)	NM_001031804	4094	Hs.134859	NM_005360	ENSG00000178573	AYGRP|CCA4|CTRCT21|c-MAF
chr2-1325	chr2	70085400	70092107	210.9	PCBP1	poly(rC) binding protein 1	protein-coding	1300	exon (NM_006196, exon 1 of 1)	exon (NM_006196, exon 1 of 1)	NM_006196	5093	Hs.2853	NM_006196	ENSG00000169564	HEL-S-85|HNRPE1|HNRPX|hnRNP-E1|hnRNP-X
chr11-4370	chr11	119314592	119321927	210.4	MCAM	melanoma cell adhesion molecule	protein-coding	-1129	Intergenic	Intergenic	NM_006500	4162	Hs.599039	NM_006500	ENSG00000076706	CD146|MUC18
chr7-5974	chr7	81613843	81620021	210.4	LOC100128317	uncharacterized LOC100128317	ncRNA	9284	intron (NR_126026, intron 2 of 8)	HSMAR2|DNA|TcMar-Mariner	NR_126026	100128317	Hs.571267	NR_126025	ENSG00000233491	-
chr6-1805	chr6	26122381	26126997	210.4	HIST1H2AC	histone cluster 1 H2A family member c	protein-coding	544	promoter-TSS (NM_003526)	promoter-TSS (NM_003526)	NM_003512	8334	Hs.484950	NM_003512	ENSG00000180573	H2A/l|H2AFL|dJ221C16.4
chr3-869	chr3	186782607	186790771	209.9	SNORA81	small nucleolar RNA, H/ACA box 81	snoRNA	14	promoter-TSS (NR_002588)	promoter-TSS (NR_002588)	NR_002989	677847	Hs.688848	NR_002989	ENSG00000221420	HBI-61
chr8-1864	chr8	125409751	125414779	209.9	TRIB1	tribbles pseudokinase 1	protein-coding	-18056	Intergenic	MIRc|SINE|MIR	NM_025195	10221	Hs.444947	NM_025195	ENSG00000173334	C8FW|GIG-2|GIG2|SKIP1|TRB-1|TRB1
chr12-7179	chr12	114931942	114939486	209.4	TBX3	T-box 3	protein-coding	-251550	Intergenic	MER20|DNA|hAT-Charlie	NM_016569	6926	Hs.744016	NM_005996	ENSG00000135111	TBX3-ISO|UMS|XHL
chr3-6717	chr3	120090415	120097459	209.4	GSK3B	glycogen synthase kinase 3 beta	protein-coding	480	5' UTR (NM_001146156, exon 1 of 11)	5' UTR (NM_001146156, exon 1 of 11)	NM_001146156	2932	Hs.445733	NM_002093	ENSG00000082701	-
chr3-2864	chr3	29181204	29188029	208.9	RBMS3-AS3	RBMS3 antisense RNA 3	ncRNA	96323	Intergenic	L2a|LINE|L2	NR_109804	100873979	Hs.99391	NR_109804		-
chr6-3069	chr6	27130994	27135178	208.9	HIST1H2AG	histone cluster 1 H2A family member g	protein-coding	48	promoter-TSS (NM_021058)	promoter-TSS (NM_021058)	NM_021064	8969	Hs.51011	NM_021064	ENSG00000196787	H2A.1b|H2A/p|H2AFP|H2AG|pH2A/f
chr1-4374	chr1	8116357	8122455	208.4	LINC01714	long intergenic non-protein coding RNA 1714	ncRNA	-89266	Intergenic	MIR|SINE|MIR	NR_125998	102724539	Hs.516816	NR_125998	ENSG00000227634	-
chr9-3918	chr9	115938424	115945609	208.4	LINC00474	long intergenic non-protein coding RNA 474	ncRNA	-16918	Intergenic	L1MB7|LINE|L1	NR_024032	58483	Hs.23367	NM_021208		C9orf27|EST-YD1
chr1-12592	chr1	117800073	117807230	208.4	GDAP2	ganglioside induced differentiation associated protein 2	protein-coding	126028	Intergenic	Intergenic	NM_001135589	54834	Hs.310809	NM_017686	ENSG00000196505	MACROD3
chr12-4643	chr12	30793063	30797725	207.4	LINC00941	long intergenic non-protein coding RNA 941	ncRNA	-287	promoter-TSS (NR_040245)	promoter-TSS (NR_040245)	NR_040245	100287314	Hs.355210	NR_040245	ENSG00000235884	-
chr7-1453	chr7	20329268	20333143	205.9	ITGB8	integrin subunit beta 8	protein-coding	103	5' UTR (NM_002214, exon 1 of 14)	5' UTR (NM_002214, exon 1 of 14)	NM_002214	3696	Hs.592171	NM_002214	ENSG00000105855	-
chr6-2204	chr6	26030776	26035114	205.9	HIST1H2AB	histone cluster 1 H2A family member b	protein-coding	623	promoter-TSS (NM_003537)	promoter-TSS (NM_003537)	NM_003513	8335	Hs.248174	NM_003513	ENSG00000278463	H2A/m|H2AFM
chr8-3805	chr8	126837853	126841369	204.9	PCAT1	prostate cancer associated transcript 1 (non-protein coding)	ncRNA	-173543	Intergenic	Intergenic	NR_045262	100750225	Hs.571530	NR_045262	ENSG00000253438	PCA1|PCAT-1
chr1-6225	chr1	244833444	244840665	204.4	COX20	COX20, cytochrome c oxidase assembly factor	protein-coding	1578	intron (NM_001312872, intron 2 of 4)	intron (NM_001312872, intron 2 of 4)	NM_001312873	116228	Hs.411490	NM_198076	ENSG00000203667	FAM36A
chr11-3113	chr11	65896294	65903548	204.4	FOSL1	FOS like 1, AP-1 transcription factor subunit	protein-coding	605	intron (NM_001300855, intron 1 of 3)	CpG	NM_001300857	8061	Hs.283565	NM_005438	ENSG00000175592	FRA|FRA1|fra-1
chr4-3257	chr4	142399393	142407029	204.4	INPP4B	inositol polyphosphate-4-phosphatase type II B	protein-coding	443324	intron (NM_003866, intron 7 of 26)	intron (NM_003866, intron 7 of 26)	NM_003866	8821	Hs.176376	NM_003866	ENSG00000109452	-
chr2-5302	chr2	181891099	181897407	203.9	SSFA2	sperm specific antigen 2	protein-coding	2537	3' UTR (NM_001287505, exon 2 of 2)	3' UTR (NM_001287505, exon 2 of 2)	NM_001287505	6744	Hs.196983	NM_006751	ENSG00000138434	CS-1|CS1|KRAP|SPAG13
chr21-119	chr21	34557454	34561844	203.9	RCAN1	regulator of calcineurin 1	protein-coding	-32639	intron (NM_004414, intron 1 of 3)	intron (NM_004414, intron 1 of 3)	NM_001331016	1827	Hs.282326	NM_004414	ENSG00000159200	ADAPT78|CSP1|DSC1|DSCR1|MCIP1|RCN1
chr3-7327	chr3	194133941	194143141	202.9	HES1	hes family bHLH transcription factor 1	protein-coding	2399	TTS (NM_005524)	TTS (NM_005524)	NM_005524	3280	Hs.250666	NM_005524	ENSG00000114315	HES-1|HHL|HRY|bHLHb39
chr9-4355	chr9	97980054	97985227	202.9	ANP32B	acidic nuclear phosphoprotein 32 family member B	protein-coding	-567	promoter-TSS (NM_006401)	promoter-TSS (NM_006401)	NM_006401	10541	Hs.730654	NM_006401	ENSG00000136938	APRIL|PHAPI2|SSP29
chr5-3657	chr5	160466718	160472677	202.4	MIR3142HG	MIR3142 host gene	ncRNA	1446	intron (NR_132748, intron 1 of 1)	intron (NR_132748, intron 1 of 1)	NR_132748	107075116	Hs.735831	NR_132748	ENSG00000253522	-
chr1-2470	chr1	206896726	206901237	202.4	IL24	interleukin 24	protein-coding	1538	intron (NM_001185158, intron 2 of 4)	intron (NM_001185158, intron 2 of 4)	NM_001185157	11009	Hs.58831	NM_006850	ENSG00000162892	C49A|FISP|IL10B|MDA7|MOB5|ST16
chr20-6391	chr20	16728855	16736249	201.9	SNRPB2	small nuclear ribonucleoprotein polypeptide B2	protein-coding	2588	intron (NM_198220, intron 3 of 6)	intron (NM_198220, intron 3 of 6)	NM_003092	6629	Hs.280378	NM_003092	ENSG00000125870	Msl1|U2B''
chr10-1466	chr10	112583076	112589845	201.9	MIR4295	microRNA 4295	ncRNA	-47710	intron (NM_145206, intron 5 of 7)	intron (NM_145206, intron 5 of 7)	NR_036177	100422909		NR_036177	ENSG00000264763	-
chr17-7420	chr17	45169961	45173722	201.4	LOC105371795	uncharacterized LOC105371795	ncRNA	-356	promoter-TSS (NR_135646)	promoter-TSS (NR_135646)	NR_135646	105371795	Hs.569733	NR_135646	ENSG00000267288	-
chr20-3567	chr20	17554259	17559999	201.4	BFSP1	beaded filament structural protein 1	protein-coding	1831	intron (NM_001278606, intron 1 of 8)	intron (NM_001278606, intron 1 of 8)	NM_001278607	631	Hs.129702	NM_001195	ENSG00000125864	CP115|CP94|CTRCT33|LIFL-H
chr17-4829	chr17	61317695	61325666	200.4	LOC101927855	uncharacterized LOC101927855	ncRNA	46024	intron (NM_001099432, intron 23 of 24)	intron (NM_001099432, intron 23 of 24)	NR_136397	101927855	Hs.662123	NR_136397	ENSG00000267131	-
chr1-1937	chr1	154419262	154425112	199.9	IL6R	interleukin 6 receptor	protein-coding	16994	intron (NM_000565, intron 1 of 9)	AluSp|SINE|Alu	NM_181359	3570	Hs.135087	NM_000565	ENSG00000160712	CD126|IL-6R-1|IL-6RA|IL6Q|IL6RA|IL6RQ|gp80
chrX-830	chrX	40171112	40177461	199.9	BCOR	BCL6 corepressor	protein-coding	3043	intron (NM_001123384, intron 1 of 13)	intron (NM_001123384, intron 1 of 13)	NM_001123384	54880	Hs.659681	NM_017745	ENSG00000183337	ANOP2|MAA2|MCOPS2
chr3-6437	chr3	177356689	177361170	199.9	LINC00501	long intergenic non-protein coding RNA 501	ncRNA	64487	Intergenic	Intergenic	NR_047465	100820709	Hs.518409	NR_047465	ENSG00000203645	-
chr1-5397	chr1	29706512	29711047	199.9	LINC01648	long intergenic non-protein coding RNA 1648	ncRNA	328833	Intergenic	MIRb|SINE|MIR	NR_110790	101929406	Hs.639413	NR_110790	ENSG00000233399	-
chr10-1745	chr10	29553875	29558366	199.9	MIR604	microRNA 604	ncRNA	-11023	intron (NM_003174, intron 5 of 35)	intron (NM_003174, intron 5 of 35)	NR_030335	693189		NR_030335	ENSG00000207612	MIRN604|hsa-mir-604
chr5-3725	chr5	57440589	57445717	199.9	ACTBL2	actin, beta like 2	protein-coding	39656	Intergenic	Intergenic	NM_001017992	345651	Hs.482167	NM_001017992	ENSG00000169067	ACT
chr1-9787	chr1	93778888	93785716	198.4	MIR760	microRNA 760	ncRNA	-64530	intron (NM_001261408, intron 2 of 13)	intron (NM_001261408, intron 2 of 13)	NR_030621	100126348		NR_030621	ENSG00000211575	MIRN760|hsa-mir-760|mir-760
chr1-7715	chr1	23554153	23560678	198.4	ID3	inhibitor of DNA binding 3, HLH protein	protein-coding	2379	TTS (NM_002167)	TTS (NM_002167)	NM_002167	3399	Hs.76884	NM_002167	ENSG00000117318	HEIR-1|bHLHb25
chr9-1106	chr9	19126581	19130812	197.9	PLIN2	perilipin 2	protein-coding	-1090	Intergenic	Intergenic	NM_001122	123	Hs.3416	NM_001122	ENSG00000147872	ADFP|ADRP
chr1-2569	chr1	165466979	165469882	197.4	RXRG	retinoid X receptor gamma	protein-coding	-23075	Intergenic	Intergenic	NR_033824	6258	Hs.26550	NM_006917	ENSG00000143171	NR2B3|RXRC
chr9-5963	chr9	95505375	95512889	197.4	PTCH1	patched 1	protein-coding	-583	promoter-TSS (NM_000264)	promoter-TSS (NM_000264)	NM_000264	5727	Hs.494538	NM_000264	ENSG00000185920	BCNS|HPE7|NBCCS|PTC|PTC1|PTCH|PTCH11
chr15-1552	chr15	59273594	59278594	197.4	LDHAL6B	lactate dehydrogenase A like 6B	protein-coding	69278	intron (NM_004998, intron 1 of 27)	intron (NM_004998, intron 1 of 27)	NM_033195	92483	Hs.307052	NM_033195	ENSG00000171989	LDH6B|LDHAL6|LDHL
chr12-7710	chr12	9346390	9351422	197.4	LOC101930452	uncharacterized LOC101930452	ncRNA	-18558	Intergenic	A-rich|Low_complexity|Low_complexity	NR_120479	101930452	Hs.734183	NR_120479	ENSG00000260423	-
chr21-395	chr21	29192738	29197716	196.9	LINC00189	long intergenic non-protein coding RNA 189	ncRNA	1733	intron (NR_027072, intron 1 of 1)	MER34C|LTR|ERV1	NR_027072	193629	Hs.720711	NM_138968	ENSG00000215533	C21orf109|NCRNA00189
chr12-4092	chr12	12333128	12339458	196.9	MANSC1	MANSC domain containing 1	protein-coding	13942	intron (NM_018050, intron 3 of 3)	L2a|LINE|L2	NM_018050	54682	Hs.591145	NM_018050	ENSG00000111261	9130403P13Rik|LOH12CR3
chr3-2012	chr3	37624567	37629404	196.9	ITGA9	integrin subunit alpha 9	protein-coding	174663	intron (NM_002207, intron 15 of 27)	intron (NM_002207, intron 15 of 27)	NM_002207	3680	Hs.113157	NM_002207	ENSG00000144668	ALPHA-RLC|ITGA4L|RLC
chr13-406	chr13	110711790	110716258	196.4	ING1	inhibitor of growth family member 1	protein-coding	761	promoter-TSS (NM_005537)	promoter-TSS (NM_005537)	NM_198219	3621	Hs.46700	NM_005537	ENSG00000153487	p24ING1c|p33|p33ING1|p33ING1b|p47|p47ING1a
chr10-592	chr10	100996947	101000948	196.4	LZTS2	leucine zipper tumor suppressor 2	protein-coding	598	promoter-TSS (NM_001318100)	promoter-TSS (NM_001318100)	NM_001318099	84445	Hs.523221	NM_032429	ENSG00000107816	LAPSER1
chr11-2754	chr11	35163970	35168517	195.9	CD44	CD44 molecule (Indian blood group)	protein-coding	27373	intron (NM_001202556, intron 1 of 7)	intron (NM_001202556, intron 1 of 7)	NM_000610	960	Hs.502328	NM_000610	ENSG00000026508	CDW44|CSPG8|ECMR-III|HCELL|HUTCH-I|IN|LHR|MC56|MDU2|MDU3|MIC4|Pgp1
chr8-1631	chr8	89541556	89547840	195.9	LOC101929709	uncharacterized LOC101929709	ncRNA	213013	Intergenic	AluY|SINE|Alu	NR_125822	101929709	Hs.651324	NR_125822	ENSG00000251136	-
chr2-1526	chr2	231387626	231391445	195.4	B3GNT7	UDP-GlcNAc:betaGal beta-1,3-N-acetylglucosaminyltransferase 7	protein-coding	-6089	Intergenic	(GT)n|Simple_repeat|Simple_repeat	NM_145236	93010	Hs.299329	NM_145236	ENSG00000156966	beta3GnT7
chr6-1286	chr6	27806695	27811631	195.4	HIST1H3H	histone cluster 1 H3 family member h	protein-coding	-901	promoter-TSS (NM_003536)	promoter-TSS (NM_003536)	NM_003536	8357	Hs.591778	NM_003536	ENSG00000278828	H3/k|H3F1K|H3FK
chr10-333	chr10	78972152	78976059	194.9	ZMIZ1-AS1	ZMIZ1 antisense RNA 1	ncRNA	93343	intron (NR_015429, intron 3 of 7)	CpG	NR_015429	283050	Hs.309176	NR_015429	ENSG00000224596	-
chr1-8144	chr1	24540381	24547118	194.9	LOC100506985	uncharacterized LOC100506985	ncRNA	12275	intron (NR_109781, intron 2 of 2)	AluSz|SINE|Alu	NR_109781	100506985	Hs.607088	NR_109781		-
chr8-1413	chr8	120742254	120749101	194.9	LOC101927543	uncharacterized LOC101927543	ncRNA	-15576	intron (NM_021021, intron 1 of 6)	LTR85c|LTR|Gypsy?	NR_125419	101927543	Hs.371902	NR_125419	ENSG00000248318	-
chr20-3049	chr20	15219389	15224663	194.9	MACROD2	MACRO domain containing 2	protein-coding	25168	intron (NM_001033087, intron 1 of 13)	intron (NM_001033087, intron 1 of 13)	NM_001033087	140733	Hs.661576	NM_080676	ENSG00000172264	C20orf133
chr6-5320	chr6	30613117	30618794	194.4	PPP1R10	protein phosphatase 1 regulatory subunit 10	protein-coding	1352	intron (NM_002714, intron 2 of 19).6	intron (NM_002714, intron 2 of 19).6	NM_002714	5514	Hs.106019	NM_002714	ENSG00000204569	CAT53|FB19|PNUTS|PP1R10|R111|p99
chr19-1876	chr19	41261869	41266974	193.9	HNRNPUL1	heterogeneous nuclear ribonucleoprotein U like 1	protein-coding	62	promoter-TSS (NM_001321208)	promoter-TSS (NM_001321208)	NM_001321208	11100	Hs.155218	NM_007040	ENSG00000105323	E1B-AP5|E1BAP5|HNRPUL1
chr10-3963	chr10	111754371	111758065	193.4	GPAM	glycerol-3-phosphate acyltransferase, mitochondrial	protein-coding	427561	Intergenic	Intergenic	NM_020918	57678	Hs.42586	NM_020918	ENSG00000119927	GPAT|GPAT1
chr7-3262	chr7	130909008	130915074	192.9	LINC-PINT	long intergenic non-protein coding RNA, p53 induced transcript	ncRNA	1269	intron (NR_110472, intron 2 of 3)	intron (NR_110472, intron 2 of 3)	NR_110473	378805	Hs.150556	NM_001085379	ENSG00000231721	LincRNA-Pint|MKLN1-AS1|PINT
chr7-5053	chr7	13987032	13992077	192.9	ETV1	ETS variant 1	protein-coding	463	intron (NR_120445, intron 1 of 14)	intron (NR_120445, intron 1 of 14)	NM_004956	2115	Hs.22634	NM_004956	ENSG00000006468	ER81
chr5-1900	chr5	14914240	14918857	192.9	ANKH	ANKH inorganic pyrophosphate transport regulator	protein-coding	-44770	Intergenic	MIRc|SINE|MIR	NM_054027	56172	Hs.156727	NM_054027	ENSG00000154122	ANK|CCAL2|CMDJ|CPPDD|HANK|MANK
chr20-6734	chr20	59025556	59033673	192.4	ATP5E	ATP synthase, H+ transporting, mitochondrial F1 complex, epsilon subunit	protein-coding	2753	intron (NR_037930, intron 5 of 5)	intron (NR_037930, intron 5 of 5)	NM_006886	514	Hs.177530	NM_006886	ENSG00000124172	ATPE|MC5DN3
chr20-2004	chr20	18915669	18919557	192.4	C20orf78	chromosome 20 open reading frame 78	protein-coding	-87410	Intergenic	Intergenic	NM_001302818	100128496	Hs.664484	NM_001242671		dJ1068E13.1
chr6-3676	chr6	63803421	63809393	191.9	PHF3	PHD finger protein 3	protein-coding	159881	intron (NM_001292009, intron 36 of 43)	intron (NM_001292009, intron 36 of 43)	NM_015153	23469	Hs.348921	NM_015153	ENSG00000118482	-
chr5-3499	chr5	42991223	42996025	191.9	FLJ32255	uncharacterized LOC643977	ncRNA	-291	promoter-TSS (NR_104643)	promoter-TSS (NR_104643)	NR_104643	643977	Hs.535791	NR_104643		-
chr6-1614	chr6	30763419	30770742	191.9	HCG20	HLA complex group 20 (non-protein coding)	ncRNA	255	intron (NR_138037, intron 1 of 3)	AluJb|SINE|Alu	NR_138037	105375013	Hs.348584	NR_138037	ENSG00000228022	NCRNA00149
chr18-208	chr18	3593042	3597875	191.9	DLGAP1-AS1	DLGAP1 antisense RNA 1	ncRNA	1344	intron (NR_024101, intron 2 of 2)	intron (NR_024101, intron 2 of 2)	NR_024101	649446	Hs.19872	NM_001039796		HsT914
chr10-1553	chr10	110495767	110502173	191.4	DUSP5	dual specificity phosphatase 5	protein-coding	1103	intron (NM_004419, intron 1 of 3)	intron (NM_004419, intron 1 of 3)	NM_004419	1847	Hs.2128	NM_004419	ENSG00000138166	DUSP|HVH3
chr12-7426	chr12	52058890	52065417	191.4	ATG101	autophagy related 101	protein-coding	-7821	Intergenic	Intergenic	NM_021934	60673	Hs.9911	NM_021934	ENSG00000123395	C12orf44
chr6-719	chr6	26054694	26057625	191.4	HIST1H1C	histone cluster 1 H1 family member c	protein-coding	312	exon (NM_005319, exon 1 of 1)	exon (NM_005319, exon 1 of 1)	NM_005319	3006	Hs.7644	NM_005319	ENSG00000187837	H1.2|H1C|H1F2|H1s-1
chr4-697	chr4	76053417	76060903	191.4	ART3	ADP-ribosyltransferase 3	protein-coding	-17535	intron (NM_001130017, intron 1 of 9)	L1MC4a|LINE|L1	NM_001179	419	Hs.24976	NM_001179	ENSG00000156219	ARTC3
chr11-2797	chr11	65915045	65920227	191.4	C11orf68	chromosome 11 open reading frame 68	protein-coding	1424	exon (NM_001135635, exon 2 of 2)	exon (NM_001135635, exon 2 of 2)	NM_031450	83638	Hs.433573	NM_031450	ENSG00000175573	BLES03|P5326
chr2-1331	chr2	85537493	85542171	190.9	MAT2A	methionine adenosyltransferase 2A	protein-coding	854	promoter-TSS (NR_038942)	promoter-TSS (NR_038942)	NM_005911	4144	Hs.516157	NM_005911	ENSG00000168906	MATA2|MATII|SAMS2
chr4-5241	chr4	140093205	140101088	190.9	MAML3	mastermind like transcriptional coactivator 3	protein-coding	56933	intron (NM_018717, intron 1 of 5)	intron (NM_018717, intron 1 of 5)	NM_018717	55534	Hs.586165	NM_018717	ENSG00000196782	CAGH3|ERDA3|GDN|MAM-2|MAM2|TNRC3
chr12-2096	chr12	108853594	108857953	190.4	SSH1	slingshot protein phosphatase 1	protein-coding	1810	intron (NM_001161330, intron 1 of 13)	intron (NM_001161330, intron 1 of 13)	NM_018984	54434	Hs.199763	NM_018984	ENSG00000084112	SSH1L
chr4-3246	chr4	139782155	139786151	190.4	MGST2	microsomal glutathione S-transferase 2	protein-coding	118385	intron (NM_018717, intron 3 of 5)	intron (NM_018717, intron 3 of 5)	NM_001204368	4258	Hs.81874	NM_002413	ENSG00000085871	GST2|MGST-II
chr14-1359	chr14	49998670	50004236	190.4	LINC01588	long intergenic non-protein coding RNA 1588	ncRNA	5066	non-coding (NR_126500, exon 3 of 3)	non-coding (NR_126500, exon 3 of 3)	NR_126496	283551	Hs.292580	NM_001012706	ENSG00000214900	C14orf182
chr17-5146	chr17	81393098	81401102	190.4	BAHCC1	BAH domain and coiled-coil containing 1	protein-coding	-2621	Intergenic	CpG	NM_001291324	57597	Hs.514580	NM_024696	ENSG00000266074	BAHD2
chr20-658	chr20	41002468	41005908	190.4	LOC100128988	uncharacterized LOC100128988	protein-coding	23427	intron (NM_001318197, intron 1 of 3)	AluJb|SINE|Alu	NM_001318196	100128988	Hs.636443	NM_001318196		-
chr3-558	chr3	31958122	31963954	190.4	ZNF860	zinc finger protein 860	protein-coding	-20736	intron (NM_017784, intron 1 of 11)	intron (NM_017784, intron 1 of 11)	NM_001137674	344787	Hs.585139	NM_001137674	ENSG00000197385	-
chr1-10769	chr1	16902501	16906134	189.9	RNU1-3	RNA, U1 small nuclear 3	snRNA	8337	Intergenic	Intergenic	NR_004408	26869		NR_004408	ENSG00000207513	HSD4|RNU1G3
chr7-590	chr7	20219234	20224489	189.9	LOC100506098	uncharacterized LOC100506098	ncRNA	4284	TTS (NR_134567)	TTS (NR_134567)	NR_134569	100506098	Hs.59203	NR_134567	ENSG00000233834	-
chr13-601	chr13	33674744	33680420	189.9	STARD13	StAR related lipid transfer domain containing 13	protein-coding	-747	promoter-TSS (NM_001243476)	promoter-TSS (NM_001243476)	NM_001243476	90627	Hs.156551	NM_052851	ENSG00000133121	ARHGAP37|DLC2|GT650|LINC00464
chr12-4653	chr12	45726167	45731394	189.9	LINC00938	long intergenic non-protein coding RNA 938	ncRNA	-859	promoter-TSS (NR_028408)	promoter-TSS (NR_028408)	NR_028408	400027	Hs.597122	NR_028408		-
chr15-3929	chr15	42270342	42276671	189.9	TMEM87A	transmembrane protein 87A	protein-coding	78	promoter-TSS (NM_001286487)	promoter-TSS (NM_001286487)	NM_015497	25963	Hs.511138	NM_015497	ENSG00000103978	-
chr9-4134	chr9	115113438	115118393	189.9	TNC	tenascin C	protein-coding	2342	intron (NM_002160, intron 1 of 27)	Charlie15a|DNA|hAT-Charlie	NM_002160	3371	Hs.143250	NM_002160	ENSG00000041982	150-225|DFNA56|GMEM|GP|HXB|JI|TN|TN-C
chr16-2226	chr16	69165559	69170208	189.4	SNTB2	syntrophin beta 2	protein-coding	-19264	intron (NM_001318391, intron 16 of 16)	AluJr|SINE|Alu	NM_006750	6645	Hs.461117	NM_006750	ENSG00000168807	D16S2531E|EST25263|SNT2B2|SNT3|SNTL
chr1-11158	chr1	170695663	170702155	189.4	PRRX1	paired related homeobox 1	protein-coding	34737	intron (NM_022716, intron 1 of 3)	intron (NM_022716, intron 1 of 3)	NM_022716	5396	Hs.283416	NM_006902	ENSG00000116132	AGOTC|PHOX1|PMX1|PRX-1|PRX1
chr15-1195	chr15	94079777	94084377	189.4	LINC01581	long intergenic non-protein coding RNA 1581	ncRNA	25861	intron (NR_120320, intron 2 of 8)	intron (NR_120320, intron 2 of 8)	NR_120320	101927112	Hs.134687	NR_120320	ENSG00000259724	-
chr2-2052	chr2	74548701	74554710	189.4	LOXL3	lysyl oxidase like 3	protein-coding	-2042	intron (NM_001289164, intron 2 of 11)	L3|LINE|CR1	NM_001289165	84695	Hs.469045	NM_032603	ENSG00000115318	LOXL
chr5-2313	chr5	66230872	66234784	188.9	SREK1	splicing regulatory glutamic acid and lysine rich protein 1	protein-coding	87993	Intergenic	Intergenic	NM_139168	140890	Hs.49367	NM_139168	ENSG00000153914	SFRS12|SRrp508|SRrp86
chr20-3006	chr20	57597968	57602324	188.9	ZBP1	Z-DNA binding protein 1	protein-coding	20430	Intergenic	Intergenic	NM_001160419	81030	Hs.302123	NM_030776	ENSG00000124256	C20orf183|DAI|DLM-1|DLM1
chr20-5594	chr20	31541335	31548214	188.4	HM13-AS1	HM13 antisense RNA 1	ncRNA	28489	intron (NM_030789, intron 3 of 11)	MIRb|SINE|MIR	NR_046853	100874042	Hs.373741	NR_046853	ENSG00000230613	-
chr20-1970	chr20	51508624	51512191	188.4	NFATC2	nuclear factor of activated T-cells 2	protein-coding	32312	intron (NM_001258295, intron 3 of 9)	intron (NM_001258295, intron 3 of 9)	NM_012340	4773	Hs.744148	NM_012340	ENSG00000101096	NFAT1|NFATP
chr9-4669	chr9	120949354	120952817	187.9	TRAF1	TNF receptor associated factor 1	protein-coding	-21912	Intergenic	Intergenic	NM_001190945	7185	Hs.531251	NM_005658	ENSG00000056558	EBI6|MGC:10353
chr5-1620	chr5	141520543	141525811	187.9	PCDHGC5	protocadherin gamma subfamily C, 5	protein-coding	33936	intron (NM_001314007, intron 27 of 28)	intron (NM_001314007, intron 27 of 28)	NM_032407	56097	Hs.368160	NM_018929	ENSG00000240764	PCDH-GAMMA-C5
chr17-6711	chr17	68693549	68699261	187.9	LINC01482	long intergenic non-protein coding RNA 1482	ncRNA	68251	Intergenic	Intergenic	NR_110825	101928104	Hs.569826	NR_110825	ENSG00000267659	-
chr5-3026	chr5	44940022	44946248	187.4	MRPS30	mitochondrial ribosomal protein S30	protein-coding	134210	Intergenic	Intergenic	NM_016640	10884	Hs.124165	NM_016640	ENSG00000112996	MRP-S30|PAP|PDCD9|S30mt
chr4-1625	chr4	135220550	135231049	186.4	LINC00613	long intergenic non-protein coding RNA 613	ncRNA	662294	Intergenic	Intergenic	NR_103762	100507528	Hs.518987	NR_103762	ENSG00000248330	-
chr21-254	chr21	34073001	34082286	186.4	MRPS6	mitochondrial ribosomal protein S6	protein-coding	4120	intron (NM_032476, intron 1 of 2)	intron (NM_032476, intron 1 of 2)	NM_032476	64968	Hs.302742	NM_032476	ENSG00000243927	C21orf101|MRP-S6|RPMS6|S6mt
chr4-4072	chr4	112421083	112426080	185.9	NEUROG2	neurogenin 2	protein-coding	92591	intron (NM_025144, intron 5 of 15)	intron (NM_025144, intron 5 of 15)	NM_024019	63973	Hs.744415	NM_024019	ENSG00000178403	Atoh4|Math4A|NGN2|bHLHa8|ngn-2
chr1-7473	chr1	145991141	145997324	185.9	TXNIP	thioredoxin interacting protein	protein-coding	1490	intron (NM_001313972, intron 5 of 6)	intron (NM_001313972, intron 5 of 6)	NM_001313972	10628	Hs.533977	NM_006472	ENSG00000265972	ARRDC6|EST01027|HHCPA78|THIF|VDUP1
chr1-2298	chr1	47576048	47579703	185.4	LINC01389	long intergenic non-protein coding RNA 1389	ncRNA	-140558	Intergenic	Intergenic	NR_126355	102724077	Hs.159718	NR_126355		-
chr3-900	chr3	141331126	141336794	184.9	ZBTB38	zinc finger and BTB domain containing 38	protein-coding	9747	intron (NM_001080412, intron 1 of 7)	intron (NM_001080412, intron 1 of 7)	NM_001080412	253461	Hs.518301	NM_152535	ENSG00000177311	CIBZ|PPP1R171|ZNF921
chr8-4033	chr8	97373410	97376980	184.9	LOC101927066	uncharacterized LOC101927066	ncRNA	71302	intron (NR_125390, intron 2 of 2)	intron (NR_125390, intron 2 of 2)	NR_125390	101927066	Hs.732112	NR_125390		-
chr20-1346	chr20	58890193	58898087	184.4	GNAS	GNAS complex locus	protein-coding	1976	intron (NR_132272, intron 1 of 3)	intron (NR_132272, intron 1 of 3)	NR_132272	2778	Hs.125898	NM_000516	ENSG00000087460	AHO|C20orf45|GNAS1|GPSA|GSA|GSP|NESP|POH|SCG6|SgVI
chr12-9141	chr12	89369358	89375761	184.4	DUSP6	dual specificity phosphatase 6	protein-coding	-19700	Intergenic	Intergenic	NM_001946	1848	Hs.298654	NM_001946	ENSG00000139318	HH19|MKP3|PYST1
chr17-4313	chr17	48044671	48049869	183.9	NFE2L1	nuclear factor, erythroid 2 like 1	protein-coding	-1035	Intergenic	Intergenic	NM_001330261	4779	Hs.514284	NM_003204	ENSG00000082641	LCR-F1|NRF1|TCF11
chr2-3784	chr2	38213540	38217995	183.9	CYP1B1-AS1	CYP1B1 antisense RNA 1	ncRNA	84662	Intergenic	L1MB8|LINE|L1	NR_027252	285154	Hs.353894	NM_173652	ENSG00000232973	C2orf58
chr22-764	chr22	41443873	41448971	183.9	TOB2	transducer of ERBB2, 2	protein-coding	601	5' UTR (NM_016272, exon 1 of 2)	5' UTR (NM_016272, exon 1 of 2)	NM_016272	10766	Hs.474978	NM_016272	ENSG00000183864	APRO5|TOB4|TOBL|TROB2
chr14-303	chr14	61561087	61566703	183.9	LOC101927780	uncharacterized LOC101927780	ncRNA	6299	non-coding (NR_110416, exon 4 of 5)	non-coding (NR_110416, exon 4 of 5)	NR_110417	101927780	Hs.254789	NR_110416	ENSG00000250548	-
chr12-5502	chr12	49263001	49269518	182.9	TUBA1C	tubulin alpha 1c	protein-coding	1260	intron (NM_032704, intron 1 of 3)	AluY|SINE|Alu	NM_032704	84790	Hs.652390	NM_032704	ENSG00000167553	TUBA6|bcm948
chr9-751	chr9	6565689	6568326	182.9	GLDC	glycine decarboxylase	protein-coding	78685	intron (NM_000170, intron 15 of 24)	MIRb|SINE|MIR	NM_000170	2731	Hs.584238	NM_000170	ENSG00000178445	GCE|GCSP|HYGN1
chr20-1462	chr20	58650427	58653774	182.9	STX16	syntaxin 16	protein-coding	847	non-coding (NR_037945, exon 1 of 23)	non-coding (NR_037945, exon 1 of 23)	NR_037942	8675	Hs.307913	NM_003763	ENSG00000124222	SYN16
chr10-698	chr10	104328049	104332392	182.9	ITPRIP	inositol 1,4,5-trisphosphate receptor interacting protein	protein-coding	-1228	intron (NM_001272013, intron 1 of 1)	intron (NM_001272013, intron 1 of 1)	NM_001272012	85450	Hs.523252	NM_033397	ENSG00000148841	DANGER|KIAA1754|bA127L20|bA127L20.2
chr5-498	chr5	179818379	179822060	182.9	SQSTM1	sequestosome 1	protein-coding	-623	promoter-TSS (NM_003900)	promoter-TSS (NM_003900)	NM_003900	8878	Hs.587290	NM_003900	ENSG00000161011	A170|DMRV|FTDALS3|NADGP|OSIL|PDB3|ZIP3|p60|p62|p62B
chr5-1594	chr5	61327547	61334131	182.9	ZSWIM6	zinc finger SWIM-type containing 6	protein-coding	-1434	Intergenic	CpG	NM_020928	57688	Hs.744939	NM_020928	ENSG00000130449	AFND
chr5-7094	chr5	121693199	121699523	182.4	FTMT	ferritin mitochondrial	protein-coding	-155594	Intergenic	Intergenic	NM_177478	94033	Hs.105324	NM_177478	ENSG00000181867	MTF
chr3-8418	chr3	185819507	185826469	182.4	IGF2BP2	insulin like growth factor 2 mRNA binding protein 2	protein-coding	-1857	intron (NR_138486, intron 2 of 15)	intron (NR_138486, intron 2 of 15)	NM_001291874	10644	Hs.35354	NM_006548	ENSG00000073792	IMP-2|IMP2|VICKZ2
chr8-4295	chr8	97341489	97345954	182.4	TSPYL5	TSPY like 5	protein-coding	-65773	intron (NR_125390, intron 2 of 2)	intron (NR_125390, intron 2 of 2)	NM_033512	85453	Hs.173094	NM_033512	ENSG00000180543	-
chr19-1888	chr19	45422732	45426214	181.9	ERCC1	ERCC excision repair 1, endonuclease non-catalytic subunit	protein-coding	-554	promoter-TSS (NM_001166049)	promoter-TSS (NM_001166049)	NM_001983	2067	Hs.435981	NM_001983	ENSG00000012061	COFS4|RAD10|UV20
chr1-295	chr1	11907673	11910574	181.9	RNU5E-1	RNA, U5E small nuclear 1	snRNA	969	TTS (NR_002754)	TTS (NR_002754)	NR_002754	26829		NR_002754	ENSG00000199347	RNU5E|U5E
chr19-115	chr19	13053429	13056432	180.9	NFIX	nuclear factor I X	protein-coding	30349	intron (NM_002501, intron 2 of 9)	intron (NM_002501, intron 2 of 9)	NM_001271043	4784	Hs.257970	NM_002501	ENSG00000008441	CTF|MRSHSS|NF-I/X|NF1-X|NF1A|SOTOS2
chr10-2384	chr10	29342695	29345759	180.9	LYZL1	lysozyme like 1	protein-coding	55166	Intergenic	Intergenic	NM_032517	84569	Hs.558572	NM_032517	ENSG00000120563	KAAG648|LYC2|LYZD1|PRO1278|bA534G20.1
chr1-2490	chr1	235908661	235914303	180.9	LYST	lysosomal trafficking regulator	protein-coding	-27774	Intergenic	Intergenic	NM_001301365	1130	Hs.532411	NM_000081	ENSG00000143669	CHS|CHS1
chr6-4475	chr6	18595337	18601555	180.4	MIR548A1	microRNA 548a-1	ncRNA	26662	Intergenic	Intergenic	NR_030312	693125		NR_030312	ENSG00000207775	MIRN548A1
chr1-11935	chr1	170517087	170521963	180.4	GORAB	golgin, RAB6 interacting	protein-coding	-12597	intron (NR_125958, intron 1 of 2)	intron (NR_125958, intron 1 of 2)	NR_027397	92344	Hs.183702	NM_152281	ENSG00000120370	GO|NTKLBP1|SCYL1BP1
chr16-589	chr16	69186414	69190724	180.4	SNTB2	syntrophin beta 2	protein-coding	1422	intron (NM_006750, intron 1 of 6)	intron (NM_006750, intron 1 of 6)	NM_006750	6645	Hs.461117	NM_006750	ENSG00000168807	D16S2531E|EST25263|SNT2B2|SNT3|SNTL
chr16-1834	chr16	76940802	76947966	179.9	MIR4719	microRNA 4719	ncRNA	75448	Intergenic	Intergenic	NR_039870	100616172		NR_039870	ENSG00000266426	-
chr17-2288	chr17	62758015	62763108	179.9	MARCH10	membrane associated ring-CH-type finger 10	protein-coding	46092	intron (NM_001288780, intron 4 of 10)	intron (NM_001288780, intron 4 of 10)	NM_001100875	162333	Hs.665663	NM_152598	ENSG00000173838	MARCH-X|RNF190
chr8-4081	chr8	120842952	120850345	178.9	SNTB1	syntrophin beta 1	protein-coding	-34579	Intergenic	Intergenic	NM_021021	6641	Hs.46701	NM_021021	ENSG00000172164	59-DAP|A1B|BSYN2|DAPA1B|SNT2|SNT2B1|TIP-43
chr10-2450	chr10	102642272	102647304	178.9	TRIM8	tripartite motif containing 8	protein-coding	293	exon (NM_030912, exon 1 of 6)	exon (NM_030912, exon 1 of 6)	NR_144321	81603	Hs.336810	NM_030912	ENSG00000171206	GERP|RNF27
chr15-247	chr15	101068600	101071828	178.9	LOC101927751	uncharacterized LOC101927751	ncRNA	-150931	TTS (NM_024652)	TTS (NM_024652)	NR_135828	101927751	Hs.659224	NR_135827	ENSG00000259583	-
chr1-2395	chr1	33382115	33390026	178.9	PHC2	polyhomeotic homolog 2	protein-coding	-10477	Intergenic	AluSx|SINE|Alu	NM_198040	1912	Hs.524271	NM_004427	ENSG00000134686	EDR2|HPH2|PH2
chr2-1157	chr2	11828979	11832585	178.9	MIR4262	microRNA 4262	ncRNA	6204	Intergenic	Intergenic	NR_036226	100422996		NR_036226	ENSG00000265172	-
chr20-89	chr20	53899192	53901711	178.4	SUMO1P1	SUMO1 pseudogene 1	pseudo	-24742	Intergenic	Intergenic	NR_002189	391257	Hs.449977	NR_002189		PIC1L|UBL2|UBL6
chr16-657	chr16	82626679	82631872	178.4	CDH13	cadherin 13	protein-coding	2481	intron (NM_001257, intron 1 of 13)	intron (NM_001257, intron 1 of 13)	NM_001220488	1012	Hs.654386	NM_001257	ENSG00000140945	CDHH|P105
chr20-4309	chr20	379613	383819	178.4	TRIB3	tribbles pseudokinase 3	protein-coding	373	intron (NM_001301196, intron 1 of 3)	CpG	NM_001301190	57761	Hs.516826	NM_021158	ENSG00000101255	C20orf97|NIPK|SINK|SKIP3|TRB3
chr1-15887	chr1	6599764	6605061	178.4	KLHL21	kelch like family member 21	protein-coding	486	exon (NM_001324309, exon 1 of 4)	exon (NM_001324309, exon 1 of 4)	NM_001324309	9903	Hs.7764	NM_014851	ENSG00000162413	-
chr17-264	chr17	68378164	68383326	177.4	PRKAR1A	protein kinase cAMP-dependent type I regulatory subunit alpha	protein-coding	-32878	intron (NM_001267727, intron 8 of 11)	Tigger2a|DNA|TcMar-Tigger	NM_001278433	5573	Hs.280342	NM_002734	ENSG00000108946	ACRDYS1|ADOHR|CAR|CNC|CNC1|PKR1|PPNAD1|PRKAR1|TSE1
chr6-1924	chr6	26232589	26235643	177.4	HIST1H1D	histone cluster 1 H1 family member d	protein-coding	872	TTS (NM_005320)	TTS (NM_005320)	NM_005320	3007	Hs.136857	NM_005320	ENSG00000124575	H1.3|H1D|H1F3|H1s-2
chr1-10203	chr1	32813715	32818942	177.4	S100PBP	S100P binding protein	protein-coding	-1114	intron (NM_003680, intron 1 of 12)	intron (NM_003680, intron 1 of 12)	NM_001256121	64766	Hs.440880	NM_022753	ENSG00000116497	S100PBPR
chr6-4229	chr6	44039749	44044593	177.4	LOC101929705	uncharacterized LOC101929705	ncRNA	32481	intron (NR_125864, intron 1 of 4)	L2c|LINE|L2	NR_125864	101929705	Hs.670378	NR_125864	ENSG00000237686	-
chr3-4468	chr3	187739167	187748424	177.4	BCL6	B-cell CLL/lymphoma 6	protein-coding	1930	intron (NM_001706, intron 1 of 9)	CpG	NM_001706	604	Hs.478588	NM_001706	ENSG00000113916	BCL5|BCL6A|LAZ3|ZBTB27|ZNF51
chr15-2304	chr15	74199807	74205198	176.9	STRA6	stimulated by retinoic acid 6	protein-coding	377	exon (NM_001199042, exon 1 of 19)	exon (NM_001199042, exon 1 of 19)	NM_001199042	64220	Hs.24553	NM_022369	ENSG00000137868	MCOPCB8|MCOPS9|PP14296
chr3-797	chr3	15645386	15648981	176.9	BTD	biotinidase	protein-coding	45214	3' UTR (NM_001281723, exon 4 of 4)	3' UTR (NM_001281723, exon 4 of 4)	NM_001281725	686	Hs.444197	NM_000060	ENSG00000169814	-
chr2-5338	chr2	222729958	222737186	176.9	MOGAT1	monoacylglycerol O-acyltransferase 1	protein-coding	61834	Intergenic	Intergenic	NM_058165	116255	Hs.344090	NM_058165	ENSG00000124003	DGAT2L|DGAT2L1|MGAT1
chr1-9317	chr1	154998522	155004531	176.4	ZBTB7B	zinc finger and BTB domain containing 7B	protein-coding	-1104	Intergenic	CpG	NR_045515	51043	Hs.729279	NM_001252406	ENSG00000160685	CKROX|THPOK|ZBTB15|ZFP-67|ZFP67|ZNF857B|c-KROX|hcKROX
chr15-902	chr15	59292226	59297090	176.4	MYO1E	myosin IE	protein-coding	78214	intron (NM_004998, intron 1 of 27)	intron (NM_004998, intron 1 of 27)	NM_004998	4643	Hs.654506	NM_004998	ENSG00000157483	FSGS6|HuncM-IC|MYO1C
chr17-5728	chr17	82295560	82299203	175.9	LINC01970	long intergenic non-protein coding RNA 1970	ncRNA	-4567	Intergenic	Intergenic	NR_135639	101929511	Hs.147682	NR_135639	ENSG00000265692	-
chr6-1886	chr6	132812697	132821364	175.9	SNORA33	small nucleolar RNA, H/ACA box 33	snoRNA	-189	promoter-TSS (NR_002436)	promoter-TSS (NR_002436)	NR_002436	594839	Hs.671378	NR_002436	ENSG00000200534	ACA33
chr9-5596	chr9	108440625	108446471	175.9	ACTL7B	actin like 7B	protein-coding	412447	Intergenic	Intergenic	NM_006686	10880	Hs.534390	NM_006686	ENSG00000148156	Tact1
chr15-5726	chr15	72227659	72232598	175.4	PKM	pyruvate kinase, muscle	protein-coding	-406	promoter-TSS (NM_001206799)	promoter-TSS (NM_001206799)	NM_001206799	5315	Hs.534770	NM_002654	ENSG00000067225	CTHBP|HEL-S-30|OIP3|PK3|PKM2|TCB|THBP1
chr12-4184	chr12	57109703	57113373	175.4	STAT6	signal transducer and activator of transcription 6	protein-coding	-125	promoter-TSS (NM_003153)	promoter-TSS (NM_003153)	NM_001178080	6778	Hs.524518	NM_003153	ENSG00000166888	D12S1644|IL-4-STAT|STAT6B|STAT6C
chr7-5145	chr7	41188274	41192483	175.4	LINC01449	long intergenic non-protein coding RNA 1449	ncRNA	88774	Intergenic	MER45B|DNA|hAT-Tip100	NR_110832	101928773	Hs.382363	NR_110832	ENSG00000224017	-
chr6-5439	chr6	73518785	73524112	174.9	EEF1A1	eukaryotic translation elongation factor 1 alpha 1	protein-coding	-416	promoter-TSS (NM_001402)	promoter-TSS (NM_001402)	NM_001402	1915	Hs.535192	NM_001402	ENSG00000156508	CCS-3|CCS3|EE1A1|EEF-1|EEF1A|EF-Tu|EF1A|GRAF-1EF|HNGC:16303|LENG7|PTI1|eEF1A-1
chr17-2150	chr17	43359623	43362859	174.9	LINC00910	long intergenic non-protein coding RNA 910	ncRNA	27657	Intergenic	CpG	NR_027413	100130581	Hs.546897	NR_027412	ENSG00000188825	-
chr12-7391	chr12	45987598	45992800	174.9	SCAF11	SR-related CTD associated factor 11	protein-coding	419	intron (NM_004719, intron 1 of 14)	CpG	NM_004719	9169	Hs.210367	NM_004719	ENSG00000139218	CASP11|SFRS2IP|SIP1|SRRP129|SRSF2IP
chr12-9676	chr12	65930510	65938062	174.9	LOC100129940	uncharacterized LOC100129940	protein-coding	-52119	intron (NM_003483, intron 3 of 4)	Tigger10|DNA|TcMar-Tigger	NM_001292024	100129940	Hs.685856	NM_001292023	ENSG00000197301	-
chr2-1738	chr2	63836910	63844075	174.9	UGP2	UDP-glucose pyrophosphorylase 2	protein-coding	-472	promoter-TSS (NM_001001521)	promoter-TSS (NM_001001521)	NM_001001521	7360	Hs.516217	NM_006759	ENSG00000169764	UDPG|UDPGP|UDPGP2|UGP1|UGPP1|UGPP2|pHC379
chr19-2499	chr19	51362496	51367239	174.4	ETFB	electron transfer flavoprotein beta subunit	protein-coding	1551	intron (NM_001985, intron 1 of 5)	MIR|SINE|MIR	NM_001985	2109	Hs.348531	NM_001985	ENSG00000105379	FP585|MADD
chr3-5304	chr3	156815116	156818512	174.4	LINC00886	long intergenic non-protein coding RNA 886	ncRNA	248	intron (NR_038387, intron 1 of 2)	CpG	NR_038387	730091	Hs.659905	NR_038387	ENSG00000240875	-
chr15-1039	chr15	98850742	98854316	174.4	MIR4714	microRNA 4714	ncRNA	68103	intron (NM_001291858, intron 2 of 20)	CpG	NR_039864	100616432		NR_039864	ENSG00000264480	-
chr1-4127	chr1	234722093	234725265	174.4	LINC01132	long intergenic non-protein coding RNA 1132	ncRNA	-363	promoter-TSS (NR_038856)	promoter-TSS (NR_038856)	NR_038856	100506810	Hs.586634	NR_038856	ENSG00000227630	-
chr6-2366	chr6	27144975	27148495	173.9	HIST1H2BK	histone cluster 1 H2B family member k	protein-coding	123	promoter-TSS (NR_036096)	promoter-TSS (NR_036096)	NM_001312653	85236	Hs.437275	NM_080593	ENSG00000197903	H2B/S|H2BFAiii|H2BFT|H2BK
chr15-447	chr15	100720439	100723927	173.9	ASB7	ankyrin repeat and SOCS box containing 7	protein-coding	119633	Intergenic	Intergenic	NM_198243	140460	Hs.31845	NM_024708	ENSG00000183475	-
chr2-4515	chr2	37666422	37673178	173.9	CDC42EP3	CDC42 effector protein 3	protein-coding	2399	intron (NM_001270436, intron 1 of 1)	intron (NM_001270436, intron 1 of 1)	NM_006449	10602	Hs.369574	NM_006449	ENSG00000163171	BORG2|CEP3|UB1
chr2-3246	chr2	112879077	112883609	173.9	IL37	interleukin 37	protein-coding	-31628	Intergenic	MIR1_Amn|SINE|MIR	NM_014439	27178	Hs.166371	NM_014439	ENSG00000125571	FIL1|FIL1(ZETA)|FIL1Z|IL-1F7|IL-1H|IL-1H4|IL-1RP1|IL-37|IL1F7|IL1H4|IL1RP1
chr3-3733	chr3	186928452	186932915	173.4	ST6GAL1	ST6 beta-galactoside alpha-2,6-sialyltransferase 1	protein-coding	157	5' UTR (NM_173216, exon 1 of 8)	5' UTR (NM_173216, exon 1 of 8)	NM_173217	6480	Hs.207459	NM_003032	ENSG00000073849	SIAT1|ST6GalI|ST6N
chr8-5821	chr8	102804402	102811089	172.9	AZIN1	antizyme inhibitor 1	protein-coding	56455	Intergenic	L2b|LINE|L2	NM_148174	51582	Hs.459106	NM_015878	ENSG00000155096	AZI|AZIA1|OAZI|OAZIN|ODC1L
chr9-1152	chr9	17017095	17020307	172.9	CNTLN	centlein	protein-coding	-116290	Intergenic	Intergenic	NM_001286984	54875	Hs.435381	NM_017738	ENSG00000044459	C9orf101|C9orf39|bA340N12.1
chr17-1689	chr17	67374249	67380200	172.9	PITPNC1	phosphatidylinositol transfer protein, cytoplasmic 1	protein-coding	-57	promoter-TSS (NM_012417)	promoter-TSS (NM_012417)	NM_012417	26207	Hs.591185	NM_012417	ENSG00000154217	M-RDGB-beta|MRDGBbeta|RDGB-BETA|RDGBB|RDGBB1
chr11-2353	chr11	62879419	62883977	172.9	SLC3A2	solute carrier family 3 member 2	protein-coding	-1	promoter-TSS (NR_037193)	promoter-TSS (NR_037193)	NR_037193	6520	Hs.502769	NM_002394	ENSG00000168003	4F2|4F2HC|4T2HC|CD98|CD98HC|MDU1|NACAE
chr8-785	chr8	127733896	127739439	172.9	MYC	v-myc avian myelocytomatosis viral oncogene homolog	protein-coding	598	intron (NM_002467, intron 1 of 2)	CpG	NM_002467	4609	Hs.202453	NM_002467	ENSG00000136997	MRTL|MYCC|bHLHe39|c-Myc
chr17-1277	chr17	45147006	45150697	172.4	HEXIM1	hexamethylene bisacetamide inducible 1	protein-coding	1534	5' UTR (NM_006460, exon 1 of 1)	5' UTR (NM_006460, exon 1 of 1)	NM_006460	10614	Hs.586945	NM_006460	ENSG00000186834	CLP1|EDG1|HIS1|MAQ1
chr7-4266	chr7	41181787	41185593	172.4	LINC01449	long intergenic non-protein coding RNA 1449	ncRNA	82086	Intergenic	AluJb|SINE|Alu	NR_110832	101928773	Hs.382363	NR_110832	ENSG00000224017	-
chr1-16556	chr1	165442553	165446175	171.9	RXRG	retinoid X receptor gamma	protein-coding	991	intron (NR_033824, intron 1 of 1)	intron (NR_033824, intron 1 of 1)	NM_001256570	6258	Hs.26550	NM_006917	ENSG00000143171	NR2B3|RXRC
chr15-689	chr15	92807874	92811861	171.9	ASB9P1	ankyrin repeat and SOCS box containing 9 pseudogene 1	pseudo	14383	Intergenic	Intergenic	NR_033769	728619	Hs.684129	NR_033769		-
chr1-14849	chr1	10975069	10981691	171.4	C1orf127	chromosome 1 open reading frame 127	protein-coding	3657	intron (NM_001170754, intron 1 of 12)	L2a|LINE|L2	NM_001170754	148345	Hs.127026	NM_173507	ENSG00000175262	-
chr2-2839	chr2	55048182	55052299	171.4	RTN4	reticulon 4	protein-coding	358	promoter-TSS (NM_001321861)	promoter-TSS (NM_001321861)	NM_153828	57142	Hs.637850	NM_007008	ENSG00000115310	ASY|NI220/250|NOGO|NOGO-A|NOGOC|NSP|NSP-CL|Nbla00271|Nbla10545|Nogo-B|Nogo-C|RTN-X|RTN4-A|RTN4-B1|RTN4-B2|RTN4-C
chr17-4627	chr17	81508685	81515387	171.4	ACTG1	actin gamma 1	protein-coding	830	non-coding (NR_037688, exon 3 of 7)	non-coding (NR_037688, exon 3 of 7)	NM_001614	71	Hs.514581	NM_001614	ENSG00000184009	ACT|ACTG|BRWS2|DFNA20|DFNA26|HEL-176
chr12-6030	chr12	124913261	124918457	170.9	MIR5188	microRNA 5188	ncRNA	312	promoter-TSS (NM_021009)	promoter-TSS (NM_021009)	NR_049820	100847004		NR_049820	ENSG00000265345	mir-5188
chr11-3026	chr11	123468405	123475284	170.9	GRAMD1B	GRAM domain containing 1B	protein-coding	-38035	Intergenic	MER5B|DNA|hAT-Charlie	NM_001330396	57476	Hs.144725	NM_020716	ENSG00000023171	-
chr2-251	chr2	157169881	157175118	170.9	GALNT5	polypeptide N-acetylgalactosaminyltransferase 5	protein-coding	-85099	Intergenic	Intergenic	NM_001329868	11227	Hs.269027	NM_014568	ENSG00000136542	GALNAC-T5|GALNACT5
chr4-879	chr4	26235894	26240383	170.9	RBPJ	recombination signal binding protein for immunoglobulin kappa J region	protein-coding	-81572	Intergenic	AluJb|SINE|Alu	NM_203283	3516	Hs.479396	NM_005349	ENSG00000168214	AOS3|CBF1|IGKJRB|IGKJRB1|KBF2|RBP-J|RBPJK|RBPSUH|SUH|csl
chr9-407	chr9	3525513	3529022	170.9	RFX3	regulatory factor X3	protein-coding	-1266	Intergenic	Intergenic	NM_134428	5991	Hs.136829	NM_002919	ENSG00000080298	-
chr3-5241	chr3	120158303	120164258	170.9	GSK3B	glycogen synthase kinase 3 beta	protein-coding	-66863	Intergenic	MIR|SINE|MIR	NM_002093	2932	Hs.445733	NM_002093	ENSG00000082701	-
chr4-1838	chr4	119208672	119214429	170.4	USP53	ubiquitin specific peptidase 53	protein-coding	-1077	intron (NR_125931, intron 1 of 2)	intron (NR_125931, intron 1 of 2)	NM_019050	54532	Hs.431081	NM_019050	ENSG00000145390	-
chr7-1393	chr7	51605882	51608492	170.4	COBL	cordon-bleu WH2 repeat protein	protein-coding	-290326	Intergenic	Intergenic	NM_001287438	23242	Hs.99141	NM_015198	ENSG00000106078	-
chr6-2013	chr6	133098629	133102673	169.9	LINC00326	long intergenic non-protein coding RNA 326	ncRNA	12571	intron (NR_026969, intron 3 of 3)	intron (NR_026969, intron 3 of 3)	NR_026969	285735	Hs.407549	NM_001037231		NCRNA00326
chr1-10828	chr1	29589929	29592508	169.9	LINC01756	long intergenic non-protein coding RNA 1756	ncRNA	-241104	Intergenic	Intergenic	NR_110758	101928460	Hs.434659	NR_110758	ENSG00000230523	-
chr14-1840	chr14	105018713	105026966	169.9	CDCA4	cell division cycle associated 4	protein-coding	-1751	Intergenic	FRAM|SINE|Alu	NM_017955	55038	Hs.34045	NM_017955	ENSG00000170779	HEPP|SEI-3/HEPP
chr22-375	chr22	32801213	32808566	169.9	TIMP3	TIMP metallopeptidase inhibitor 3	protein-coding	4073	intron (NM_000362, intron 1 of 4)	intron (NM_000362, intron 1 of 4)	NM_000362	7078	Hs.644633	NM_000362	ENSG00000100234	HSMRK222|K222|K222TA2|SFD
chr4-2912	chr4	24778052	24784401	169.4	SOD3	superoxide dismutase 3, extracellular	protein-coding	-14237	Intergenic	MLT1L|LTR|ERVL-MaLR	NM_003102	6649	Hs.2420	NM_003102	ENSG00000109610	EC-SOD
chr1-7501	chr1	156113234	156117420	169.4	LMNA	lamin A/C	protein-coding	657	intron (NM_001282625, intron 4 of 12)	CpG	NM_005572	4000	Hs.594444	NM_005572	ENSG00000160789	CDCD1|CDDC|CMD1A|CMT2B1|EMD2|FPL|FPLD|FPLD2|HGPS|IDC|LDP1|LFP|LGMD1B|LMN1|LMNC|LMNL1|MADA|PRO1
chr12-4631	chr12	24559773	24563791	169.4	SOX5	SRY-box 5	protein-coding	808	intron (NM_152989, intron 1 of 17)	intron (NM_152989, intron 1 of 17)	NM_001261414	6660	Hs.434948	NM_006940	ENSG00000134532	L-SOX5|L-SOX5B|L-SOX5F|LAMSHF
chr2-3125	chr2	231362602	231366565	169.4	MIR4777	microRNA 4777	ncRNA	1875	intron (NM_001271466, intron 22 of 23)	AluSx|SINE|Alu	NR_039937	100616317		NR_039937	ENSG00000263641	-
chr7-1887	chr7	41197460	41201519	169.4	LINC01449	long intergenic non-protein coding RNA 1449	ncRNA	97885	Intergenic	Intergenic	NR_110832	101928773	Hs.382363	NR_110832	ENSG00000224017	-
chr20-876	chr20	50190259	50193734	168.9	CEBPB-AS1	CEBPB antisense RNA 1	ncRNA	73	promoter-TSS (NR_125739)	promoter-TSS (NR_125739)	NR_125739	101927559	Hs.442486	NR_125739	ENSG00000277449	-
chr11-6497	chr11	34651734	34657021	168.9	EHF	ETS homologous factor	protein-coding	21913	intron (NM_012153, intron 6 of 8)	intron (NM_012153, intron 6 of 8)	NM_001206616	26298	Hs.653859	NM_012153	ENSG00000135373	ESE3|ESE3B|ESEJ
chr17-1374	chr17	81867059	81871937	168.9	ARHGDIA	Rho GDP dissociation inhibitor alpha	protein-coding	1476	exon (NM_001301243, exon 3 of 5)	exon (NM_001301243, exon 3 of 5)	NM_001301241	396	Hs.159161	NM_004309	ENSG00000141522	GDIA1|HEL-S-47e|NPHS8|RHOGDI|RHOGDI-1
chr8-3040	chr8	87916461	87920982	168.4	DCAF4L2	DDB1 and CUL4 associated factor 4 like 2	protein-coding	-44653	Intergenic	Intergenic	NM_152418	138009	Hs.371738	NM_152418	ENSG00000176566	WDR21C
chr1-5184	chr1	68382522	68386186	168.4	RPE65	RPE65, retinoid isomerohydrolase	protein-coding	65605	Intergenic	Intergenic	NM_000329	6121	Hs.2133	NM_000329	ENSG00000116745	BCO3|LCA2|RP20|mRPE65|rd12|sRPE65
chr8-525	chr8	101107911	101110476	168.4	FLJ42969	uncharacterized LOC441374	ncRNA	57139	Intergenic	Intergenic	NR_033962	441374	Hs.652045	NR_033962	ENSG00000248599	-
chr5-2277	chr5	173780635	173783024	168.4	LINC01485	long intergenic non-protein coding RNA 1485	ncRNA	9113	Intergenic	MIRb|SINE|MIR	NR_108028	101928154	Hs.366725	NR_108028		-
chr1-5478	chr1	116494833	116500014	167.9	LINC01762	long intergenic non-protein coding RNA 1762	ncRNA	-18597	Intergenic	Intergenic	NR_125972	101929023	Hs.668091	NR_125972	ENSG00000233154	-
chr11-5875	chr11	93734902	93742378	167.9	TAF1D	TATA-box binding protein associated factor, RNA polymerase I subunit D	protein-coding	2897	intron (NM_024116, intron 2 of 5)	intron (NM_024116, intron 2 of 5)	NM_024116	79101	Hs.355750	NM_024116	ENSG00000166012	JOSD3|RAFI41|TAF(I)41|TAFI41
chr8-1568	chr8	125428700	125432572	167.9	TRIB1	tribbles pseudokinase 1	protein-coding	315	5' UTR (NM_025195, exon 1 of 3)	5' UTR (NM_025195, exon 1 of 3)	NM_025195	10221	Hs.444947	NM_025195	ENSG00000173334	C8FW|GIG-2|GIG2|SKIP1|TRB-1|TRB1
chr10-2133	chr10	16985600	16991614	167.9	CUBN	cubilin	protein-coding	141210	intron (NM_001081, intron 29 of 66)	intron (NM_001081, intron 29 of 66)	NM_001081	8029	Hs.166206	NM_001081	ENSG00000107611	IFCR|MGA1|gp280
chr3-5867	chr3	67523709	67532294	167.4	SUCLG2	succinate-CoA ligase GDP-forming beta subunit	protein-coding	126613	intron (NM_001177599, intron 4 of 10)	intron (NM_001177599, intron 4 of 10)	NM_003848	8801	Hs.644919	NM_003848	ENSG00000172340	G-SCS|GBETA|GTPSCS
chr9-2103	chr9	120973750	120977621	167.4	TRAF1	TNF receptor associated factor 1	protein-coding	-46512	intron (NM_001735, intron 29 of 40)	MSTD|LTR|ERVL-MaLR	NM_001190945	7185	Hs.531251	NM_005658	ENSG00000056558	EBI6|MGC:10353
chrX-1504	chrX	41329915	41336125	167.4	DDX3X	DEAD-box helicase 3, X-linked	protein-coding	-288	promoter-TSS (NR_126093)	promoter-TSS (NR_126093)	NM_001356	1654	Hs.728563	NM_001356	ENSG00000215301	CAP-Rf|DBX|DDX14|DDX3|HLP2|MRX102
chr11-4292	chr11	69638393	69643948	166.9	CCND1	cyclin D1	protein-coding	65	promoter-TSS (NM_053056)	promoter-TSS (NM_053056)	NM_053056	595	Hs.523852	NM_053056	ENSG00000110092	BCL1|D11S287E|PRAD1|U21B31
chr7-1083	chr7	139770747	139778182	166.9	HIPK2	homeodomain interacting protein kinase 2	protein-coding	3430	intron (NM_022740, intron 1 of 14)	intron (NM_022740, intron 1 of 14)	NM_001113239	28996	Hs.731417	NM_022740	ENSG00000064393	PRO0593
chr10-5557	chr10	103744267	103748321	166.4	SH3PXD2A-AS1	SH3PXD2A antisense RNA 1	ncRNA	-485	promoter-TSS (NR_038940)	promoter-TSS (NR_038940)	NR_038940	100505839	Hs.655149	NR_038940	ENSG00000280693	-
chr3-1342	chr3	159763591	159767120	165.9	IQCJ-SCHIP1-AS1	IQCJ-SCHIP1 readthrough antisense RNA 1	ncRNA	3257	TTS (NR_121669)	TTS (NR_121669)	NR_121669	100874433	Hs.601476	NR_121669		uaz98
chr5-5487	chr5	98768524	98775026	165.9	RGMB-AS1	RGMB antisense RNA 1	ncRNA	1309	intron (NR_033932, intron 1 of 1)	intron (NR_033932, intron 1 of 1)	NR_033932	503569	Hs.586188	NR_033932	ENSG00000246763	-
chr6-2577	chr6	61620542	61626278	165.4	MTRNR2L9	MT-RNR2-like 9	protein-coding	49307	Intergenic	ERV3-16A3_I-int|LTR|ERVL	NM_001190706	100463487		NM_001190706		HN9
chr1-11607	chr1	41857673	41863589	165.4	HIVEP3	human immunodeficiency virus type I enhancer binding protein 3	protein-coding	58076	intron (NR_038260, intron 1 of 2)	intron (NR_038260, intron 1 of 2)	NM_024503	59269	Hs.403972	NM_024503	ENSG00000127124	KBP-1|KBP1|KRC|SHN3|Schnurri-3|ZAS3|ZNF40C
chr5-3425	chr5	142444442	142448077	164.9	LOC101926941	uncharacterized LOC101926941	ncRNA	120966	intron (NR_120664, intron 3 of 3)	MSTA|LTR|ERVL-MaLR	NR_120664	101926941	Hs.658945	NR_120664	ENSG00000231185	-
chr5-3162	chr5	53417376	53422074	164.9	FST	follistatin	protein-coding	-60709	Intergenic	Intergenic	NM_013409	10468	Hs.9914	NM_006350	ENSG00000134363	FS
chr5-5261	chr5	137559995	137566939	164.9	SPOCK1	SPARC/osteonectin, cwcv and kazal like domains proteoglycan 1	protein-coding	-64138	Intergenic	MIRb|SINE|MIR	NM_004598	6695	Hs.596136	NM_004598	ENSG00000152377	SPOCK|TESTICAN|TIC1
chr17-913	chr17	55575732	55578630	164.4	TMEM100	transmembrane protein 100	protein-coding	145683	Intergenic	L2a|LINE|L2	NM_018286	55273	Hs.173233	NM_018286	ENSG00000166292	-
chr1-5989	chr1	40875131	40880843	164.4	CITED4	Cbp/p300 interacting transactivator with Glu/Asp rich carboxy-terminal domain 4	protein-coding	-15641	Intergenic	Intergenic	NM_133467	163732	Hs.355820	NM_133467	ENSG00000179862	-
chr17-988	chr17	4966910	4969911	164.4	SPAG7	sperm associated antigen 7	protein-coding	-573	promoter-TSS (NM_004890)	promoter-TSS (NM_004890)	NM_004890	9552	Hs.90436	NM_004890	ENSG00000091640	ACRP|FSA-1
chr10-3629	chr10	63697366	63703654	163.9	JMJD1C	jumonji domain containing 1C	protein-coding	-178435	Intergenic	Intergenic	NM_001322258	221037	Hs.413416	NM_004241	ENSG00000171988	KDM3C|TRIP-8|TRIP8
chr16-3920	chr16	14630404	14636319	163.4	BFAR	bifunctional apoptosis regulator	protein-coding	550	intron (NM_001330500, intron 1 of 5)	CpG	NM_001330500	51283	Hs.435556	NM_016561	ENSG00000103429	BAR|RNF47
chr1-2049	chr1	225766484	225771629	163.4	SRP9	signal recognition particle 9	protein-coding	-8757	Intergenic	Intergenic	NM_003133	6726	Hs.511425	NM_003133	ENSG00000143742	ALURBP
chr5-1835	chr5	83815257	83820473	163.4	HAPLN1	hyaluronan and proteoglycan link protein 1	protein-coding	-96788	Intergenic	Intergenic	NM_001884	1404	Hs.2799	NM_001884	ENSG00000145681	CRT1|CRTL1
chr20-1604	chr20	53889136	53894325	162.9	SUMO1P1	SUMO1 pseudogene 1	pseudo	-16021	Intergenic	MLT1D|LTR|ERVL-MaLR	NR_002189	391257	Hs.449977	NR_002189		PIC1L|UBL2|UBL6
chr12-1370	chr12	120261568	120265348	162.9	PXN	paxillin	protein-coding	2313	intron (NM_001080855, intron 1 of 11)	intron (NM_001080855, intron 1 of 11)	NM_001080855	5829	Hs.446336	NM_002859	ENSG00000089159	-
chr15-3900	chr15	38250284	38254381	162.9	SPRED1	sprouty related EVH1 domain containing 1	protein-coding	-519	promoter-TSS (NM_152594)	promoter-TSS (NM_152594)	NM_152594	161742	Hs.525781	NM_152594	ENSG00000166068	NFLS|PPP1R147|hSpred1|spred-1
chr20-855	chr20	16864021	16866585	162.9	OTOR	otoraplin	protein-coding	116950	Intergenic	Intergenic	NM_020157	56914	Hs.41119	NM_020157	ENSG00000125879	FDP|MIAL1
chr12-1410	chr12	62602053	62605909	162.9	MIRLET7I	microRNA let-7i	ncRNA	295	promoter-TSS (NR_121682)	promoter-TSS (NR_121682)	NR_029661	406891		NR_029661	ENSG00000199179	LET7I|MIRNLET7I|hsa-let-7i|let-7i
chr1-10023	chr1	225651224	225656326	162.9	ENAH	enabled homolog (Drosophila)	protein-coding	-632	promoter-TSS (NM_001008493)	promoter-TSS (NM_001008493)	NM_018212	55740	Hs.497893	NM_018212	ENSG00000154380	ENA|MENA|NDPP1
chr9-1580	chr9	96416780	96421502	162.4	ZNF367	zinc finger protein 367	protein-coding	-754	promoter-TSS (NM_153695)	promoter-TSS (NM_153695)	NM_153695	195828	Hs.494557	NM_153695	ENSG00000165244	AFF29|CDC14B|ZFF29
chr17-1975	chr17	69238363	69241857	162.4	ABCA10	ATP binding cassette subfamily A member 10	protein-coding	4705	intron (NM_080282, intron 1 of 39)	ERV3-16A3_I-int|LTR|ERVL	NM_080282	10349	Hs.25377	NM_080282	ENSG00000154263	EST698739
chr1-8099	chr1	8874263	8880816	162.4	ENO1-AS1	ENO1 antisense RNA 1	ncRNA	-1296	intron (NM_001428, intron 1 of 11)	intron (NM_001428, intron 1 of 11)	NR_038351	100505975	Hs.429843	NR_038351	ENSG00000230679	-
chr10-682	chr10	31602808	31608329	161.9	ZEB1	zinc finger E-box binding homeobox 1	protein-coding	283947	Intergenic	Intergenic	NM_001323671	6935	Hs.124503	NM_030751	ENSG00000148516	AREB6|BZP|DELTAEF1|FECD6|NIL2A|PPCD3|TCF8|ZFHEP|ZFHX1A
chr1-2384	chr1	16513144	16514849	161.9	RNVU1-18	RNA, variant U1 small nuclear 18	snRNA	289	TTS (NR_004408)	TTS (NR_004408)	NR_004400	26863		NR_004400	ENSG00000206737	RNU1-25|RNU1-25P|RNU1-5|RNU1P1|RNU1P9|U1.15|U1P101|U1P15|vU1.18
chr15-1384	chr15	69081120	69088369	161.9	EWSAT1	Ewing sarcoma associated transcript 1	ncRNA	3894	intron (NR_026949, intron 1 of 3)	(TTCC)n|Simple_repeat|Simple_repeat	NR_026949	283673	Hs.177927	NM_173610	ENSG00000212766	LINC00277|NCRNA00277|TMEM84
chr1-2523	chr1	41916085	41921114	161.4	HIVEP3	human immunodeficiency virus type I enhancer binding protein 3	protein-coding	108	non-coding (NR_038260, exon 1 of 3)	non-coding (NR_038260, exon 1 of 3)	NM_024503	59269	Hs.403972	NM_024503	ENSG00000127124	KBP-1|KBP1|KRC|SHN3|Schnurri-3|ZAS3|ZNF40C
chr5-6345	chr5	159205574	159210071	160.9	RNF145	ring finger protein 145	protein-coding	4	promoter-TSS (NM_001199382)	promoter-TSS (NM_001199382)	NM_144726	153830	Hs.349306	NM_144726	ENSG00000145860	-
chr17-1736	chr17	35242279	35246072	160.9	SLFN5	schlafen family member 5	protein-coding	1108	intron (NM_001330183, intron 1 of 3)	intron (NM_001330183, intron 1 of 3)	NM_144975	162394	Hs.585792	NM_144975	ENSG00000166750	-
chr20-3952	chr20	25280323	25288378	160.4	PYGB	glycogen phosphorylase B	protein-coding	36280	intron (NM_002862, intron 14 of 19)	intron (NM_002862, intron 14 of 19)	NM_002862	5834	Hs.368157	NM_002862	ENSG00000100994	GPBB
chr1-8076	chr1	237891033	237894357	160.4	ZP4	zona pellucida glycoprotein 4	protein-coding	-1773	intron (NR_027247, intron 4 of 11)	MER9a3|LTR|ERVK	NM_021186	57829	Hs.136241	NM_021186	ENSG00000116996	ZBP|ZP1|ZPB|Zp-4
chr9-300	chr9	121233662	121237936	160.4	GSN	gelsolin	protein-coding	-32303	Intergenic	MLT1J|LTR|ERVL-MaLR	NM_001127663	2934	Hs.522373	NM_000177	ENSG00000148180	ADF|AGEL
chr3-2608	chr3	54278538	54282904	160.4	CACNA2D3	calcium voltage-gated channel auxiliary subunit alpha2delta 3	protein-coding	158055	intron (NM_018398, intron 2 of 37)	intron (NM_018398, intron 2 of 37)	NM_018398	55799	Hs.656687	NM_018398	ENSG00000157445	HSA272268
chr2-7979	chr2	224208374	224212908	160.4	SERPINE2	serpin family E member 2	protein-coding	-171322	Intergenic	Intergenic	NM_001136528	5270	Hs.38449	NM_006216	ENSG00000135919	GDN|GDNPF|PI-7|PI7|PN-1|PN1|PNI
chr5-2401	chr5	37836870	37841091	160.4	GDNF	glial cell derived neurotrophic factor	protein-coding	700	intron (NM_000514, intron 1 of 2)	CpG	NM_000514	2668	Hs.248114	NM_000514	ENSG00000168621	ATF|ATF1|ATF2|HFB1-GDNF|HSCR3
chr6-2036	chr6	165921503	165926268	159.9	LINC00602	long intergenic non-protein coding RNA 602	ncRNA	-63666	TTS (NR_026861)	TTS (NR_026861)	NR_027284	441177	Hs.708964	NM_001013720	ENSG00000281832	-
chr12-8205	chr12	6941936	6945696	159.9	RNU7-1	RNA, U7 small nuclear 1	snRNA	0	promoter-TSS (NR_023317)	promoter-TSS (NR_023317)	NR_023317	100147744		NR_023317	ENSG00000238923	RNU7|U7.1
chr9-2918	chr9	73149200	73157280	159.9	ANXA1	annexin A1	protein-coding	1509	intron (NM_000700, intron 1 of 12)	intron (NM_000700, intron 1 of 12)	NM_000700	301	Hs.494173	NM_000700	ENSG00000135046	ANX1|LPC1
chr16-1762	chr16	82698691	82701959	159.9	MIR8058	microRNA 8058	ncRNA	11394	intron (NM_001220488, intron 2 of 14)	intron (NM_001220488, intron 2 of 14)	NR_107025	102465863		NR_107025	ENSG00000277387	hsa-mir-8058
chr3-489	chr3	120152457	120155539	159.9	GSK3B	glycogen synthase kinase 3 beta	protein-coding	-59581	Intergenic	THE1C|LTR|ERVL-MaLR	NM_002093	2932	Hs.445733	NM_002093	ENSG00000082701	-
chr6-2378	chr6	30681593	30688512	159.9	PPP1R18	protein phosphatase 1 regulatory subunit 18	protein-coding	2264	exon (NM_001134870, exon 2 of 4).3	exon (NM_001134870, exon 2 of 4).3	NM_001134870	170954	Hs.101150	NM_133471	ENSG00000146112	HKMT1098|KIAA1949
chr11-2040	chr11	86737981	86742879	159.4	PRSS23	protease, serine 23	protein-coding	-50629	Intergenic	Intergenic	NM_001293180	11098	Hs.25338	NM_007173	ENSG00000150687	SIG13|SPUVE|ZSIG13
chr17-2844	chr17	43543707	43547451	159.4	ETV4	ETS variant 4	protein-coding	358	TTS (NM_001322219)	TTS (NM_001322219)	NM_001261438	2118	Hs.434059	NM_001986	ENSG00000175832	E1A-F|E1AF|PEA3|PEAS3
chr12-878	chr12	65648294	65651119	159.4	LOC100507065	uncharacterized LOC100507065	ncRNA	-7334	Intergenic	Intergenic	NR_120434	100507065	Hs.591038	NR_120431		-
chr19-2887	chr19	40774256	40778584	158.9	MIA-RAB4B	MIA-RAB4B readthrough (NMD candidate)	ncRNA	883	intron (NM_006533, intron 2 of 3)	intron (NM_006533, intron 2 of 3)	NR_037775	100529262	Hs.631539	NR_037775		-
chr17-2942	chr17	13461195	13464061	158.9	MIR548H3	microRNA 548h-3	ncRNA	81018	Intergenic	Intergenic	NR_031679	100302287		NR_031679	ENSG00000221698	MIR548H-3|MIRN548H3|hsa-mir-548h-3
chr7-1868	chr7	23346684	23351257	158.9	MALSU1	mitochondrial assembly of ribosomal large subunit 1	protein-coding	49649	intron (NM_006547, intron 6 of 14)	intron (NM_006547, intron 6 of 14)	NM_138446	115416	Hs.87385	NM_138446	ENSG00000156928	C7orf30|mtRsfA
chr17-674	chr17	38748036	38752202	158.9	PCGF2	polycomb group ring finger 2	protein-coding	-1814	Intergenic	Intergenic	NM_007144	7703	Hs.371617	NM_007144	ENSG00000277258	MEL-18|RNF110|ZNF144
chr12-1997	chr12	101297747	101303293	158.9	UTP20	UTP20, small subunit processome component	protein-coding	20393	intron (NM_014503, intron 14 of 61)	L2b|LINE|L2	NM_014503	27340	Hs.295732	NM_014503	ENSG00000120800	1A6/DRIM|DRIM
chr17-8021	chr17	57438874	57443398	158.4	LOC101927557	uncharacterized LOC101927557	ncRNA	82461	intron (NM_170721, intron 5 of 9)	MamSINE1|SINE|tRNA-RTE	NR_110808	101927557	Hs.639984	NR_110808	ENSG00000266100	-
chr7-1864	chr7	20560735	20563804	158.4	ABCB5	ATP binding cassette subfamily B member 5	protein-coding	-53353	Intergenic	Charlie15a|DNA|hAT-Charlie	NM_001163941	340273	Hs.404102	NM_178559	ENSG00000004846	ABCB5alpha|ABCB5beta|EST422562
chr4-2181	chr4	5204251	5208153	158.4	STK32B	serine/threonine kinase 32B	protein-coding	154685	intron (NM_001345969, intron 3 of 10)	intron (NM_001345969, intron 3 of 10)	NM_001306082	55351	Hs.133062	NM_018401	ENSG00000152953	HSA250839|STK32|STKG6|YANK2
chr3-1415	chr3	15633636	15638187	158.4	BTD	biotinidase	protein-coding	33942	intron (NM_000060, intron 2 of 3)	MER5A1|DNA|hAT-Charlie	NM_001281725	686	Hs.444197	NM_000060	ENSG00000169814	-
chr5-1123	chr5	171387972	171397776	158.4	NPM1	nucleophosmin	protein-coding	5170	intron (NM_199185, intron 5 of 9)	intron (NM_199185, intron 5 of 9)	NM_001037738	4869	Hs.557550	NM_002520	ENSG00000181163	B23|NPM
chr1-15337	chr1	150610411	150615503	157.9	ENSA	endosulfine alpha	protein-coding	16176	Intergenic	Intergenic	NM_207047	2029	Hs.632456	NM_004436	ENSG00000143420	ARPP-19e
chr19-952	chr19	38683007	38689187	157.9	ACTN4	actinin alpha 4	protein-coding	38481	intron (NM_001322033, intron 1 of 20)	intron (NM_001322033, intron 1 of 20)	NM_004924	81	Hs.270291	NM_004924	ENSG00000130402	ACTININ-4|FSGS|FSGS1
chr20-1944	chr20	35740928	35743856	157.4	RBM39	RNA binding motif protein 39	protein-coding	-56	promoter-TSS (NM_001242599)	promoter-TSS (NM_001242599)	NM_001323422	9584	Hs.282901	NM_004902	ENSG00000131051	CAPER|CAPERalpha|FSAP59|HCC1|RNPC2
chr5-4293	chr5	40832360	40836650	157.4	RPL37	ribosomal protein L37	protein-coding	780	exon (NM_000997, exon 2 of 4)	exon (NM_000997, exon 2 of 4)	NM_000997	6167	Hs.447582	NM_000997	ENSG00000145592	L37
chr5-1990	chr5	43063671	43067268	157.4	LOC100132356	uncharacterized LOC100132356	ncRNA	1502	non-coding (NR_034127, exon 1 of 1)	non-coding (NR_034127, exon 1 of 1)	NR_034127	100132356	Hs.726831	NM_175919		-
chr2-6246	chr2	66886058	66890745	157.4	LINC01799	long intergenic non-protein coding RNA 1799	ncRNA	-16035	Intergenic	Intergenic	NR_110169	101060019	Hs.116425	NR_110169	ENSG00000230525	-
chr2-3204	chr2	62576624	62579923	157.4	TMEM17	transmembrane protein 17	protein-coding	-71804	Intergenic	Intergenic	NM_198276	200728	Hs.308028	NM_198276	ENSG00000186889	-
chr7-1811	chr7	51632268	51635172	157.4	COBL	cordon-bleu WH2 repeat protein	protein-coding	-316859	Intergenic	MER49|LTR|ERV1	NM_001287438	23242	Hs.99141	NM_015198	ENSG00000106078	-
chr6-2832	chr6	2985611	2991613	157.4	LINC01011	long intergenic non-protein coding RNA 1011	ncRNA	645	intron (NR_026856, intron 1 of 2)	intron (NR_026856, intron 1 of 2)	NR_026856	401232	Hs.720158	NM_207495		-
chr20-302	chr20	58084342	58088206	156.9	C20orf85	chromosome 20 open reading frame 85	protein-coding	-64653	Intergenic	L1PB4|LINE|L1	NM_178456	128602	Hs.43977	NM_178456	ENSG00000124237	LLC1|bA196N14.1
chr8-3365	chr8	134891224	134894506	156.9	LOC101927845	uncharacterized LOC101927845	ncRNA	42930	Intergenic	L1MB7|LINE|L1	NR_125427	101927845	Hs.559609	NR_125427	ENSG00000251218	-
chr16-1379	chr16	60090253	60094878	156.9	LINC02141	long intergenic non-protein coding RNA 2141	ncRNA	237212	Intergenic	Intergenic	NR_110917	101927580	Hs.552235	NR_110917	ENSG00000261807	-
chr16-477	chr16	30063978	30067722	156.9	ALDOA	aldolase, fructose-bisphosphate A	protein-coding	177	5' UTR (NM_001243177, exon 1 of 10)	5' UTR (NM_001243177, exon 1 of 10)	NM_184041	226	Hs.513490	NM_000034	ENSG00000149925	ALDA|GSD12|HEL-S-87p
chr12-6098	chr12	20583348	20589568	156.9	PDE3A	phosphodiesterase 3A	protein-coding	14594	intron (NM_001244683, intron 1 of 14)	intron (NM_001244683, intron 1 of 14)	NM_001244683	5139	Hs.386791	NM_000921	ENSG00000172572	CGI-PDE|CGI-PDE A|CGI-PDE-A|HTNB
chr16-2702	chr16	1959708	1965526	156.9	SNORA10	small nucleolar RNA, H/ACA box 10	snoRNA	-151	promoter-TSS (NR_002327)	promoter-TSS (NR_002327)	NR_002327	574042	Hs.679928	NR_002327	ENSG00000206811	ACA10|SNORA10A
chr12-2061	chr12	56115657	56118964	156.9	RPL41	ribosomal protein L41	protein-coding	720	promoter-TSS (NM_001303124)	promoter-TSS (NM_001303124)	NM_021104	6171	Hs.112553	NM_021104	ENSG00000229117	L41
chr9-3236	chr9	71764274	71769612	156.4	TMEM2	transmembrane protein 2	protein-coding	1941	intron (NM_013390, intron 1 of 23)	intron (NM_013390, intron 1 of 23)	NM_013390	23670	Hs.494146	NM_013390	ENSG00000135048	-
chr15-4844	chr15	50351302	50356476	156.4	GABPB1-AS1	GABPB1 antisense RNA 1	ncRNA	-285	promoter-TSS (NR_024490)	promoter-TSS (NR_024490)	NR_024490	100129387	Hs.659360	NR_024490		-
chr1-18342	chr1	239359595	239364364	156.4	CHRM3	cholinergic receptor muscarinic 3	protein-coding	-24951	Intergenic	Intergenic	NM_001347716	1131	Hs.7138	NM_000740	ENSG00000133019	EGBRS|HM3|PBS
chr1-7233	chr1	224540646	224544292	155.9	CNIH3	cornichon family AMPA receptor auxiliary protein 3	protein-coding	-74008	intron (NM_001322304, intron 2 of 6)	intron (NM_001322304, intron 2 of 6)	NM_152495	149111	Hs.731723	NM_152495	ENSG00000143786	CNIH-3
chr15-2572	chr15	63500931	63506224	155.9	USP3	ubiquitin specific peptidase 3	protein-coding	-934	promoter-TSS (NR_046342)	promoter-TSS (NR_046342)	NR_046341	9960	Hs.458499	NM_006537	ENSG00000140455	SIH003|UBP
chr15-208	chr15	100712473	100714539	155.9	ASB7	ankyrin repeat and SOCS box containing 7	protein-coding	110956	Intergenic	Intergenic	NM_198243	140460	Hs.31845	NM_024708	ENSG00000183475	-
chr1-7565	chr1	185773046	185777817	155.9	HMCN1	hemicentin 1	protein-coding	40880	intron (NM_031935, intron 1 of 106)	intron (NM_031935, intron 1 of 106)	NM_031935	83872	Hs.58877	NM_031935	ENSG00000143341	ARMD1|FBLN6|FIBL-6|FIBL6
chr17-588	chr17	37488033	37492322	155.9	DUSP14	dual specificity phosphatase 14	protein-coding	332	intron (NM_007026, intron 1 of 2)	CpG	NM_007026	11072	Hs.91448	NM_007026	ENSG00000276023	MKP-L|MKP6
chr7-1000	chr7	151085625	151090163	155.4	AGAP3	ArfGAP with GTPase domain, ankyrin repeat and PH domain 3	protein-coding	1472	intron (NM_031946, intron 1 of 17)	CpG	NM_001308304	116988	Hs.647075	NM_031946	ENSG00000133612	AGAP-3|CENTG3|CRAG|MRIP-1|cnt-g3
chr11-2676	chr11	96154453	96158302	155.4	MIR1260B	microRNA 1260b	ncRNA	-185061	intron (NM_032427, intron 1 of 4)	intron (NM_032427, intron 1 of 4)	NR_036125	100422991		NR_036125	ENSG00000266192	mir-1260b
chr3-4552	chr3	53168476	53171908	155.4	PRKCD	protein kinase C delta	protein-coding	8671	intron (NM_001316327, intron 2 of 18)	intron (NM_001316327, intron 2 of 18)	NM_001316327	5580	Hs.155342	NM_006254	ENSG00000163932	ALPS3|CVID9|MAY1|PKCD|nPKC-delta
chr13-1047	chr13	93225893	93229262	155.4	GPC6	glypican 6	protein-coding	769	exon (NM_005708, exon 1 of 9)	exon (NM_005708, exon 1 of 9)	NM_005708	10082	Hs.444329	NM_005708	ENSG00000183098	OMIMD1
chr5-4888	chr5	88672416	88676791	154.9	LINC00461	long intergenic non-protein coding RNA 461	ncRNA	-1275	intron (NR_015436, intron 1 of 4)	CpG	NR_024384	645323	Hs.12827	NR_015436	ENSG00000245526	EyeLinc1|VISC|Visc-1a|Visc-1b|Visc-2
chr5-9248	chr5	72463226	72468942	154.9	ZNF366	zinc finger protein 366	protein-coding	41338	intron (NM_152625, intron 1 of 4)	intron (NM_152625, intron 1 of 4)	NM_152625	167465	Hs.224794	NM_152625	ENSG00000178175	DCSCRIPT
chr12-7300	chr12	20554599	20560310	154.9	PDE3A	phosphodiesterase 3A	protein-coding	-14410	intron (NM_000921, intron 2 of 15)	intron (NM_000921, intron 2 of 15)	NM_001244683	5139	Hs.386791	NM_000921	ENSG00000172572	CGI-PDE|CGI-PDE A|CGI-PDE-A|HTNB
chr2-4952	chr2	145022419	145030498	154.9	TEX41	testis expressed 41 (non-protein coding)	ncRNA	358491	intron (NR_033870, intron 3 of 4)	intron (NR_033870, intron 3 of 4)	NR_033870	401014	Hs.742290	NR_033870	ENSG00000226674	DKFZp686O1327|LINC00953
chr6-4487	chr6	26214960	26218248	154.9	HIST1H2BG	histone cluster 1 H2B family member g	protein-coding	40	promoter-TSS (NM_003518)	promoter-TSS (NM_003518)	NM_003518	8339	Hs.591809	NM_003518	ENSG00000273802	H2B.1A|H2B/a|H2BFA|dJ221C16.8
chr17-3318	chr17	43527689	43531606	154.9	ETV4	ETS variant 4	protein-coding	788	exon (NM_001261439, exon 3 of 5)	exon (NM_001261439, exon 3 of 5)	NM_001261439	2118	Hs.434059	NM_001986	ENSG00000175832	E1A-F|E1AF|PEA3|PEAS3
chr20-6676	chr20	53588633	53595446	154.4	ZNF217	zinc finger protein 217	protein-coding	-8942	Intergenic	Intergenic	NM_006526	7764	Hs.155040	NM_006526	ENSG00000171940	ZABC1
chr20-2891	chr20	12112057	12115165	154.4	BTBD3	BTB domain containing 3	protein-coding	195746	Intergenic	MLT1E3|LTR|ERVL-MaLR	NM_001282554	22903	Hs.709366	NM_014962	ENSG00000132640	dJ742J24.1
chr7-1549	chr7	45973423	45979279	154.4	IGFBP3	insulin like growth factor binding protein 3	protein-coding	-55079	Intergenic	Intergenic	NM_001013398	3486	Hs.450230	NM_000598	ENSG00000146674	BP-53|IBP3
chr12-1349	chr12	75848035	75853092	153.9	PHLDA1	pleckstrin homology like domain family A member 1	protein-coding	181213	Intergenic	Intergenic	NM_007350	22822	Hs.602085	NM_007350	ENSG00000139289	DT1P1B11|PHRIP|TDAG51
chr15-4999	chr15	80739522	80748215	153.9	CEMIP	cell migration inducing hyaluronan binding protein	protein-coding	-35475	intron (NM_021214, intron 1 of 2)	AluJb|SINE|Alu	NM_001293304	57214	Hs.459088	NM_018689	ENSG00000103888	CCSP1|HYBID|KIAA1199|TMEM2L
chr5-5654	chr5	179619981	179624763	153.4	HNRNPH1	heterogeneous nuclear ribonucleoprotein H1 (H)	protein-coding	1338	intron (NM_005520, intron 2 of 13)	intron (NM_005520, intron 2 of 13)	NM_001257293	3187	Hs.604001	NM_005520	ENSG00000169045	HNRPH|HNRPH1|hnRNPH
chr21-396	chr21	29205781	29212547	153.4	LINC00189	long intergenic non-protein coding RNA 189	ncRNA	15670	intron (NR_027072, intron 1 of 1)	intron (NR_027072, intron 1 of 1)	NR_027072	193629	Hs.720711	NM_138968	ENSG00000215533	C21orf109|NCRNA00189
chr1-4136	chr1	5915527	5919070	153.4	MIR4689	microRNA 4689	ncRNA	-54557	intron (NR_111987, intron 11 of 32)	MLT1K|LTR|ERVL-MaLR	NR_039838	100616421		NR_039838	ENSG00000264101	mir-4689
chr1-4247	chr1	147538253	147542064	153.4	BCL9	B-cell CLL/lymphoma 9	protein-coding	-1343	Intergenic	Intergenic	NM_004326	607	Hs.415209	NM_004326	ENSG00000116128	LGS
chr15-1737	chr15	68276857	68282337	153.4	FEM1B	fem-1 homolog B	protein-coding	1794	intron (NM_015322, intron 1 of 1)	intron (NM_015322, intron 1 of 1)	NM_015322	10116	Hs.362733	NM_015322	ENSG00000169018	F1A-ALPHA|F1AA|FEM1-beta
chr11-2857	chr11	122137047	122142844	153.4	MIRLET7A2	microRNA let-7a-2	ncRNA	6648	intron (NR_137184, intron 1 of 1)	AluSq2|SINE|Alu	NR_029477	406882		NR_029477	ENSG00000198975	LET7A2|MIRNLET7A2|let-7a-2
chr10-1783	chr10	98352079	98355102	153.4	MIR1287	microRNA 1287	ncRNA	41717	Intergenic	Intergenic	NR_031619	100302133		NR_031619	ENSG00000119943	MIRN1287|hsa-mir-1287|mir-1287
chr20-636	chr20	50928915	50932369	153.4	ADNP-AS1	ADNP antisense RNA 1	ncRNA	-342	promoter-TSS (NR_110009)	promoter-TSS (NR_110009)	NR_110009	101927631	Hs.301898	NR_110007	ENSG00000259456	-
chr3-3854	chr3	94592375	94598469	153.4	LINC00879	long intergenic non-protein coding RNA 879	ncRNA	-342841	Intergenic	Intergenic	NR_015400	255025	Hs.130994	NR_015400	ENSG00000239589	-
chr13-143	chr13	104014640	104018192	152.9	LINC01309	long intergenic non-protein coding RNA 1309	ncRNA	591216	Intergenic	Intergenic	NR_126374	104326190	Hs.334381	NR_126374	ENSG00000234551	TCONS_l2_00007459
chr5-6814	chr5	174502785	174507011	152.9	LINC01411	long intergenic non-protein coding RNA 1411	ncRNA	168544	intron (NR_125806, intron 2 of 5)	intron (NR_125806, intron 2 of 5)	NR_125806	101928176	Hs.436014	NR_125806	ENSG00000249306	-
chr4-1728	chr4	140150112	140154958	152.9	MAML3	mastermind like transcriptional coactivator 3	protein-coding	1544	intron (NM_018717, intron 1 of 5)	CpG	NM_018717	55534	Hs.586165	NM_018717	ENSG00000196782	CAGH3|ERDA3|GDN|MAM-2|MAM2|TNRC3
chr3-1632	chr3	23685240	23686756	152.9	UBE2E1	ubiquitin conjugating enzyme E2 E1	protein-coding	-119895	Intergenic	Intergenic	NM_182666	7324	Hs.164853	NM_003341	ENSG00000170142	UBCH6
chr20-1534	chr20	54131961	54135449	152.9	CYP24A1	cytochrome P450 family 24 subfamily A member 1	protein-coding	40272	Intergenic	L2a|LINE|L2	NM_001128915	1591	Hs.89663	NM_000782	ENSG00000019186	CP24|CYP24|HCAI|HCINF1|P450-CC24
chr1-5791	chr1	167218367	167222932	152.9	POU2F1	POU class 2 homeobox 1	protein-coding	-180	promoter-TSS (NM_001198786)	promoter-TSS (NM_001198786)	NM_002697	5451	Hs.283402	NM_002697	ENSG00000143190	OCT1|OTF1|oct-1B
chr1-3571	chr1	198154817	198160013	152.9	NEK7	NIMA related kinase 7	protein-coding	437	intron (NM_133494, intron 1 of 9)	CpG	NM_133494	140609	Hs.24119	NM_133494	ENSG00000151414	-
chr1-967	chr1	230073005	230077868	152.9	GALNT2	polypeptide N-acetylgalactosaminyltransferase 2	protein-coding	8241	intron (NM_004481, intron 1 of 15)	intron (NM_004481, intron 1 of 15)	NM_004481	2590	Hs.743964	NM_004481	ENSG00000143641	GalNAc-T2
chr19-694	chr19	44752624	44755548	152.4	MIR8085	microRNA 8085	ncRNA	-4571	intron (NM_005178, intron 2 of 8)	intron (NM_005178, intron 2 of 8)	NR_107052	102465879		NR_107052	ENSG00000069399	hsa-mir-8085
chr17-5408	chr17	78313407	78316690	152.4	LINC01993	long intergenic non-protein coding RNA 1993	ncRNA	-36556	Intergenic	MIRc|SINE|MIR	NR_073178	100996291	Hs.744493	NR_073178	ENSG00000204277	-
chr6-1230	chr6	51465900	51468927	152.4	LOC101927082	uncharacterized LOC101927082	ncRNA	-154457	Intergenic	Intergenic	NR_125840	101927082	Hs.730296	NR_125840		-
chr17-1146	chr17	1109443	1112399	152.4	ABR	active BCR-related	protein-coding	-1821	intron (NM_001322840, intron 2 of 22).2	intron (NM_001322840, intron 2 of 22).2	NM_001092	29	Hs.159306	NM_001092	ENSG00000159842	MDB
chr15-2407	chr15	60368641	60373104	151.9	ANXA2	annexin A2	protein-coding	27114	intron (NM_004039, intron 3 of 12)	intron (NM_004039, intron 3 of 12)	NM_001002858	302	Hs.511605	NM_004039	ENSG00000182718	ANX2|ANX2L4|CAL1H|HEL-S-270|LIP2|LPC2|LPC2D|P36|PAP-IV
chr9-4410	chr9	121367470	121373417	151.4	STOM	stomatin	protein-coding	-139	promoter-TSS (NM_001270526)	promoter-TSS (NM_001270526)	NR_073037	2040	Hs.253903	NM_004099	ENSG00000148175	BND7|EPB7|EPB72
chr12-8419	chr12	54015917	54020175	151.4	HOXC4	homeobox C4	protein-coding	1194	intron (NM_014620, intron 1 of 3)	intron (NM_014620, intron 1 of 3)	NM_014620	3221	Hs.549040	NM_014620	ENSG00000198353	HOX3|HOX3E|cp19
chr12-3189	chr12	20524352	20528603	151.4	PDE3A	phosphodiesterase 3A	protein-coding	-45387	intron (NM_000921, intron 1 of 15)	intron (NM_000921, intron 1 of 15)	NM_001244683	5139	Hs.386791	NM_000921	ENSG00000172572	CGI-PDE|CGI-PDE A|CGI-PDE-A|HTNB
chr1-491	chr1	161725905	161729153	150.9	FCRLB	Fc receptor like B	protein-coding	4876	exon (NM_001002901, exon 8 of 8)	exon (NM_001002901, exon 8 of 8)	NM_001288830	127943	Hs.517422	NM_001002901	ENSG00000162746	FCRL2|FCRLM2|FCRLY|FREB-2|FREB2|FcRY
chr20-2244	chr20	53827185	53830947	150.9	SUMO1P1	SUMO1 pseudogene 1	pseudo	46643	Intergenic	Intergenic	NR_002189	391257	Hs.449977	NR_002189		PIC1L|UBL2|UBL6
chr19-547	chr19	13846254	13848753	150.9	MIR23A	microRNA 23a	ncRNA	-10844	Intergenic	Intergenic	NR_029495	407010		NR_029495	ENSG00000207980	MIRN23A|hsa-mir-23a|miRNA23A|mir-23a
chr2-2227	chr2	12285846	12289520	150.9	MIR3681	microRNA 3681	ncRNA	88553	intron (NR_110196, intron 3 of 5)	intron (NR_110196, intron 3 of 5)	NR_037452	100500884		NR_037452	ENSG00000264089	-
chr7-6424	chr7	81599785	81605233	149.9	LOC100128317	uncharacterized LOC100128317	ncRNA	23707	intron (NR_126025, intron 4 of 10)	L2c|LINE|L2	NR_126026	100128317	Hs.571267	NR_126025	ENSG00000233491	-
chr16-789	chr16	75592	79966	149.9	MPG	N-methylpurine DNA glycosylase	protein-coding	-391	promoter-TSS (NM_001015052)	promoter-TSS (NM_001015052)	NM_001015052	4350	Hs.459596	NM_002434	ENSG00000103152	AAG|ADPG|APNG|CRA36.1|MDG|Mid1|PIG11|PIG16|anpg
chr1-9815	chr1	116372135	116377436	149.9	ATP1A1	ATPase Na+/K+ transporting subunit alpha 1	protein-coding	918	intron (NM_001160233, intron 1 of 22)	intron (NM_001160233, intron 1 of 22)	NM_001160233	476	Hs.371889	NM_000701	ENSG00000163399	-
chr17-7539	chr17	61494026	61498557	149.9	TBX4	T-box 4	protein-coding	39803	Intergenic	Intergenic	NM_018488	9496	Hs.143907	NM_018488	ENSG00000121075	ICPPS|SPS
chr15-2589	chr15	68816849	68821198	149.4	ANP32A	acidic nuclear phosphoprotein 32 family member A	protein-coding	1899	intron (NM_006305, intron 1 of 6)	CpG	NM_006305	8125	Hs.458747	NM_006305	ENSG00000140350	C15orf1|HPPCn|I1PP2A|LANP|MAPM|PHAP1|PHAPI|PP32
chr8-1242	chr8	47734786	47739812	149.4	CEBPD	CCAAT/enhancer binding protein delta	protein-coding	865	3' UTR (NM_005195, exon 1 of 1)	3' UTR (NM_005195, exon 1 of 1)	NM_005195	1052	Hs.440829	NM_005195	ENSG00000221869	C/EBP-delta|CELF|CRP3|NF-IL6-beta
chr19-793	chr19	35318045	35320404	149.4	CD22	CD22 molecule	protein-coding	-9942	Intergenic	Intergenic	NM_001278417	933	Hs.579691	NM_001771	ENSG00000012124	SIGLEC-2|SIGLEC2
chr11-3894	chr11	95147013	95151845	149.4	LOC101929295	uncharacterized LOC101929295	ncRNA	-1110	Intergenic	Intergenic	NR_110303	101929295	Hs.735838	NR_110303	ENSG00000245552	-
chr11-3211	chr11	6318518	6322626	149.4	PRKCDBP	protein kinase C delta binding protein	protein-coding	-62	promoter-TSS (NM_145040)	promoter-TSS (NM_145040)	NM_145040	112464	Hs.434044	NM_145040	ENSG00000170955	CAVIN3|HSRBC|SRBC|cavin-3
chr11-816	chr11	96339047	96343848	148.9	MIR1260B	microRNA 1260b	ncRNA	9	promoter-TSS (NR_036125)	promoter-TSS (NR_036125)	NR_036125	100422991		NR_036125	ENSG00000266192	mir-1260b
chr8-1956	chr8	96490760	96497095	148.9	SDC2	syndecan 2	protein-coding	273	5' UTR (NM_002998, exon 1 of 5)	5' UTR (NM_002998, exon 1 of 5)	NM_002998	6383	Hs.1501	NM_002998	ENSG00000169439	CD362|HSPG|HSPG1|SYND2
chr15-3814	chr15	88636857	88640280	148.9	ISG20	interferon stimulated exonuclease gene 20	protein-coding	-175	promoter-TSS (NM_002201)	promoter-TSS (NM_002201)	NM_002201	3669	Hs.459265	NM_002201	ENSG00000172183	CD25|HEM45
chr3-1708	chr3	32144978	32149063	148.4	GPD1L	glycerol-3-phosphate dehydrogenase 1-like	protein-coding	40509	intron (NM_015141, intron 5 of 7)	intron (NM_015141, intron 5 of 7)	NM_015141	23171	Hs.82432	NM_015141	ENSG00000152642	GPD1-L
chr12-6686	chr12	92438470	92444198	148.4	CLLU1OS	chronic lymphocytic leukemia up-regulated 1 opposite strand	protein-coding	-8335	Intergenic	Intergenic	NR_144319	574016	Hs.551199	NM_001025232	ENSG00000205057	-
chr5-1346	chr5	154754063	154759370	148.4	LARP1	La ribonucleoprotein domain family member 1	protein-coding	43814	intron (NM_015315, intron 1 of 18)	CpG	NM_015315	23367	Hs.292078	NM_015315	ENSG00000155506	LARP
chr1-1076	chr1	8211269	8213627	148.4	LINC01714	long intergenic non-protein coding RNA 1714	ncRNA	3776	intron (NR_125998, intron 2 of 3)	intron (NR_125998, intron 2 of 3)	NR_125998	102724539	Hs.516816	NR_125998	ENSG00000227634	-
chr22-410	chr22	46053034	46058653	147.9	PRR34	proline rich 34	protein-coding	-1699	intron (NR_027034, intron 1 of 2)	MER33|DNA|hAT-Charlie	NM_018280	55267	Hs.567529	NM_018280	ENSG00000182257	C22orf26
chr11-3458	chr11	67352446	67355665	147.9	POLD4	DNA polymerase delta 4, accessory subunit	protein-coding	-459	promoter-TSS (NM_001256870)	promoter-TSS (NM_001256870)	NM_001256870	57804	Hs.523829	NM_021173	ENSG00000175482	POLDS|p12
chr1-6917	chr1	12404902	12408372	147.9	SNORA59A	small nucleolar RNA, H/ACA box 59A	snoRNA	-100609	intron (NM_018156, intron 62 of 68)	MIRc|SINE|MIR	NR_003025	677885	Hs.658450	NR_003025	ENSG00000239149	ACA59
chr13-126	chr13	23558409	23560991	147.9	TNFRSF19	TNF receptor superfamily member 19	protein-coding	-10670	Intergenic	Intergenic	NM_001204459	55504	Hs.149168	NM_018647	ENSG00000127863	TAJ|TAJ-alpha|TRADE|TROY
chr11-4900	chr11	102109407	102113375	147.4	YAP1	Yes associated protein 1	protein-coding	930	intron (NM_001130145, intron 1 of 8)	CpG	NM_006106	10413	Hs.503692	NM_006106	ENSG00000137693	COB1|YAP|YAP2|YAP65|YKI
chr7-744	chr7	20596223	20599526	147.4	ABCB5	ATP binding cassette subfamily B member 5	protein-coding	-17748	Intergenic	Intergenic	NM_001163941	340273	Hs.404102	NM_178559	ENSG00000004846	ABCB5alpha|ABCB5beta|EST422562
chr13-1339	chr13	99495610	99502117	147.4	LINC01232	long intergenic non-protein coding RNA 1232	ncRNA	443	TTS (NR_133664)	TTS (NR_133664)	NR_110731	102725509	Hs.648968	NR_110731		TCONS_00021520
chr11-769	chr11	64268695	64272217	147.4	GPR137	G protein-coupled receptor 137	protein-coding	-13883	intron (NM_004322, intron 2 of 2)	CpG	NM_001170726	56834	Hs.523763	NM_020155	ENSG00000173264	C11orf4|GPR137A|TM7SF1L1
chr1-568	chr1	201448223	201451747	147.4	PHLDA3	pleckstrin homology like domain family A member 3	protein-coding	19186	Intergenic	AluSz|SINE|Alu	NR_073080	23612	Hs.153944	NM_012396	ENSG00000174307	TIH1
chr1-4527	chr1	185733491	185738662	147.4	HMCN1	hemicentin 1	protein-coding	1525	intron (NM_031935, intron 1 of 106)	intron (NM_031935, intron 1 of 106)	NM_031935	83872	Hs.58877	NM_031935	ENSG00000143341	ARMD1|FBLN6|FIBL-6|FIBL6
chr11-761	chr11	33617593	33621616	146.9	KIAA1549L	KIAA1549 like	protein-coding	77273	intron (NM_012194, intron 15 of 19)	intron (NM_012194, intron 15 of 19)	NM_012194	25758	Hs.502266	NM_012194	ENSG00000110427	C11orf41|C11orf69|G2
chr15-2525	chr15	37097280	37102412	146.9	MEIS2	Meis homeobox 2	protein-coding	294	promoter-TSS (NM_172316)	promoter-TSS (NM_172316)	NM_170677	4212	Hs.510989	NM_002399	ENSG00000134138	HsT18361|MRG1
chr1-9125	chr1	28577272	28582877	146.9	SNORA61	small nucleolar RNA, H/ACA box 61	snoRNA	-181	promoter-TSS (NR_002987)	promoter-TSS (NR_002987)	NR_002987	677838	Hs.632377	NR_002987	ENSG00000278274	ACA61
chr12-4173	chr12	54369736	54375575	146.4	GPR84	G protein-coupled receptor 84	protein-coding	-8169	intron (NM_001130967, intron 4 of 7)	(ATC)n|Simple_repeat|Simple_repeat	NM_020370	53831	Hs.306199	NM_020370	ENSG00000139572	EX33|GPCR4
chr1-4252	chr1	151398787	151403546	146.4	PSMB4	proteasome subunit beta 4	protein-coding	1601	intron (NM_002796, intron 4 of 6)	intron (NM_002796, intron 4 of 6)	NM_002796	5692	Hs.89545	NM_002796	ENSG00000159377	HN3|HsN3|PROS-26|PROS26
chr12-3203	chr12	27560306	27566403	146.4	PPFIBP1	PPFIA binding protein 1	protein-coding	39242	intron (NM_003622, intron 1 of 29)	AluSc8|SINE|Alu	NM_001198916	8496	Hs.172445	NM_003622	ENSG00000110841	L2|SGT2|hSGT2|hSgt2p
chr16-3769	chr16	69887335	69891769	145.9	WWP2	WW domain containing E3 ubiquitin protein ligase 2	protein-coding	-35431	intron (NM_007014, intron 9 of 24)	MIRb|SINE|MIR	NM_199424	11060	Hs.408458	NM_007014	ENSG00000198373	AIP2|WWp2-like
chr9-5772	chr9	16724973	16729214	145.9	BNC2	basonuclin 2	protein-coding	143695	intron (NM_001317940, intron 2 of 5)	CpG	NM_001317940	54796	Hs.656581	NM_017637	ENSG00000173068	BSN2
chr1-4307	chr1	202806434	202811618	145.9	KDM5B	lysine demethylase 5B	protein-coding	444	5' UTR (NM_006618, exon 1 of 27)	5' UTR (NM_006618, exon 1 of 27)	NM_006618	10765	Hs.18891	NM_006618	ENSG00000117139	CT31|JARID1B|PLU-1|PLU1|PPP1R98|PUT1|RBBP2H1A|RBP2-H1
chr2-1309	chr2	43038134	43043028	145.9	LINC01819	long intergenic non-protein coding RNA 1819	ncRNA	-1038	Intergenic	Intergenic	NR_110585	102723854	Hs.570165	NR_110585	ENSG00000231826	-
chr12-787	chr12	93783933	93788111	145.9	LOC101928731	uncharacterized LOC101928731	ncRNA	-48199	intron (NM_001320100, intron 2 of 2)	intron (NM_001320100, intron 2 of 2)	NR_110093	101928731	Hs.659971	NR_110092	ENSG00000258274	-
chr7-1571	chr7	107945953	107951437	145.9	LAMB1	laminin subunit beta 1	protein-coding	54664	intron (NM_002291, intron 24 of 33)	intron (NM_002291, intron 24 of 33)	NM_002291	3912	Hs.650585	NM_002291	ENSG00000091136	CLM|LIS5
chr4-4714	chr4	53312704	53316694	145.9	SCFD2	sec1 family domain containing 2	protein-coding	51376	intron (NM_152540, intron 2 of 8)	A-rich|Low_complexity|Low_complexity	NM_152540	152579	Hs.302287	NM_152540	ENSG00000184178	STXBP1L1
chr4-375	chr4	188422726	188429473	145.4	LINC01060	long intergenic non-protein coding RNA 1060	ncRNA	-29479	Intergenic	Intergenic	NR_033869	401164	Hs.435756	NR_033869	ENSG00000249378	-
chr1-7794	chr1	50967407	50972038	145.4	CDKN2C	cyclin dependent kinase inhibitor 2C	protein-coding	-248	promoter-TSS (NM_078626)	promoter-TSS (NM_078626)	NM_078626	1031	Hs.525324	NM_001262	ENSG00000123080	INK4C|p18|p18-INK4C
chr1-8816	chr1	151991473	151995980	145.4	S100A10	S100 calcium binding protein A10	protein-coding	512	intron (NM_002966, intron 1 of 2)	CpG	NM_002966	6281	Hs.143873	NM_002966	ENSG00000197747	42C|ANX2L|ANX2LG|CAL1L|CLP11|Ca[1]|GP11|P11|p10
chr10-1755	chr10	69221897	69226601	145.4	HKDC1	hexokinase domain containing 1	protein-coding	3946	intron (NR_120648, intron 2 of 4)	intron (NR_120648, intron 2 of 4)	NM_025130	80201	Hs.522988	NM_025130	ENSG00000156510	-
chr1-3200	chr1	28647703	28649926	145.4	RNU11	RNA, U11 small nuclear	snRNA	214	TTS (NR_004407)	TTS (NR_004407)	NR_004407	26824	Hs.640266	NR_004407	ENSG00000270103	RNU11-1|U11
chr19-646	chr19	14517580	14521121	145.4	DNAJB1	DnaJ heat shock protein family (Hsp40) member B1	protein-coding	-791	promoter-TSS (NM_006145)	promoter-TSS (NM_006145)	NM_006145	3337	Hs.515210	NM_006145	ENSG00000132002	HSPF1|Hdj1|Hsp40|RSPH16B|Sis1
chr1-3118	chr1	158998818	159001807	145.4	POP3	pyrin domain-only protein 3	protein-coding	0	promoter-TSS (NM_001320010)	promoter-TSS (NM_001320010)	NM_001320010	107181291		NM_001320010		-
chr12-8390	chr12	50241058	50243925	145.4	MIR1293	microRNA 1293	ncRNA	-8279	intron (NM_016357, intron 2 of 10)	intron (NM_016357, intron 2 of 10)	NR_031625	100302220		NR_031625	ENSG00000221604	MIRN1293|hsa-mir-1293|mir-1293
chr5-4822	chr5	52782917	52789412	145.4	PELO	pelota homolog (Drosophila)	protein-coding	-1776	Intergenic	Intergenic	NM_015946	53918	Hs.644352	NM_015946	ENSG00000152684	CGI-17|PRO1770
chr5-5901	chr5	143402123	143406181	144.9	NR3C1	nuclear receptor subfamily 3 group C member 1	protein-coding	328	promoter-TSS (NM_000176)	promoter-TSS (NM_000176)	NM_001018076	2908	Hs.122926	NM_000176	ENSG00000113580	GCCR|GCR|GCRST|GR|GRL
chr6-1224	chr6	43626462	43630871	144.9	GTPBP2	GTP binding protein 2	protein-coding	580	promoter-TSS (NM_001003690)	promoter-TSS (NM_001003690)	NM_019096	54676	Hs.485449	NM_019096	ENSG00000172432	-
chr12-3117	chr12	75656630	75661042	144.9	KRR1	KRR1, small subunit processome component homolog	protein-coding	-147198	Intergenic	Intergenic	NM_007043	11103	Hs.645517	NM_007043	ENSG00000111615	HRB2|RIP-1
chr22-760	chr22	39518918	39524354	144.9	ATF4	activating transcription factor 4	protein-coding	1072	exon (NM_001675, exon 1 of 2)	exon (NM_001675, exon 1 of 2)	NM_182810	468	Hs.496487	NM_001675	ENSG00000128272	CREB-2|CREB2|TAXREB67|TXREB
chr10-1270	chr10	31667700	31670576	144.9	ARHGAP12	Rho GTPase activating protein 12	protein-coding	239788	Intergenic	L3|LINE|CR1	NM_001270699	94134	Hs.499264	NM_018287	ENSG00000165322	-
chr6-2062	chr6	18583556	18586471	143.9	MIR548A1	microRNA 548a-1	ncRNA	13229	Intergenic	Intergenic	NR_030312	693125		NR_030312	ENSG00000207775	MIRN548A1
chr12-4724	chr12	82685250	82690629	143.9	TMTC2	transmembrane and tetratricopeptide repeat containing 2	protein-coding	784	intron (NM_001320321, intron 1 of 10)	intron (NM_001320321, intron 1 of 10)	NM_152588	160335	Hs.577775	NM_152588	ENSG00000179104	IBDBP1
chr12-1427	chr12	124726448	124728752	143.9	SCARB1	scavenger receptor class B member 1	protein-coding	136373	Intergenic	Intergenic	NM_005505	949	Hs.731377	NM_005505	ENSG00000073060	CD36L1|CLA-1|CLA1|HDLQTL6|SR-BI|SRB1
chr11-795	chr11	33689611	33693373	143.4	C11orf91	chromosome 11 open reading frame 91	protein-coding	9248	Intergenic	Intergenic	NM_001166692	100131378	Hs.709466	NM_001166692	ENSG00000205177	-
chr4-2386	chr4	53319208	53322952	143.4	SCFD2	sec1 family domain containing 2	protein-coding	44995	intron (NM_152540, intron 2 of 8)	intron (NM_152540, intron 2 of 8)	NM_152540	152579	Hs.302287	NM_152540	ENSG00000184178	STXBP1L1
chr1-13147	chr1	33159431	33164648	143.4	TRIM62	tripartite motif containing 62	protein-coding	14511	intron (NM_001330483, intron 2 of 4)	L2b|LINE|L2	NM_001330483	55223	Hs.656006	NM_018207	ENSG00000116525	DEAR1
chr6-5085	chr6	125354465	125359984	143.4	HDDC2	HD domain containing 2	protein-coding	-55088	Intergenic	Intergenic	NM_016063	51020	Hs.32826	NM_016063	ENSG00000111906	C6orf74|CGI-130|NS5ATP2|dJ167O5.2
chr5-2283	chr5	371897	375395	142.9	AHRR	aryl-hydrocarbon receptor repressor	protein-coding	69470	intron (NM_020731, intron 3 of 11)	intron (NM_020731, intron 3 of 11)	NM_020731	57491	Hs.50823	NM_020731	ENSG00000063438	AHH|AHHR|bHLHe77
chr1-2366	chr1	228456838	228459614	142.9	HIST3H2BB	histone cluster 3 H2B family member b	protein-coding	119	promoter-TSS (NM_033445)	promoter-TSS (NM_033445)	NM_175055	128312	Hs.376691	NM_175055	ENSG00000196890	H2Bb
chr5-908	chr5	43039759	43043460	142.9	LOC153684	uncharacterized LOC153684	ncRNA	-525	promoter-TSS (NR_015447)	promoter-TSS (NR_015447)	NR_015447	153684	Hs.259625	NR_015447	ENSG00000215068	-
chr16-2363	chr16	75505658	75507479	142.9	CHST6	carbohydrate sulfotransferase 6	protein-coding	-11540	Intergenic	Intergenic	NM_021615	4166	Hs.655622	NM_021615	ENSG00000183196	MCDC1
chr16-3257	chr16	20897383	20902149	142.9	LYRM1	LYR motif containing 1	protein-coding	-102	promoter-TSS (NM_001302836)	promoter-TSS (NM_001302836)	NM_020424	57149	Hs.745012	NM_020424	ENSG00000102897	A211C6.1
chr1-7472	chr1	144549955	144552873	142.4	PPIAL4E	peptidylprolyl isomerase A like 4E	protein-coding	-41454	Intergenic	Intergenic	NM_001144032	730262		NM_001144032	ENSG00000271567	COAS2
chr7-3655	chr7	116524143	116529009	142.4	CAV1	caveolin 1	protein-coding	218	exon (NM_001753, exon 2 of 3)	exon (NM_001753, exon 2 of 3)	NM_001172897	857	Hs.74034	NM_001753	ENSG00000105974	BSCL3|CGL3|LCCNS|MSTP085|PPH3|VIP21
chr2-733	chr2	30036712	30041163	142.4	YPEL5	yippee like 5	protein-coding	-107947	Intergenic	AluSx1|SINE|Alu	NM_016061	51646	Hs.515890	NM_016061	ENSG00000119801	CGI-127
chr5-2938	chr5	125150752	125153994	141.9	LOC101927421	uncharacterized LOC101927421	ncRNA	115542	intron (NR_109882, intron 2 of 5)	AluSz|SINE|Alu	NR_109882	101927421	Hs.121305	NR_109882		-
chr10-2915	chr10	111763325	111767653	141.9	GPAM	glycerol-3-phosphate acyltransferase, mitochondrial	protein-coding	418290	Intergenic	L1M5|LINE|L1	NM_020918	57678	Hs.42586	NM_020918	ENSG00000119927	GPAT|GPAT1
chr12-8909	chr12	31320940	31326386	141.9	FLJ13224	uncharacterized LOC79857	ncRNA	-653	promoter-TSS (NR_026806)	promoter-TSS (NR_026806)	NR_026806	79857	Hs.534485	NM_024799	ENSG00000177340	-
chr1-3800	chr1	26999062	27002730	141.9	TRNP1	TMF1-regulated nuclear protein 1	protein-coding	7192	TTS (NM_001013642)	TTS (NM_001013642)	NM_001013642	388610	Hs.355747	NM_001013642	ENSG00000253368	C1orf225|TNRP
chr2-7933	chr2	200404777	200410129	141.9	SPATS2L	spermatogenesis associated serine rich 2 like	protein-coding	98503	intron (NM_001282744, intron 3 of 12)	L2c|LINE|L2	NM_001282744	26010	Hs.120323	NM_015535	ENSG00000196141	DNAPTP6|SGNP
chr19-3736	chr19	42250812	42256724	141.9	ERF	ETS2 repressor factor	protein-coding	131	intron (NM_001312656, intron 1 of 3)	CpG	NM_001308402	2077	Hs.655969	NM_006494	ENSG00000105722	CHYTS|CRS4|PE-2|PE2
chrX-588	chrX	20511275	20517001	141.9	RPS6KA3	ribosomal protein S6 kinase A3	protein-coding	-247506	Intergenic	Intergenic	NM_004586	6197	Hs.445387	NM_004586	ENSG00000177189	CLS|HU-3|ISPK-1|MAPKAPK1B|MRX19|RSK|RSK2|S6K-alpha3|p90-RSK2|pp90RSK2
chr8-2698	chr8	66532673	66536695	141.4	C8orf46	chromosome 8 open reading frame 46	protein-coding	41428	Intergenic	Intergenic	NM_152765	254778	Hs.268869	NM_152765	ENSG00000169085	-
chr6-4821	chr6	14876146	14882680	141.4	JARID2	jumonji and AT-rich interaction domain containing 2	protein-coding	-366562	Intergenic	AluSx|SINE|Alu	NM_004973	3720	Hs.269059	NM_004973	ENSG00000008083	JMJ
chr2-8096	chr2	19117761	19122454	141.4	LINC01376	long intergenic non-protein coding RNA 1376	ncRNA	-93136	Intergenic	Intergenic	NR_135287	400945	Hs.502854	NR_135287	ENSG00000236204	-
chr20-571	chr20	56702316	56704659	141.4	TFAP2C	transcription factor AP-2 gamma	protein-coding	74185	Intergenic	Intergenic	NM_003222	7022	Hs.473152	NM_003222	ENSG00000087510	AP2-GAMMA|ERF1|TFAP2G|hAP-2g
chr8-3789	chr8	120759752	120763657	141.4	LOC101927543	uncharacterized LOC101927543	ncRNA	451	intron (NR_125419, intron 1 of 4)	intron (NR_125419, intron 1 of 4)	NR_125419	101927543	Hs.371902	NR_125419	ENSG00000248318	-
chr7-2524	chr7	111930270	111933183	141.4	DOCK4-AS1	DOCK4 antisense RNA 1	ncRNA	123221	intron (NM_014705, intron 12 of 51)	intron (NM_014705, intron 12 of 51)	NR_103806	100506413	Hs.677513	NR_103806	ENSG00000225572	-
chr1-3736	chr1	200887642	200892408	140.9	C1orf106	chromosome 1 open reading frame 106	protein-coding	-1474	Intergenic	AluSx1|SINE|Alu	NM_018265	55765	Hs.518997	NM_018265	ENSG00000163362	-
chr11-7909	chr11	132071160	132073597	140.9	NTM	neurotrimin	protein-coding	161560	intron (NM_001144058, intron 1 of 7)	intron (NM_001144058, intron 1 of 7)	NM_001144059	50863	Hs.504352	NM_016522	ENSG00000182667	HNT|IGLON2|NTRI
chr7-4403	chr7	126813242	126816922	140.9	MIR592	microRNA 592	ncRNA	243102	intron (NR_028041, intron 5 of 10)	MER89-int|LTR|ERV1	NR_030323	693177		NR_030323	ENSG00000207692	MIRN592|hsa-mir-592|mir-592
chr9-1607	chr9	127518813	127523576	140.9	FAM129B	family with sequence similarity 129 member B	protein-coding	47923	intron (NM_001035534, intron 5 of 13)	MIRb|SINE|MIR	NM_022833	64855	Hs.522401	NM_022833	ENSG00000136830	C9orf88|MEG-3|MINERVA|OC58|bA356B19.6
chr2-5365	chr2	5187184	5191292	140.9	LINC01248	long intergenic non-protein coding RNA 1248	ncRNA	501880	Intergenic	Intergenic	NR_110580	102723818	Hs.128107	NR_110580		-
chr9-2879	chr9	19378138	19380935	140.9	RPS6	ribosomal protein S6	protein-coding	701	exon (NM_001010, exon 2 of 6)	exon (NM_001010, exon 2 of 6)	NM_001010	6194	Hs.408073	NM_001010	ENSG00000137154	S6
chr5-5945	chr5	159174922	159182017	140.9	RNF145	ring finger protein 145	protein-coding	29179	intron (NM_001199380, intron 4 of 10)	L1M5|LINE|L1	NM_001199382	153830	Hs.349306	NM_144726	ENSG00000145860	-
chr1-3059	chr1	30806579	30810624	140.4	LAPTM5	lysosomal protein transmembrane 5	protein-coding	-50765	Intergenic	MIRc|SINE|MIR	NM_006762	7805	Hs.371021	NM_006762	ENSG00000162511	CLAST6
chr17-3711	chr17	57984558	57988842	140.4	VEZF1	vascular endothelial zinc finger 1	protein-coding	1554	intron (NM_001330393, intron 1 of 6)	intron (NM_001330393, intron 1 of 6)	NM_007146	7716	Hs.463569	NM_007146	ENSG00000136451	DB1|ZNF161
chr12-4097	chr12	12897940	12903570	140.4	GPRC5A	G protein-coupled receptor class C group 5 member A	protein-coding	9733	intron (NM_003979, intron 1 of 3)	AluSp|SINE|Alu	NM_003979	9052	Hs.631733	NM_003979	ENSG00000013588	GPCR5A|PEIG-1|RAI3|RAIG1|TIG1
chr19-3266	chr19	3554192	3559032	140.4	MFSD12	major facilitator superfamily domain containing 12	protein-coding	972	intron (NM_001287529, intron 1 of 9)	intron (NM_001287529, intron 1 of 9)	NM_174983	126321	Hs.656901	NM_021731	ENSG00000161091	C19orf28|PP3501
chr8-1765	chr8	129626558	129630080	140.4	CCDC26	CCDC26 long non-coding RNA	ncRNA	51920	intron (NR_130917, intron 1 of 3)	intron (NR_130917, intron 1 of 3)	NR_130917	137196	Hs.679457	NR_130917	ENSG00000229140	RAM
chr9-4972	chr9	115104474	115110515	139.9	TNC	tenascin C	protein-coding	10763	intron (NM_002160, intron 1 of 27)	MIRb|SINE|MIR	NM_002160	3371	Hs.143250	NM_002160	ENSG00000041982	150-225|DFNA56|GMEM|GP|HXB|JI|TN|TN-C
chr22-1724	chr22	32835586	32844574	139.9	TIMP3	TIMP metallopeptidase inhibitor 3	protein-coding	39264	intron (NM_000362, intron 1 of 4)	intron (NM_000362, intron 1 of 4)	NM_000362	7078	Hs.644633	NM_000362	ENSG00000100234	HSMRK222|K222|K222TA2|SFD
chr20-780	chr20	4134673	4137289	139.9	SMOX	spermine oxidase	protein-coding	-12798	Intergenic	Intergenic	NM_175841	54498	Hs.433337	NM_175839	ENSG00000088826	C20orf16|PAO|PAO-1|PAO1|PAOH|PAOH1|SMO
chr20-1825	chr20	56628708	56632333	139.9	TFAP2C	transcription factor AP-2 gamma	protein-coding	1218	intron (NM_003222, intron 1 of 6)	CpG-17886	NM_003222	7022	Hs.473152	NM_003222	ENSG00000087510	AP2-GAMMA|ERF1|TFAP2G|hAP-2g
chr14-371	chr14	51427922	51432081	139.9	FRMD6	FERM domain containing 6	protein-coding	-59120	Intergenic	Intergenic	NM_001042481	122786	Hs.434914	NM_152330	ENSG00000139926	C14orf31|EX1|Willin|c14_5320
chr1-17663	chr1	119645192	119649112	139.9	ZNF697	zinc finger protein 697	protein-coding	615	intron (NM_001080470, intron 1 of 2)	intron (NM_001080470, intron 1 of 2)	NM_001080470	90874	Hs.381105	NM_001080470	ENSG00000143067	-
chr14-1072	chr14	31989419	31993775	139.4	ARHGAP5-AS1	ARHGAP5 antisense RNA 1 (head to head)	ncRNA	85102	Intergenic	Intergenic	NR_027263	84837	Hs.496755	NM_032751		C14orf128
chr3-4312	chr3	69082617	69087538	139.4	ARL6IP5	ADP ribosylation factor like GTPase 6 interacting protein 5	protein-coding	138	exon (NM_006407, exon 1 of 3)	exon (NM_006407, exon 1 of 3)	NM_006407	10550	Hs.518060	NM_006407	ENSG00000144746	DERP11|GTRAP3-18|HSPC127|JWA|PRAF3|Yip6b|addicsin|hp22|jmx
chr7-4124	chr7	130958229	130962117	139.4	LINC00513	long intergenic non-protein coding RNA 513	ncRNA	46709	intron (NR_109852, intron 4 of 5)	intron (NR_109852, intron 4 of 5)	NR_109780	100506860	Hs.635013	NR_109780		-
chr1-6843	chr1	221821446	221824716	139.4	LINC01655	long intergenic non-protein coding RNA 1655	ncRNA	17585	Intergenic	Intergenic	NR_125989	101929771	Hs.557001	NR_125989	ENSG00000227925	-
chr10-2079	chr10	97685535	97689116	139.4	AVPI1	arginine vasopressin induced 1	protein-coding	-67	promoter-TSS (NM_021732)	promoter-TSS (NM_021732)	NM_021732	60370	Hs.23918	NM_021732	ENSG00000119986	PP5395|VIP32|VIT32
chr20-3283	chr20	47316522	47319676	138.9	LOC100131496	uncharacterized LOC100131496	ncRNA	-403	promoter-TSS (NR_024594)	promoter-TSS (NR_024594)	NR_024594	100131496	Hs.662547	NR_024594	ENSG00000267882	-
chr5-1920	chr5	57692265	57696235	138.9	LOC101928505	uncharacterized LOC101928505	ncRNA	43590	Intergenic	L1M5|LINE|L1	NR_104668	101928505	Hs.119998	NR_104668		-
chr10-5362	chr10	31925080	31930908	138.9	ARHGAP12	Rho GTPase activating protein 12	protein-coding	882	intron (NM_018287, intron 1 of 19)	CpG	NM_018287	94134	Hs.499264	NM_018287	ENSG00000165322	-
chr9-2540	chr9	125470486	125474474	138.4	GAPVD1	GTPase activating protein and VPS9 domains 1	protein-coding	173590	intron (NM_001006619, intron 8 of 10)	intron (NM_001006619, intron 8 of 10)	NM_001282681	26130	Hs.42376	NM_015635	ENSG00000165219	GAPEX5|GAPex-5|RAP6
chr20-1455	chr20	53914690	53918140	138.4	SUMO1P1	SUMO1 pseudogene 1	pseudo	-40706	Intergenic	Intergenic	NR_002189	391257	Hs.449977	NR_002189		PIC1L|UBL2|UBL6
chr7-6226	chr7	15647852	15654215	138.4	LOC105375166	uncharacterized LOC105375166	ncRNA	-16914	intron (NM_005924, intron 1 of 2)	intron (NM_005924, intron 1 of 2)	NR_134258	105375166	Hs.658822	NR_134258	ENSG00000237070	-
chr12-2826	chr12	75888114	75891844	138.4	PHLDA1	pleckstrin homology like domain family A member 1	protein-coding	141797	Intergenic	Intergenic	NM_007350	22822	Hs.602085	NM_007350	ENSG00000139289	DT1P1B11|PHRIP|TDAG51
chr2-6822	chr2	152503903	152509472	137.9	FMNL2	formin like 2	protein-coding	171450	intron (NM_052905, intron 1 of 25)	MER119|DNA|hAT-Charlie	NM_052905	114793	Hs.654630	NM_052905	ENSG00000157827	FHOD2
chr1-2930	chr1	98387295	98390944	137.9	LINC01776	long intergenic non-protein coding RNA 1776	ncRNA	178408	Intergenic	Intergenic	NR_046088	729987	Hs.683961	NR_046088	ENSG00000226053	-
chr1-10897	chr1	46300978	46306360	137.9	UQCRH	ubiquinol-cytochrome c reductase hinge protein	protein-coding	56	promoter-TSS (NM_006369)	promoter-TSS (NM_006369)	NM_006004	7388	Hs.481571	NM_006004	ENSG00000173660	QCR6|UQCR8
chr15-5102	chr15	100913566	100919276	137.4	LRRK1	leucine rich repeat kinase 1	protein-coding	-2794	3' UTR (NM_000693, exon 13 of 13)	3' UTR (NM_000693, exon 13 of 13)	NM_024652	79705	Hs.407918	NM_024652	ENSG00000154237	RIPK6|Roco1
chr11-2055	chr11	105934802	105938705	137.4	MSANTD4	Myb/SANT DNA binding domain containing 4 with coiled-coils	protein-coding	85534	intron (NM_000829, intron 14 of 16)	intron (NM_000829, intron 14 of 16)	NM_001318747	84437	Hs.266782	NM_032424	ENSG00000170903	KIAA1826
chr6-4154	chr6	26203709	26206311	137.4	HIST1H4E	histone cluster 1 H4 family member e	protein-coding	365	TTS (NM_003545)	TTS (NM_003545)	NM_003545	8367	Hs.662174	NM_003545	ENSG00000276966	H4/j|H4FJ
chr10-4059	chr10	24206478	24211441	137.4	KIAA1217	KIAA1217	protein-coding	168	5' UTR (NM_019590, exon 1 of 21)	5' UTR (NM_019590, exon 1 of 21)	NM_001282768	56243	Hs.445885	NM_019590	ENSG00000120549	SKT
chr5-7013	chr5	78609300	78614761	137.4	LHFPL2	lipoma HMGIC fusion partner-like 2	protein-coding	36795	intron (NM_005779, intron 2 of 4)	intron (NM_005779, intron 2 of 4)	NM_005779	10184	Hs.79299	NM_005779	ENSG00000145685	-
chr2-5330	chr2	217222433	217227289	137.4	DIRC3-AS1	DIRC3 antisense RNA 1	ncRNA	-57872	Intergenic	X9_LINE|LINE|L1	NR_133642	105373877		NR_133642		-
chr19-1427	chr19	43777348	43781809	136.9	KCNN4	potassium calcium-activated channel subfamily N member 4	protein-coding	1679	intron (NM_002250, intron 1 of 8)	intron (NM_002250, intron 1 of 8)	NM_002250	3783	Hs.10082	NM_002250	ENSG00000104783	DHS2|IK|IK1|IKCA1|KCA4|KCa3.1|SK4|hIKCa1|hKCa4|hSK4
chr6-3292	chr6	26017012	26022636	136.9	HIST1H3A	histone cluster 1 H3 family member a	protein-coding	-666	promoter-TSS (NM_003529)	promoter-TSS (NM_003529)	NM_003529	8350	Hs.546315	NM_003529	ENSG00000275714	H3/A|H3FA
chr1-4728	chr1	155243112	155245742	136.9	GBA	glucosylceramidase beta	protein-coding	435	intron (NM_001005741, intron 1 of 11)	(AAT)n|Simple_repeat|Simple_repeat	NM_001171811	2629	Hs.282997	NM_000157	ENSG00000177628	GBA1|GCB|GLUC
chr11-5243	chr11	122086086	122094809	136.9	MIR125B1	microRNA 125b-1	ncRNA	9397	non-coding (NR_137176, exon 2 of 2)	non-coding (NR_137176, exon 2 of 2)	NR_029671	406911		NR_029671	ENSG00000207971	MIRN125B1|mir-125b-1
chr9-4668	chr9	120934510	120937425	136.9	TRAF1	TNF receptor associated factor 1	protein-coding	-6794	Intergenic	Intergenic	NM_001190945	7185	Hs.531251	NM_005658	ENSG00000056558	EBI6|MGC:10353
chr10-1520	chr10	88879606	88883559	136.9	STAMBPL1	STAM binding protein like 1	protein-coding	1395	intron (NM_020799, intron 1 of 10)	intron (NM_020799, intron 1 of 10)	NM_020799	57559	Hs.16229	NM_020799	ENSG00000138134	ALMalpha|AMSH-FP|AMSH-LP|bA399O19.2
chr2-880	chr2	27320819	27324937	136.9	MPV17	MPV17, mitochondrial inner membrane protein	protein-coding	224	intron (NM_002437, intron 1 of 7)	intron (NM_002437, intron 1 of 7)	NM_002437	4358	Hs.75659	NM_002437	ENSG00000115204	MTDPS6|SYM1
chr15-1140	chr15	98646953	98651700	136.9	IGF1R	insulin like growth factor 1 receptor	protein-coding	787	non-coding (NR_126453, exon 1 of 1)	non-coding (NR_126453, exon 1 of 1)	NM_000875	3480	Hs.643120	NM_000875	ENSG00000140443	CD221|IGFIR|IGFR|JTK13
chr17-1484	chr17	64504984	64507551	136.4	DDX5	DEAD-box helicase 5	protein-coding	254	promoter-TSS (NM_001320597)	promoter-TSS (NM_001320597)	NM_004396	1655	Hs.279806	NM_004396	ENSG00000108654	G17P1|HLR1|HUMP68|p68
chr2-2784	chr2	240911755	240917910	135.9	C2orf54	chromosome 2 open reading frame 54	protein-coding	-18676	Intergenic	Intergenic	NM_001085437	79919	Hs.193745	NM_024861	ENSG00000172478	-
chr17-2738	chr17	45160154	45163308	135.9	HEXIM2	hexamethylene bisacetamide inducible 2	protein-coding	-114	promoter-TSS (NM_001303440)	promoter-TSS (NM_001303440)	NM_001303440	124790	Hs.56382	NM_144608	ENSG00000168517	L3
chr20-337	chr20	49989046	49991076	135.9	SNAI1	snail family transcriptional repressor 1	protein-coding	7085	Intergenic	MIR1_Amn|SINE|MIR	NM_005985	6615	Hs.48029	NM_005985	ENSG00000124216	SLUGH2|SNA|SNAH|SNAIL|SNAIL1|dJ710H13.1
chr17-4892	chr17	80791064	80793195	135.4	LOC101928855	uncharacterized LOC101928855	ncRNA	13503	intron (NM_020761, intron 7 of 33)	intron (NM_020761, intron 7 of 33)	NR_110852	101928855	Hs.670692	NR_110852	ENSG00000262833	-
chr21-292	chr21	34022124	34025363	135.4	LOC101928126	uncharacterized LOC101928126	ncRNA	47361	Intergenic	Intergenic	NR_134561	101928126	Hs.436879	NR_134561		-
chr5-711	chr5	73898717	73901999	135.4	ARHGEF28	Rho guanine nucleotide exchange factor 28	protein-coding	86840	intron (NM_001244364, intron 22 of 27)	intron (NM_001244364, intron 22 of 27)	NM_001244364	64283	Hs.482521	NM_001080479	ENSG00000214944	RGNEF|RIP2|p190RHOGEF
chr8-4595	chr8	93915624	93921967	135.4	PDP1	pyruvate dehyrogenase phosphatase catalytic subunit 1	protein-coding	1744	intron (NM_001161779, intron 2 of 2)	intron (NM_001161779, intron 2 of 2)	NM_001161781	54704	Hs.22265	NM_018444	ENSG00000164951	PDH|PDP|PDPC|PPM2A|PPM2C
chr5-6095	chr5	57430863	57435650	135.4	ACTBL2	actin, beta like 2	protein-coding	49553	Intergenic	Intergenic	NM_001017992	345651	Hs.482167	NM_001017992	ENSG00000169067	ACT
chr2-4427	chr2	224141267	224146877	135.4	SERPINE2	serpin family E member 2	protein-coding	-104753	Intergenic	AluJb|SINE|Alu	NM_001136528	5270	Hs.38449	NM_006216	ENSG00000135919	GDN|GDNPF|PI-7|PI7|PN-1|PN1|PNI
chr11-2570	chr11	129318373	129321688	135.4	BARX2	BARX homeobox 2	protein-coding	-55956	Intergenic	Intergenic	NM_003658	8538	Hs.591944	NM_003658	ENSG00000043039	-
chr2-9158	chr2	188290677	188295618	135.4	GULP1	GULP, engulfment adaptor PTB domain containing 1	protein-coding	484	non-coding (NR_045563, exon 1 of 13)	non-coding (NR_045563, exon 1 of 13)	NR_045562	51454	Hs.470887	NM_016315	ENSG00000144366	CED-6|CED6|GULP
chr1-4567	chr1	226061180	226065630	135.4	H3F3AP4	H3 histone, family 3A, pseudogene 4	pseudo	678	intron (NR_002315, intron 1 of 3)	CpG	NR_002315	440926	Hs.533624	NR_002315		p13
chr5-8786	chr5	134873155	134876133	134.9	TXNDC15	thioredoxin domain containing 15	protein-coding	874	intron (NM_024715, intron 1 of 4)	CpG	NM_024715	79770	Hs.741304	NM_024715	ENSG00000113621	C5orf14|UNQ335
chr20-2236	chr20	51455991	51458290	134.9	MIR3194	microRNA 3194	ncRNA	-4163	intron (NM_001258295, intron 5 of 9)	intron (NM_001258295, intron 5 of 9)	NR_036162	100422889		NR_036162	ENSG00000266761	mir-3194
chr10-3885	chr10	90855362	90860270	134.9	HTR7	5-hydroxytryptamine receptor 7	protein-coding	98	promoter-TSS (NM_019859)	promoter-TSS (NM_019859)	NM_019859	3363	Hs.73739	NM_000872	ENSG00000148680	5-HT7
chr7-1712	chr7	41246042	41249094	134.9	LINC01449	long intergenic non-protein coding RNA 1449	ncRNA	145964	Intergenic	Intergenic	NR_110832	101928773	Hs.382363	NR_110832	ENSG00000224017	-
chr20-1221	chr20	50724184	50728844	134.9	PARD6B	par-6 family cell polarity regulator beta	protein-coding	-5030	Intergenic	MIR|SINE|MIR	NM_032521	84612	Hs.589848	NM_032521	ENSG00000124171	PAR6B
chr17-5383	chr17	72696756	72700677	134.4	LINC00511	long intergenic non-protein coding RNA 511	ncRNA	-58244	intron (NM_139177, intron 7 of 9)	L2a|LINE|L2	NR_033876	400619	Hs.447555	NR_033876	ENSG00000227036	LCAL5|onco-lncRNA-12
chr15-3498	chr15	67145930	67151369	134.4	SMAD3	SMAD family member 3	protein-coding	10628	intron (NM_001145103, intron 1 of 8)	intron (NM_001145103, intron 1 of 8)	NM_001145103	4088	Hs.727986	NM_005902	ENSG00000166949	HSPC193|HsT17436|JV15-2|LDS1C|LDS3|MADH3
chr1-15181	chr1	74649712	74654126	134.4	ERICH3	glutamate rich 3	protein-coding	21819	intron (NM_001002912, intron 1 of 14)	intron (NM_001002912, intron 1 of 14)	NM_001002912	127254	Hs.531182	NM_001002912	ENSG00000178965	C1orf173
chr3-6809	chr3	156673289	156677399	133.9	TIPARP-AS1	TIPARP antisense RNA 1	ncRNA	369	non-coding (NR_027954, exon 1 of 1)	non-coding (NR_027954, exon 1 of 1)	NR_027954	100287227	Hs.12813	NR_027954		-
chr8-5584	chr8	20264028	20269783	133.9	LZTS1-AS1	LZTS1 antisense RNA 1	ncRNA	-8868	Intergenic	AluSx|SINE|Alu	NR_047509	100874051	Hs.385799	NR_047509	ENSG00000253733	-
chr13-1794	chr13	24147756	24150113	133.9	SPATA13	spermatogenesis associated 13	protein-coding	-11782	intron (NM_001286792, intron 3 of 14)	intron (NM_001286792, intron 3 of 14)	NM_153023	221178	Hs.434298	NM_153023	ENSG00000182957	ARHGEF29|ASEF2
chr19-535	chr19	45767262	45770406	133.4	SIX5	SIX homeobox 5	protein-coding	405	TTS (NM_001288764)	TTS (NM_001288764)	NM_175875	147912	Hs.43314	NM_175875	ENSG00000177045	BOR2|DMAHP
chr2-3872	chr2	112639932	112642154	133.4	FLJ42351	uncharacterized LOC400999	ncRNA	3137	TTS (NR_033871)	TTS (NR_033871)	NR_033871	400999	Hs.585221	NR_033871		-
chr6-3997	chr6	112251428	112255866	133.4	LAMA4	laminin subunit alpha 4	protein-coding	1068	TTS (NM_001105208)	TTS (NM_001105208)	NM_001105207	3910	Hs.654572	NM_002290	ENSG00000112769	CMD1JJ|LAMA3|LAMA4*-1
chr7-3743	chr7	18974230	18979322	133.4	TWIST1	twist family bHLH transcription factor 1	protein-coding	140896	intron (NM_178425, intron 24 of 24)	intron (NM_178425, intron 24 of 24)	NM_000474	7291	Hs.66744	NM_000474	ENSG00000122691	ACS3|BPES2|BPES3|CRS|CRS1|CSO|SCS|TWIST|bHLHa38
chr11-3680	chr11	95698463	95703982	133.4	FAM76B	family with sequence similarity 76 member B	protein-coding	88568	Intergenic	LTR40a|LTR|ERVL	NM_144664	143684	Hs.288304	NM_144664	ENSG00000077458	-
chr8-4181	chr8	22641370	22647973	133.4	BIN3-IT1	BIN3 intronic transcript 1	ncRNA	-2462	intron (NM_018688, intron 2 of 8)	intron (NM_018688, intron 2 of 8)	NR_027715	80094	Hs.675917	NM_025026		-
chr1-1504	chr1	161200979	161205437	133.4	NDUFS2	NADH:ubiquinone oxidoreductase core subunit S2	protein-coding	1061	intron (NM_001166159, intron 1 of 12)	AluSp|SINE|Alu	NM_001166159	4720	Hs.173611	NM_004550	ENSG00000158864	CI-49
chr6-2025	chr6	151058722	151062013	132.9	LOC102723831	uncharacterized LOC102723831	ncRNA	168090	intron (NM_001242768, intron 26 of 27)	L2b|LINE|L2	NR_125868	102723831	Hs.684425	NR_125868		-
chr2-1105	chr2	20577418	20580366	132.9	HS1BP3-IT1	HS1BP3 intronic transcript 1	ncRNA	13656	Intergenic	Intergenic	NR_046836	100874343	Hs.591546	NR_046836	ENSG00000231948	-
chr15-990	chr15	41230226	41232137	132.4	CHP1	calcineurin like EF-hand protein 1	protein-coding	-58	promoter-TSS (NM_001286441)	promoter-TSS (NM_001286441)	NM_007236	11261	Hs.406234	NM_007236	ENSG00000187446	CHP|SLC9A1BP|Sid470p|p22|p24
chr3-9697	chr3	170864105	170870901	132.4	RPL22L1	ribosomal protein L22 like 1	protein-coding	2753	intron (NR_135259, intron 3 of 3)	L2c|LINE|L2	NR_135259	200916	Hs.380933	NM_001099645	ENSG00000163584	-
chr21-216	chr21	35563272	35566334	132.4	LOC100506403	uncharacterized LOC100506403	ncRNA	15961	intron (NR_073512, intron 1 of 2)	L1MC4a|LINE|L1	NR_073512	100506403	Hs.536609	NR_073512	ENSG00000159216	-
chr12-3691	chr12	23683249	23690884	132.4	SOX5	SRY-box 5	protein-coding	-102454	intron (NM_152989, intron 9 of 17)	intron (NM_152989, intron 9 of 17)	NM_178010	6660	Hs.434948	NM_006940	ENSG00000134532	L-SOX5|L-SOX5B|L-SOX5F|LAMSHF
chr1-8079	chr1	244211952	244215528	132.4	C1orf100	chromosome 1 open reading frame 100	protein-coding	-138895	Intergenic	Intergenic	NM_001012970	200159	Hs.442703	NM_001012970	ENSG00000173728	-
chr1-911	chr1	150363376	150367099	131.9	RPRD2	regulation of nuclear pre-mRNA domain containing 2	protein-coding	1126	intron (NM_015203, intron 1 of 10)	intron (NM_015203, intron 1 of 10)	NM_015203	23248	Hs.213666	NM_015203	ENSG00000163125	HSPC099|KIAA0460
chr1-12992	chr1	244969031	244972176	131.9	LOC101928068	uncharacterized LOC101928068	ncRNA	266	intron (NR_026587, intron 1 of 5)	CpG	NR_111907	101928068	Hs.134857	NR_111907		-
chr9-2698	chr9	136725120	136729405	131.9	SNORA17A	small nucleolar RNA, H/ACA box 17A	snoRNA	-383	promoter-TSS (NR_002958)	promoter-TSS (NR_002958)	NR_002958	677804	Hs.495480	NR_002958	ENSG00000274998	ACA17|SNORA17
chr10-4028	chr10	3781813	3786544	131.9	KLF6	Kruppel like factor 6	protein-coding	1103	intron (NM_001160125, intron 1 of 2)	intron (NM_001160125, intron 1 of 2)	NM_001160125	1316	Hs.4055	NM_001300	ENSG00000067082	BCD1|CBA1|COPEB|CPBP|GBF|PAC1|ST12|ZF9
chr1-3440	chr1	221711990	221716465	131.9	DUSP10	dual specificity phosphatase 10	protein-coding	22673	intron (NR_111940, intron 1 of 2)	intron (NR_111940, intron 1 of 2)	NR_111939	11221	Hs.497822	NM_007207	ENSG00000143507	MKP-5|MKP5
chr9-1032	chr9	113620563	113625681	131.9	RGS3	regulator of G-protein signaling 3	protein-coding	28968	Intergenic	MLT1O|LTR|ERVL-MaLR	NM_001276262	5998	Hs.494875	NM_017790	ENSG00000138835	C2PA|RGP3
chr4-3264	chr4	145935337	145940638	131.9	ZNF827	zinc finger protein 827	protein-coding	973	intron (NM_001306215, intron 1 of 14)	intron (NM_001306215, intron 1 of 14)	NM_001306215	152485	Hs.133916	NM_178835	ENSG00000151612	-
chr12-4678	chr12	53218684	53223656	131.9	RARG	retinoic acid receptor gamma	protein-coding	-757	promoter-TSS (NM_001243732)	promoter-TSS (NM_001243732)	NM_001243732	5916	Hs.1497	NM_000966	ENSG00000172819	NR1B3|RARC
chr15-2420	chr15	65303380	65306599	131.9	RNU5B-1	RNA, U5B small nuclear 1	snRNA	312	TTS (NR_002757)	TTS (NR_002757)	NR_002757	26832		NR_002757	ENSG00000200156	RNU5B|RNU5B-1P|U5B1
chr5-389	chr5	53438266	53441336	131.4	FST	follistatin	protein-coding	-40633	Intergenic	Intergenic	NM_013409	10468	Hs.9914	NM_006350	ENSG00000134363	FS
chr2-246	chr2	70606469	70608933	131.4	TGFA	transforming growth factor alpha	protein-coding	-53686	Intergenic	Intergenic	NM_001099691	7039	Hs.170009	NM_003236	ENSG00000163235	TFGA
chr12-6487	chr12	23674859	23681117	131.4	SOX5	SRY-box 5	protein-coding	-93376	intron (NM_152989, intron 9 of 17)	intron (NM_152989, intron 9 of 17)	NM_178010	6660	Hs.434948	NM_006940	ENSG00000134532	L-SOX5|L-SOX5B|L-SOX5F|LAMSHF
chr1-3614	chr1	12484619	12486989	131.4	SNORA59A	small nucleolar RNA, H/ACA box 59A	snoRNA	-21442	intron (NM_018156, intron 66 of 68)	intron (NM_018156, intron 66 of 68)	NR_003025	677885	Hs.658450	NR_003025	ENSG00000239149	ACA59
chr3-9091	chr3	197026838	197032126	131.4	MELTF	melanotransferrin	protein-coding	333	intron (NM_005929, intron 1 of 15)	CpG	NM_033316	4241	Hs.184727	NM_005929	ENSG00000163975	CD228|MAP97|MFI2|MTF1|MTf
chr5-1290	chr5	177446261	177448855	131.4	PRR7-AS1	PRR7 antisense RNA 1	ncRNA	386	promoter-TSS (NM_001174102)	promoter-TSS (NM_001174102)	NR_038916	340037	Hs.570879	NR_038915		-
chr11-2601	chr11	37502785	37505974	131.4	LOC105376633	uncharacterized LOC105376633	ncRNA	-434222	Intergenic	Intergenic	NR_135110	105376633	Hs.135690	NR_135110	ENSG00000254516	-
chr10-2567	chr10	98412418	98416541	130.9	PYROXD2	pyridine nucleotide-disulphide oxidoreductase domain 2	protein-coding	742	intron (NM_032709, intron 1 of 15)	intron (NM_032709, intron 1 of 15)	NM_032709	84795	Hs.238303	NM_032709	ENSG00000119943	C10orf33|FP3420
chr19-1436	chr19	48963868	48968415	130.9	FTL	ferritin light chain	protein-coding	832	intron (NM_000146, intron 2 of 3)	intron (NM_000146, intron 2 of 3)	NM_000146	2512	Hs.433670	NM_000146	ENSG00000087086	LFTD|NBIA3
chr16-2836	chr16	82637798	82640870	130.9	CDH13	cadherin 13	protein-coding	12540	intron (NM_001257, intron 1 of 13)	intron (NM_001257, intron 1 of 13)	NM_001220488	1012	Hs.654386	NM_001257	ENSG00000140945	CDHH|P105
chrX-502	chrX	29660818	29666333	130.9	MIR4666B	microRNA 4666b	ncRNA	89297	intron (NM_014271, intron 5 of 10)	L2c|LINE|L2	NR_049877	100847047		NR_049877	ENSG00000264090	-
chr14-441	chr14	32009139	32011831	130.9	ARHGAP5-AS1	ARHGAP5 antisense RNA 1 (head to head)	ncRNA	66214	Intergenic	MIRb|SINE|MIR	NR_027263	84837	Hs.496755	NM_032751		C14orf128
chr15-573	chr15	58439707	58443196	130.4	LIPC	lipase C, hepatic type	protein-coding	9475	intron (NR_120338, intron 2 of 2)	MIRc|SINE|MIR	NM_000236	3990	Hs.654472	NM_000236	ENSG00000166035	HDLCQ12|HL|HTGL|LIPH
chr7-1945	chr7	121603772	121606429	130.4	FAM3C	family with sequence similarity 3 member C	protein-coding	-208732	Intergenic	Intergenic	NM_001040020	10447	Hs.434053	NM_014888	ENSG00000196937	GS3786|ILEI
chr1-9762	chr1	67831200	67834180	130.4	GNG12-AS1	GNG12 antisense RNA 1	ncRNA	402	intron (NR_040077, intron 1 of 9)	CpG	NR_040077	100289178	Hs.677603	NR_040077	ENSG00000232284	-
chr17-2627	chr17	56912526	56916405	130.4	TRIM25	tripartite motif containing 25	protein-coding	-417	promoter-TSS (NM_005082)	promoter-TSS (NM_005082)	NM_005082	7706	Hs.528952	NM_005082	ENSG00000121060	EFP|RNF147|Z147|ZNF147
chr11-1796	chr11	126430108	126433089	130.4	ST3GAL4	ST3 beta-galactoside alpha-2,3-sialyltransferase 4	protein-coding	25416	intron (NM_001301097, intron 12 of 15)	intron (NM_001301097, intron 12 of 15)	NM_001254759	6484	Hs.591947	NM_006278	ENSG00000110080	CGS23|NANTA3|SAT3|SIAT4|SIAT4C|ST3GalIV|STZ
chr20-172	chr20	62703159	62705418	130.4	NTSR1	neurotensin receptor 1	protein-coding	-4549	Intergenic	Intergenic	NM_002531	4923	Hs.590869	NM_002531	ENSG00000101188	NTR
chr1-4285	chr1	165538644	165541560	129.9	LRRC52	leucine rich repeat containing 52	protein-coding	-4139	intron (NR_026744, intron 3 of 6)	intron (NR_026744, intron 3 of 6)	NM_001005214	440699	Hs.664975	NM_001005214	ENSG00000162763	-
chr1-12991	chr1	244862363	244865648	129.9	HNRNPU	heterogeneous nuclear ribonucleoprotein U	protein-coding	520	exon (NM_004501, exon 1 of 14)	exon (NM_004501, exon 1 of 14)	NM_031844	3192	Hs.106212	NM_004501	ENSG00000153187	HNRNPU-AS1|HNRPU|SAF-A|SAFA|U21.1|hnRNP U
chr17-2079	chr17	66688629	66692952	129.9	MIR634	microRNA 634	ncRNA	-96282	intron (NM_002737, intron 8 of 16)	AluSz6|SINE|Alu	NR_030364	693219		NR_030364	ENSG00000207943	MIRN634|hsa-mir-634
chr15-570	chr15	44726129	44730198	129.9	LOC100419583	ring finger protein 4 pseudogene	pseudo	-825	promoter-TSS (NR_125376)	promoter-TSS (NR_125376)	NR_125376	100419583	Hs.489254	NR_125376		-
chr12-3917	chr12	27601701	27605427	129.9	PPFIBP1	PPFIA binding protein 1	protein-coding	79452	intron (NM_001198915, intron 2 of 26)	L2b|LINE|L2	NM_001198916	8496	Hs.172445	NM_003622	ENSG00000110841	L2|SGT2|hSGT2|hSgt2p
chr6-2061	chr6	18535198	18538252	129.4	MIR548A1	microRNA 548a-1	ncRNA	-35059	Intergenic	Intergenic	NR_030312	693125		NR_030312	ENSG00000207775	MIRN548A1
chr2-6823	chr2	156338927	156343243	129.4	NR4A2	nuclear receptor subfamily 4 group A member 2	protein-coding	-8310	Intergenic	Intergenic	NM_006186	4929	Hs.563344	NM_006186	ENSG00000153234	HZF-3|NOT|NURR1|RNR1|TINUR
chr17-6004	chr17	68821052	68823139	129.4	ABCA8	ATP binding cassette subfamily A member 8	protein-coding	133297	Intergenic	ERV3-16A3_I-int|LTR|ERVL	NM_001288985	10351	Hs.58351	NM_007168	ENSG00000141338	-
chr13-1991	chr13	19861370	19865556	129.4	ZMYM5	zinc finger MYM-type containing 5	protein-coding	173	5' UTR (NM_001142684, exon 1 of 8)	5' UTR (NM_001142684, exon 1 of 8)	NM_001039650	9205	Hs.530988	NM_014242	ENSG00000132950	HSPC050|MYM|ZNF198L1|ZNF237
chr1-7959	chr1	183089488	183093620	129.4	LAMC1	laminin subunit gamma 1	protein-coding	68094	intron (NM_002293, intron 1 of 27)	intron (NM_002293, intron 1 of 27)	NM_002293	3915	Hs.609663	NM_002293	ENSG00000135862	LAMB2
chr5-6064	chr5	53359419	53364457	129.4	FST	follistatin	protein-coding	-118496	Intergenic	Intergenic	NM_013409	10468	Hs.9914	NM_006350	ENSG00000134363	FS
chr4-3488	chr4	118278028	118283370	129.4	SNORA24	small nucleolar RNA, H/ACA box 24	snoRNA	1509	TTS (NR_003584)	TTS (NR_003584)	NR_002963	677809	Hs.744742	NR_002963	ENSG00000275994	ACA24|SNORA24A
chr4-3919	chr4	13697714	13702878	129.4	LINC01182	long intergenic non-protein coding RNA 1182	ncRNA	45117	intron (NR_121681, intron 2 of 3)	L1PREC2|LINE|L1	NR_121681	101929071	Hs.543714	NR_121681	ENSG00000250634	-
chr1-3006	chr1	215566570	215571145	129.4	KCTD3	potassium channel tetramerization domain containing 3	protein-coding	1478	intron (NM_016121, intron 1 of 17)	intron (NM_016121, intron 1 of 17)	NM_001319294	51133	Hs.335139	NM_016121	ENSG00000136636	NY-REN-45
chr15-4200	chr15	48974266	48977186	129.4	SHC4	SHC adaptor protein 4	protein-coding	-12282	Intergenic	Intergenic	NM_203349	399694	Hs.642615	NM_203349	ENSG00000185634	RaLP|SHCD
chr1-3554	chr1	166169918	166173025	129.4	FAM78B	family with sequence similarity 78 member B	protein-coding	-4716	Intergenic	Intergenic	NR_135199	149297	Hs.22930	NM_001017961	ENSG00000188859	-
chr12-6658	chr12	75943376	75945879	128.9	PHLDA1	pleckstrin homology like domain family A member 1	protein-coding	87149	Intergenic	Intergenic	NM_007350	22822	Hs.602085	NM_007350	ENSG00000139289	DT1P1B11|PHRIP|TDAG51
chr19-334	chr19	55640196	55644286	128.9	ZNF580	zinc finger protein 580	protein-coding	144	5' UTR (NM_016202, exon 1 of 1)	5' UTR (NM_016202, exon 1 of 1)	NM_001163423	51157	Hs.631551	NM_016202	ENSG00000213015	-
chr12-982	chr12	15687901	15690566	128.9	EPS8	epidermal growth factor receptor pathway substrate 8	protein-coding	100343	intron (NM_004447, intron 1 of 20)	intron (NM_004447, intron 1 of 20)	NM_004447	2059	Hs.591160	NM_004447	ENSG00000151491	DFNB102
chr2-1838	chr2	70595703	70598015	128.9	TGFA	transforming growth factor alpha	protein-coding	-42844	Intergenic	Intergenic	NM_001099691	7039	Hs.170009	NM_003236	ENSG00000163235	TFGA
chr2-7901	chr2	177238518	177245986	128.9	MIR3128	microRNA 3128	ncRNA	13758	intron (NM_001313902, intron 1 of 3)	intron (NM_001313902, intron 1 of 3)	NR_036075	100422824		NR_036075	ENSG00000265396	mir-3128
chr20-2927	chr20	35952841	35955368	128.9	SCAND1	SCAN domain containing 1	protein-coding	522	exon (NM_033630, exon 2 of 2)	exon (NM_033630, exon 2 of 2)	NM_033630	51282	Hs.584909	NM_016558	ENSG00000171222	RAZ1|SDP1
chr17-1303	chr17	76735811	76738454	128.4	SRSF2	serine and arginine rich splicing factor 2	protein-coding	279	promoter-TSS (NM_001242535)	promoter-TSS (NM_001242535)	NR_036608	6427	Hs.584801	NM_003016	ENSG00000161547	PR264|SC-35|SC35|SFRS2|SFRS2A|SRp30b
chr5-2919	chr5	98104465	98109658	128.4	LINC01340	long intergenic non-protein coding RNA 1340	ncRNA	602365	Intergenic	Intergenic	NR_105028	102546227	Hs.582516	NR_105028	ENSG00000250331	-
chr10-5415	chr10	72258680	72261822	127.9	DDIT4	DNA damage inducible transcript 4	protein-coding	-13668	Intergenic	Intergenic	NM_019058	54541	Hs.744875	NM_019058	ENSG00000168209	Dig2|REDD-1|REDD1
chr5-2781	chr5	91310908	91315083	127.9	LUCAT1	lung cancer associated transcript 1 (non-protein coding)	ncRNA	1407	intron (NR_103549, intron 2 of 2)	MIRb|SINE|MIR	NR_103549	100505994	Hs.628363	NR_103548	ENSG00000248323	SCAL1
chr12-2248	chr12	53004088	53007958	127.9	EIF4B	eukaryotic translation initiation factor 4B	protein-coding	-235	promoter-TSS (NM_001300821)	promoter-TSS (NM_001300821)	NM_001417	1975	Hs.648394	NM_001417	ENSG00000063046	EIF-4B|PRO1843
chr22-1730	chr22	32856050	32864693	127.9	TIMP3	TIMP metallopeptidase inhibitor 3	protein-coding	59555	3' UTR (NM_000362, exon 5 of 5)	3' UTR (NM_000362, exon 5 of 5)	NM_000362	7078	Hs.644633	NM_000362	ENSG00000100234	HSMRK222|K222|K222TA2|SFD
chr14-375	chr14	67510384	67515987	127.9	TMEM229B	transmembrane protein 229B	protein-coding	2119	intron (NM_182526, intron 1 of 2)	intron (NM_182526, intron 1 of 2)	NM_182526	161145	Hs.509707	NM_182526	ENSG00000198133	C14orf83
chr11-1180	chr11	86577273	86579590	127.4	ME3	malic enzyme 3	protein-coding	93767	intron (NM_001014811, intron 1 of 13)	intron (NM_001014811, intron 1 of 13)	NM_001014811	10873	Hs.199743	NM_006680	ENSG00000151376	NADP-ME
chr2-292	chr2	85418611	85421726	127.4	SH2D6	SH2 domain containing 6	protein-coding	1237	intron (NM_201594, intron 1 of 20)	AluSx|SINE|Alu	NM_201594	284948	Hs.209542	NM_198482	ENSG00000152292	-
chr5-3532	chr5	78644379	78649989	127.4	LHFPL2	lipoma HMGIC fusion partner-like 2	protein-coding	1641	intron (NM_005779, intron 1 of 4)	intron (NM_005779, intron 1 of 4)	NM_005779	10184	Hs.79299	NM_005779	ENSG00000145685	-
chr20-741	chr20	59481706	59484005	127.4	PHACTR3	phosphatase and actin regulator 3	protein-coding	-94654	Intergenic	Intergenic	NM_001199505	116154	Hs.473218	NM_080672	ENSG00000087495	C20orf101|H17739|PPP1R123|SCAPIN1|SCAPININ
chr7-6218	chr7	13919325	13921637	127.4	ETV1	ETS variant 1	protein-coding	66033	intron (NM_001163150, intron 5 of 9)	intron (NM_001163150, intron 5 of 9)	NM_001163152	2115	Hs.22634	NM_004956	ENSG00000006468	ER81
chr7-873	chr7	46215468	46219056	126.9	IGFBP3	insulin like growth factor binding protein 3	protein-coding	-295990	Intergenic	AluSc|SINE|Alu	NM_001013398	3486	Hs.450230	NM_000598	ENSG00000146674	BP-53|IBP3
chr6-1406	chr6	151064679	151069281	126.9	LOC102723831	uncharacterized LOC102723831	ncRNA	161477	intron (NM_001242768, intron 26 of 27)	intron (NM_001242768, intron 26 of 27)	NR_125868	102723831	Hs.684425	NR_125868		-
chr1-12785	chr1	179881022	179883474	126.9	TOR1AIP1	torsin 1A interacting protein 1	protein-coding	206	5' UTR (NM_015602, exon 1 of 10)	5' UTR (NM_015602, exon 1 of 10)	NM_015602	26092	Hs.496459	NM_015602	ENSG00000143337	LAP1|LAP1B|LGMD2Y
chr17-1317	chr17	7482910	7485614	126.9	ZBTB4	zinc finger and BTB domain containing 4	protein-coding	-13	promoter-TSS (NM_020899)	promoter-TSS (NM_020899)	NM_020899	57659	Hs.35096	NM_020899	ENSG00000174282	KAISO-L1|ZNF903
chr16-2175	chr16	15641585	15645855	126.9	MIR484	microRNA 484	ncRNA	426	promoter-TSS (NM_001184998)	promoter-TSS (NM_001184998)	NR_030159	619553		NR_030159	ENSG00000072864	MIRN484|hsa-mir-484|mir-484
chr19-2644	chr19	1248500	1254403	126.9	MIDN	midnolin	protein-coding	2898	intron (NM_177401, intron 2 of 7)	intron (NM_177401, intron 2 of 7)	NM_177401	90007	Hs.465529	NM_177401	ENSG00000167470	-
chr9-2576	chr9	14312219	14316264	126.9	NFIB	nuclear factor I B	protein-coding	-195	promoter-TSS (NM_005596)	promoter-TSS (NM_005596)	NM_001190737	4781	Hs.644095	NM_005596	ENSG00000147862	CTF|HMGIC/NFIB|NF-I/B|NF1-B|NFI-B|NFI-RED|NFIB2|NFIB3
chrX-1434	chrX	123959080	123964054	126.9	STAG2	stromal antigen 2	protein-coding	-139	promoter-TSS (NM_006603)	promoter-TSS (NM_006603)	NM_006603	10735	Hs.496710	NM_006603	ENSG00000101972	SA-2|SA2|SCC3B|bA517O1.1
chr1-8539	chr1	246723430	246727869	126.4	SCCPDH	saccharopine dehydrogenase (putative)	protein-coding	1573	intron (NM_016002, intron 1 of 11)	intron (NM_016002, intron 1 of 11)	NM_016002	51097	Hs.498397	NM_016002	ENSG00000143653	CGI-49|NET11
chr3-3431	chr3	69997285	70001692	126.4	SAMMSON	survival associated mitochondrial melanoma specific oncogenic non-coding RNA	ncRNA	-256	promoter-TSS (NR_110000)	promoter-TSS (NR_110000)	NR_110000	101927152	Hs.382046	NR_110000	ENSG00000240405	LINC01212
chr11-326	chr11	65555384	65559267	126.4	LTBP3	latent transforming growth factor beta binding protein 3	protein-coding	903	intron (NM_001164266, intron 1 of 26)	intron (NM_001164266, intron 1 of 26)	NM_021070	4054	Hs.289019	NM_021070	ENSG00000168056	DASS|LTBP-3|LTBP2|STHAG6|pp6425
chr17-1784	chr17	63840496	63844150	126.4	SMARCD2	SWI/SNF related, matrix associated, actin dependent regulator of chromatin, subfamily d, member 2	protein-coding	143	intron (NM_001098426, intron 1 of 12)	CpG	NM_001330439	6603	Hs.250581	NM_003077	ENSG00000108604	BAF60B|CRACD2|PRO2451|Rsc6p
chr4-5196	chr4	113759456	113763333	126.4	CAMK2D	calcium/calmodulin dependent protein kinase II delta	protein-coding	533	5' UTR (NM_001221, exon 1 of 19)	5' UTR (NM_001221, exon 1 of 19)	NM_001321579	817	Hs.144114	NM_001221	ENSG00000145349	CAMKD
chr16-2629	chr16	55885933	55887914	126.4	CES5A	carboxylesterase 5A	protein-coding	-11553	intron (NM_001190158, intron 2 of 13)	ERV3-16A3_I-int|LTR|ERVL	NM_145024	221223	Hs.350800	NM_145024	ENSG00000159398	CAUXIN|CES4C1|CES5|CES7|HEL126
chr17-2609	chr17	43367102	43369747	125.9	LINC00910	long intergenic non-protein coding RNA 910	ncRNA	20474	Intergenic	AluSx3|SINE|Alu	NR_027413	100130581	Hs.546897	NR_027412	ENSG00000188825	-
chr10-4341	chr10	36489038	36495477	125.4	ANKRD30A	ankyrin repeat domain 30A	protein-coding	-633600	Intergenic	Intergenic	NM_052997	91074	Hs.373787	NM_052997	ENSG00000148513	NY-BR-1
chr9-5255	chr9	107748941	107752335	125.4	KLF4	Kruppel like factor 4	protein-coding	-260918	Intergenic	Intergenic	NM_001314052	9314	Hs.376206	NM_004235	ENSG00000136826	EZF|GKLF
chr12-5227	chr12	53370215	53373459	125.4	SP1	Sp1 transcription factor	protein-coding	-8358	Intergenic	Intergenic	NM_001251825	6667	Hs.620754	NM_003109	ENSG00000185591	-
chr10-2829	chr10	61896664	61903481	125.4	ARID5B	AT-rich interaction domain 5B	protein-coding	-1182	Intergenic	Intergenic	NM_032199	84159	Hs.535297	NM_032199	ENSG00000150347	DESRT|MRF-2|MRF2
chr17-649	chr17	50026719	50029611	125.4	LOC284080	uncharacterized LOC284080	ncRNA	27574	Intergenic	Intergenic	NR_038230	284080	Hs.274864	NR_038230	ENSG00000246640	-
chr4-2703	chr4	25533920	25536995	125.4	LOC101929161	uncharacterized LOC101929161	ncRNA	33889	intron (NR_134641, intron 2 of 3)	intron (NR_134641, intron 2 of 3)	NR_134641	101929161	Hs.125638	NR_134641		-
chr17-4082	chr17	48624299	48627801	125.4	HOXB9	homeobox B9	protein-coding	423	exon (NM_024017, exon 1 of 2)	exon (NM_024017, exon 1 of 2)	NM_024017	3219	Hs.463350	NM_024017	ENSG00000170689	HOX-2.5|HOX2|HOX2E
chr12-3514	chr12	14910030	14914262	125.4	ERP27	endoplasmic reticulum protein 27	protein-coding	16979	Intergenic	Intergenic	NM_001300784	121506	Hs.162143	NM_152321	ENSG00000139055	C12orf46|PDIA8
chr11-959	chr11	132910767	132914894	125.4	OPCML	opioid binding protein/cell adhesion molecule like	protein-coding	30807	intron (NM_001319104, intron 1 of 6)	intron (NM_001319104, intron 1 of 6)	NM_001319103	4978	Hs.4817	NM_002545	ENSG00000183715	IGLON1|OBCAM|OPCM
chr9-2628	chr9	72363346	72366728	125.4	ZFAND5	zinc finger AN1-type containing 5	protein-coding	210	promoter-TSS (NM_001278243)	promoter-TSS (NM_001278243)	NM_001102420	7763	Hs.406096	NM_006007	ENSG00000107372	ZA20D2|ZFAND5A|ZNF216
chr22-1057	chr22	42944898	42948071	125.4	PACSIN2	protein kinase C and casein kinase substrate in neurons 2	protein-coding	557	intron (NM_001184970, intron 1 of 10)	AluSz6|SINE|Alu	NM_007229	11252	Hs.162877	NM_007229	ENSG00000100266	SDPII
chr10-2586	chr10	104335002	104339239	125.4	ITPRIP	inositol 1,4,5-trisphosphate receptor interacting protein	protein-coding	1373	intron (NM_001272013, intron 1 of 1)	intron (NM_001272013, intron 1 of 1)	NM_001272013	85450	Hs.523252	NM_033397	ENSG00000148841	DANGER|KIAA1754|bA127L20|bA127L20.2
chr6-968	chr6	33609530	33614217	125.4	ITPR3	inositol 1,4,5-trisphosphate receptor type 3	protein-coding	-9506	Intergenic	MamTip2|DNA|hAT-Tip100	NM_002224	3710	Hs.65758	NM_002224	ENSG00000096433	IP3R|IP3R3
chr5-4196	chr5	143242685	143246776	124.9	ARHGAP26-IT1	ARHGAP26 intronic transcript 1	ncRNA	52230	Intergenic	L2c|LINE|L2	NR_046816	100874372	Hs.666717	NR_046816	ENSG00000230789	-
chr17-136	chr17	7572310	7574475	124.9	EIF4A1	eukaryotic translation initiation factor 4A1	protein-coding	686	intron (NM_001204510, intron 1 of 10)	CpG	NM_001204510	1973	Hs.129673	NM_001416	ENSG00000161960	DDX2A|EIF-4A|EIF4A|eIF-4A-I|eIF4A-I
chr9-3624	chr9	83978782	83981388	124.9	HNRNPK	heterogeneous nuclear ribonucleoprotein K	protein-coding	186	promoter-TSS (NM_024945)	promoter-TSS (NM_024945)	NM_001318186	3190	Hs.522257	NM_002140	ENSG00000165119	AUKS|CSBP|HNRPK|TUNP
chr20-3943	chr20	17966615	17969762	124.9	SNX5	sorting nexin 5	protein-coding	606	promoter-TSS (NM_001310338)	promoter-TSS (NM_001310338)	NM_014426	27131	Hs.316890	NM_014426	ENSG00000089006	-
chr22-1528	chr22	42612978	42616303	124.9	POLDIP3	DNA polymerase delta interacting protein 3	protein-coding	322	promoter-TSS (NR_029422)	promoter-TSS (NR_029422)	NM_178136	84271	Hs.505802	NM_032311	ENSG00000100227	PDIP46|SKAR
chr10-2140	chr10	31645083	31650746	124.9	ARHGAP12	Rho GTPase activating protein 12	protein-coding	261012	Intergenic	Intergenic	NM_001270699	94134	Hs.499264	NM_018287	ENSG00000165322	-
chr8-2988	chr8	26608555	26612884	124.9	DPYSL2	dihydropyrimidinase like 2	protein-coding	32314	intron (NM_001386, intron 3 of 13)	intron (NM_001386, intron 3 of 13)	NM_001244604	1808	Hs.593187	NM_001386	ENSG00000092964	CRMP-2|CRMP2|DHPRP2|DRP-2|DRP2|N2A3|ULIP-2|ULIP2
chr9-3640	chr9	96047454	96050370	124.9	LOC158435	uncharacterized LOC158435	ncRNA	-16927	Intergenic	Intergenic	NR_033838	158435	Hs.652615	NR_033838		-
chrX-297	chrX	40011725	40015436	124.9	BCOR	BCL6 corepressor	protein-coding	83886	Intergenic	CpG	NM_017745	54880	Hs.659681	NM_017745	ENSG00000183337	ANOP2|MAA2|MCOPS2
chr17-3688	chr17	47278182	47281478	124.9	ITGB3	integrin subunit beta 3	protein-coding	25988	intron (NM_000212, intron 2 of 14)	intron (NM_000212, intron 2 of 14)	NM_000212	3690	Hs.218040	NM_000212	ENSG00000259207	BDPLT16|BDPLT2|CD61|GP3A|GPIIIa|GT
chr3-6173	chr3	33436995	33442002	124.4	UBP1	upstream binding protein 1 (LBP-1a)	protein-coding	880	intron (NM_001128161, intron 2 of 16)	intron (NM_001128161, intron 2 of 16)	NM_001128160	7342	Hs.729120	NM_014517	ENSG00000153560	LBP-1B|LBP-1a|LBP1A|LBP1B
chr19-3023	chr19	33818993	33822026	124.4	KCTD15	potassium channel tetramerization domain containing 15	protein-coding	23663	Intergenic	CpG	NM_024076	79047	Hs.221873	NM_024076	ENSG00000153885	-
chr18-104	chr18	11320233	11325756	124.4	LINC01255	long intergenic non-protein coding RNA 1255	ncRNA	-165576	Intergenic	Intergenic	NR_110779	101927433	Hs.331210	NR_110778	ENSG00000267252	-
chr3-443	chr3	45166808	45169686	124.4	CDCP1	CUB domain containing protein 1	protein-coding	-21825	Intergenic	L1ME4c|LINE|L1	NM_022842	64866	Hs.476093	NM_022842	ENSG00000163814	CD318|SIMA135|TRASK
chr1-14347	chr1	150233763	150236883	124.4	ANP32E	acidic nuclear phosphoprotein 32 family member E	protein-coding	-645	promoter-TSS (NM_001136479)	promoter-TSS (NM_001136479)	NM_001136479	81611	Hs.656466	NM_030920	ENSG00000143401	LANP-L|LANPL
chr13-868	chr13	113207896	113210234	123.9	PCID2	PCI domain containing 2	protein-coding	-145	promoter-TSS (NM_001320655)	promoter-TSS (NM_001320655)	NM_001320657	55795	Hs.508769	NM_018386	ENSG00000126226	F10
chr2-750	chr2	7011008	7015290	123.9	LOC101929452	uncharacterized LOC101929452	ncRNA	64731	intron (NM_014746, intron 3 of 8)	intron (NM_014746, intron 3 of 8)	NR_110252	101929452		NR_110252	ENSG00000223884	-
chr7-262	chr7	17298324	17302447	123.9	AHR	aryl hydrocarbon receptor	protein-coding	1733	intron (NM_001621, intron 1 of 10)	intron (NM_001621, intron 1 of 10)	NM_001621	196	Hs.171189	NM_001621	ENSG00000106546	bHLHe76
chr15-2885	chr15	64143664	64147932	123.9	SNX22	sorting nexin 22	protein-coding	-5919	Intergenic	Intergenic	NR_073534	79856	Hs.744250	NM_024798	ENSG00000157734	-
chr11-5488	chr11	88334646	88338846	123.9	CTSC	cathepsin C	protein-coding	1041	intron (NM_001114173, intron 1 of 3)	intron (NM_001114173, intron 1 of 3)	NM_148170	1075	Hs.128065	NM_001814	ENSG00000109861	CPPI|DPP-I|DPP1|DPPI|HMS|JP|JPD|PALS|PDON1|PLS
chr20-2830	chr20	51635100	51639066	123.9	NFATC2	nuclear factor of activated T-cells 2	protein-coding	-74252	intron (NM_006045, intron 15 of 27)	AluSz6|SINE|Alu	NM_001136021	4773	Hs.744148	NM_012340	ENSG00000101096	NFAT1|NFATP
chr10-2809	chr10	29316047	29319883	123.9	LYZL1	lysozyme like 1	protein-coding	28904	Intergenic	Intergenic	NM_032517	84569	Hs.558572	NM_032517	ENSG00000120563	KAAG648|LYC2|LYZD1|PRO1278|bA534G20.1
chr12-7286	chr12	14769107	14771777	123.9	HIST4H4	histone cluster 4 H4	protein-coding	689	TTS (NM_175054)	TTS (NM_175054)	NM_175054	121504	Hs.745457	NM_175054	ENSG00000197837	H4/p
chr12-5120	chr12	12836534	12841242	123.9	DDX47	DEAD-box helicase 47	protein-coding	25542	Intergenic	AluSp|SINE|Alu	NM_016355	51202	Hs.719938	NM_016355	ENSG00000213782	E4-DBP|HQ0256|MSTP162|RRP3
chr6-239	chr6	51431755	51433785	123.4	LOC101927082	uncharacterized LOC101927082	ncRNA	-189100	Intergenic	Intergenic	NR_125840	101927082	Hs.730296	NR_125840		-
chr11-5145	chr11	75561639	75566661	123.4	SERPINH1	serpin family H member 1	protein-coding	2094	intron (NM_001207014, intron 2 of 5)	intron (NM_001207014, intron 2 of 5)	NM_001235	871	Hs.596449	NM_001235	ENSG00000149257	AsTP3|CBP1|CBP2|HSP47|OI10|PIG14|PPROM|RA-A47|SERPINH2|gp46
chr3-6254	chr3	69647360	69652056	123.4	MITF	melanogenesis associated transcription factor	protein-coding	-89727	Intergenic	Intergenic	NM_198159	4286	Hs.166017	NM_000248	ENSG00000187098	CMM8|MI|WS2|WS2A|bHLHe32
chr8-168	chr8	47511978	47514991	123.4	CEBPD	CCAAT/enhancer binding protein delta	protein-coding	224680	intron (NR_104581, intron 6 of 16)	intron (NR_104581, intron 6 of 16)	NM_005195	1052	Hs.440829	NM_005195	ENSG00000221869	C/EBP-delta|CELF|CRP3|NF-IL6-beta
chrX-30	chrX	154397709	154402243	123.4	SNORA70	small nucleolar RNA, H/ACA box 70	snoRNA	-305	promoter-TSS (NR_000011)	promoter-TSS (NR_000011)	NR_000011	26778	Hs.534404	NR_000011	ENSG00000207165	DXS648E|RNU70|U70
chr5-9267	chr5	75661975	75665179	123.4	POC5	POC5 centriolar protein	protein-coding	48878	intron (NM_001276713, intron 11 of 13)	intron (NM_001276713, intron 11 of 13)	NM_152408	134359	Hs.432726	NM_152408	ENSG00000152359	C5orf37
chr17-4228	chr17	17723564	17727486	123.4	RAI1-AS1	RAI1 antisense RNA 1	ncRNA	40777	intron (NM_030665, intron 2 of 5)	intron (NM_030665, intron 2 of 5)	NR_130894	100861516	Hs.624874	NR_130894	ENSG00000237328	-
chr10-3167	chr10	28676951	28682766	123.4	BAMBI	BMP and activin membrane bound inhibitor	protein-coding	2363	intron (NM_012342, intron 1 of 2)	intron (NM_012342, intron 1 of 2)	NM_012342	25805	Hs.533336	NM_012342	ENSG00000095739	NMA
chr2-4857	chr2	58842561	58846574	123.4	LINC01122	long intergenic non-protein coding RNA 1122	ncRNA	323814	intron (NR_033873, intron 2 of 13)	intron (NR_033873, intron 2 of 13)	NR_033873	400955	Hs.503210	NR_033873	ENSG00000233723	-
chr1-910	chr1	148333867	148335441	123.4	MIR5087	microRNA 5087	ncRNA	-100	promoter-TSS (NR_049810)	promoter-TSS (NR_049810)	NR_049810	100847044		NR_049810	ENSG00000283676	-
chr11-7857	chr11	123453056	123457447	122.9	GRAMD1B	GRAM domain containing 1B	protein-coding	-54628	Intergenic	Intergenic	NM_001330396	57476	Hs.144725	NM_020716	ENSG00000023171	-
chr15-223	chr15	100686460	100688830	122.9	ASB7	ankyrin repeat and SOCS box containing 7	protein-coding	85095	Intergenic	Intergenic	NM_198243	140460	Hs.31845	NM_024708	ENSG00000183475	-
chr6-1279	chr6	7670468	7674090	122.4	BMP6	bone morphogenetic protein 6	protein-coding	-53820	Intergenic	Intergenic	NM_001718	654	Hs.285671	NM_001718	ENSG00000153162	VGR|VGR1
chr16-3414	chr16	4270565	4274524	122.4	TFAP4	transcription factor AP-4	protein-coding	456	intron (NM_003223, intron 1 of 6)	CpG	NM_003223	7023	Hs.513305	NM_003223	ENSG00000090447	AP-4|bHLHc41
chr12-2124	chr12	6229128	6231537	122.4	CD9	CD9 molecule	protein-coding	30016	intron (NM_001330312, intron 2 of 7)	intron (NM_001330312, intron 2 of 7)	NM_001769	928	Hs.114286	NM_001769	ENSG00000010278	BTCC-1|DRAP-27|MIC3|MRP-1|TSPAN-29|TSPAN29
chr1-1241	chr1	146035068	146038549	122.4	HFE2	hemochromatosis type 2 (juvenile)	protein-coding	-14986	Intergenic	L1ME4b|LINE|L1	NM_001316767	148738	Hs.632436	NM_145277	ENSG00000168509	HFE2A|HJV|JH|RGMC
chr17-683	chr17	62693791	62695807	122.4	MRC2	mannose receptor C type 2	protein-coding	67398	Intergenic	Intergenic	NM_006039	9902	Hs.7835	NM_006039	ENSG00000011028	CD280|CLEC13E|ENDO180|UPARAP
chr11-1109	chr11	62544852	62548127	122.4	AHNAK	AHNAK nucleoprotein	protein-coding	371	promoter-TSS (NM_001346446)	promoter-TSS (NM_001346446)	NM_024060	79026	Hs.502756	NM_001620	ENSG00000124942	AHNAKRS|PM227
chr1-17144	chr1	15831804	15836307	122.4	SPEN	spen family transcriptional repressor	protein-coding	-13809	TTS (NR_024279)	TTS (NR_024279)	NM_015001	23013	Hs.744843	NM_015001	ENSG00000065526	HIAA0929|MINT|RBM15C|SHARP
chr3-3086	chr3	89104899	89108551	122.4	EPHA3	EPH receptor A3	protein-coding	-799	promoter-TSS (NM_182644)	promoter-TSS (NM_182644)	NM_182644	2042	Hs.123642	NM_005233	ENSG00000044524	EK4|ETK|ETK1|HEK|HEK4|TYRO4
chr9-7844	chr9	22408257	22416262	121.9	DMRTA1	DMRT like family A1	protein-coding	-34582	Intergenic	L1PA16|LINE|L1	NM_022160	63951	Hs.371976	NM_022160	ENSG00000176399	DMO|DMRT4
chr10-5104	chr10	89345102	89349195	121.9	IFIT3	interferon induced protein with tetratricopeptide repeats 3	protein-coding	14669	Intergenic	MER68|LTR|ERVL	NM_001289759	3437	Hs.47338	NM_001549	ENSG00000119917	CIG-49|GARG-49|IFI60|IFIT4|IRG2|ISG60|P60|RIG-G|cig41
chr11-5252	chr11	122185805	122190554	121.9	MIR100HG	mir-100-let-7a-2 cluster host gene	ncRNA	-7547	intron (NR_137179, intron 2 of 4)	intron (NR_137179, intron 2 of 4)	NR_137183	399959	Hs.44098	NR_024430		AGD1|linc-NeD125|lncRNA-N2
chr17-2989	chr17	44217764	44222843	121.9	UBTF	upstream binding transcription factor, RNA polymerase I	protein-coding	579	promoter-TSS (NM_001076684)	promoter-TSS (NM_001076684)	NM_001076683	7343	Hs.89781	NM_014233	ENSG00000108312	NOR-90|UBF|UBF-1|UBF1|UBF2
chr7-2952	chr7	130903366	130906184	121.9	LINC-PINT	long intergenic non-protein coding RNA, p53 induced transcript	ncRNA	8535	intron (NR_110472, intron 2 of 3)	intron (NR_110472, intron 2 of 3)	NR_110473	378805	Hs.150556	NM_001085379	ENSG00000231721	LincRNA-Pint|MKLN1-AS1|PINT
chr1-4164	chr1	24435302	24439449	121.9	NIPAL3	NIPA like domain containing 3	protein-coding	21350	intron (NM_001322862, intron 3 of 12)	intron (NM_001322862, intron 3 of 12)	NM_001322857	57185	Hs.523442	NM_020448	ENSG00000001461	DJ462O23.2|NPAL3
chr2-835	chr2	10119772	10123348	121.9	RRM2	ribonucleotide reductase regulatory subunit M2	protein-coding	-1008	Intergenic	Intergenic	NM_001165931	6241	Hs.226390	NM_001034	ENSG00000171848	R2|RR2|RR2M
chr13-524	chr13	76018883	76021672	121.4	LMO7DN-IT1	LMO7DN intronic transcript 1	ncRNA	143391	Intergenic	X6B_LINE|LINE|CR1	NR_126373	104326189	Hs.671216	NR_126373	ENSG00000223458	C13orf45-IT1|TCONS_00021569
chr2-5265	chr2	144515393	144521118	121.4	ZEB2-AS1	ZEB2 antisense RNA 1	ncRNA	-1359	intron (NR_033258, intron 1 of 2)	intron (NR_033258, intron 1 of 2)	NR_040248	100303491	Hs.560789	NR_040248	ENSG00000238057	ZEB2-AS|ZEB2AS|ZEB2NAT
chr9-1442	chr9	693191	696138	121.4	KANK1	KN motif and ankyrin repeat domains 1	protein-coding	-12142	intron (NM_001256877, intron 3 of 12)	intron (NM_001256877, intron 3 of 12)	NM_153186	23189	Hs.306764	NM_015158	ENSG00000107104	ANKRD15|CPSQ2|KANK
chrX-650	chrX	37844216	37848727	121.4	DYNLT3	dynein light chain Tctex-type 3	protein-coding	1165	intron (NM_006520, intron 1 of 4)	intron (NM_006520, intron 1 of 4)	NM_006520	6990	Hs.446392	NM_006520	ENSG00000165169	RP3|TCTE1L|TCTEX1L
chr14-2353	chr14	100373231	100377376	121.4	WARS	tryptophanyl-tRNA synthetase	protein-coding	287	5' UTR (NM_004184, exon 1 of 11)	5' UTR (NM_004184, exon 1 of 11)	NM_213646	7453	Hs.497599	NM_004184	ENSG00000140105	GAMMA-2|IFI53|IFP53
chr7-5915	chr7	44637230	44640203	121.4	OGDH	oxoglutarate dehydrogenase	protein-coding	32194	intron (NM_001003941, intron 2 of 8)	intron (NM_001003941, intron 2 of 8)	NM_001003941	4967	Hs.488181	NM_002541	ENSG00000105953	AKGDH|E1k|OGDC
chr8-4971	chr8	97291740	97294685	121.4	TSPYL5	TSPY like 5	protein-coding	-15264	intron (NR_125390, intron 2 of 2)	intron (NR_125390, intron 2 of 2)	NM_033512	85453	Hs.173094	NM_033512	ENSG00000180543	-
chr2-613	chr2	70123089	70125997	121.4	LINC01816	long intergenic non-protein coding RNA 1816	ncRNA	773	intron (NR_024444, intron 1 of 1)	intron (NR_024444, intron 1 of 1)	NR_024444	100133985	Hs.135528	NR_024444	ENSG00000231327	-
chr3-547	chr3	108471382	108473433	121.4	MYH15	myosin heavy chain 15	protein-coding	56915	intron (NM_014981, intron 13 of 41)	intron (NM_014981, intron 13 of 41)	NM_014981	22989	Hs.731060	NM_014981	ENSG00000144821	-
chr7-4226	chr7	26183326	26188834	120.9	HNRNPA2B1	heterogeneous nuclear ribonucleoprotein A2/B1	protein-coding	14713	3' UTR (NM_004289, exon 4 of 4)	3' UTR (NM_004289, exon 4 of 4)	NM_002137	3181	Hs.487774	NM_002137	ENSG00000122566	HNRNPA2|HNRNPB1|HNRPA2|HNRPA2B1|HNRPB1|IBMPFD2|RNPA2|SNRPB1
chr8-398	chr8	61759333	61763281	120.9	MIR4470	microRNA 4470	ncRNA	46519	Intergenic	Intergenic	NR_039680	100616484		NR_039680	ENSG00000264408	mir-4470
chr6-656	chr6	30781089	30783706	120.9	HCG20	HLA complex group 20 (non-protein coding)	ncRNA	15572	intron (NR_138037, intron 1 of 3)	intron (NR_138037, intron 1 of 3)	NR_138037	105375013	Hs.348584	NR_138037	ENSG00000228022	NCRNA00149
chr5-3416	chr5	139281559	139288976	120.9	SNORA74A	small nucleolar RNA, H/ACA box 74A	snoRNA	6487	intron (NM_001282278, intron 4 of 16)	intron (NM_001282278, intron 4 of 16)	NR_002915	26821	Hs.684893	NR_002915	ENSG00000200959	RNU19|U19
chr5-1854	chr5	133967954	133970961	120.9	C5orf15	chromosome 5 open reading frame 15	protein-coding	-742	promoter-TSS (NM_020199)	promoter-TSS (NM_020199)	NM_020199	56951	Hs.744034	NM_020199	ENSG00000113583	HTGN29|KCT2
chr1-326	chr1	212791336	212795562	120.9	TATDN3	TatD DNase domain containing 3	protein-coding	1621	intron (NM_001146171, intron 1 of 9)	AluSz6|SINE|Alu	NM_001146169	128387	Hs.530538	NM_001042552	ENSG00000203705	-
chr21-873	chr21	41640295	41644376	120.4	LINC00111	long intergenic non-protein coding RNA 111	ncRNA	-36967	Intergenic	Intergenic	NR_024367	54090	Hs.570442	NR_024367		C21orf21|NCRNA00111
chr19-1608	chr19	49875756	49877915	120.4	AKT1S1	AKT1 substrate 1	protein-coding	552	promoter-TSS (NM_001278159)	promoter-TSS (NM_001278159)	NM_001098632	84335	Hs.515542	NM_032375	ENSG00000204673	Lobe|PRAS40
chr10-6331	chr10	72318877	72322085	120.4	DNAJB12	DnaJ heat shock protein family (Hsp40) member B12	protein-coding	34668	Intergenic	Intergenic	NM_017626	54788	Hs.500013	NM_017626	ENSG00000148719	DJ10
chr3-3458	chr3	124882726	124887795	120.4	ITGB5	integrin subunit beta 5	protein-coding	2045	intron (NM_002213, intron 1 of 14)	AluSq|SINE|Alu	NM_002213	3693	Hs.13155	NM_002213	ENSG00000082781	-
chr9-848	chr9	38038047	38040733	120.4	SHB	SH2 domain containing adaptor protein B	protein-coding	29823	intron (NM_003028, intron 1 of 5)	intron (NM_003028, intron 1 of 5)	NM_003028	6461	Hs.521482	NM_003028	ENSG00000107338	bA3J10.2
chr12-6858	chr12	13097307	13101972	120.4	GSG1	germ cell associated 1	protein-coding	-3833	intron (NM_001206842, intron 1 of 5)	intron (NM_001206842, intron 1 of 5)	NM_001206845	83445	Hs.240053	NM_031289	ENSG00000111305	-
chr5-6263	chr5	136017215	136021514	120.4	TGFBI	transforming growth factor beta induced	protein-coding	-9531	Intergenic	Intergenic	NM_000358	7045	Hs.369397	NM_000358	ENSG00000120708	BIGH3|CDB1|CDG2|CDGG1|CSD|CSD1|CSD2|CSD3|EBMD|LCD1
chr4-729	chr4	24769118	24771483	120.4	SOD3	superoxide dismutase 3, extracellular	protein-coding	-25163	Intergenic	Intergenic	NM_003102	6649	Hs.2420	NM_003102	ENSG00000109610	EC-SOD
chr6-2916	chr6	63861086	63865896	120.4	PHF3	PHD finger protein 3	protein-coding	216965	intron (NM_001292009, intron 36 of 43)	intron (NM_001292009, intron 36 of 43)	NM_015153	23469	Hs.348921	NM_015153	ENSG00000118482	-
chr1-14363	chr1	152046903	152049266	120.4	S100A11	S100 calcium binding protein A11	protein-coding	-11049	Intergenic	Intergenic	NM_005620	6282	Hs.417004	NM_005620	ENSG00000163191	HEL-S-43|MLN70|S100C
chr1-2339	chr1	168091163	168095348	120.4	GPR161	G protein-coupled receptor 161	protein-coding	43181	intron (NM_001267610, intron 4 of 6)	intron (NM_001267610, intron 4 of 6)	NM_001267612	23432	Hs.271809	NM_007369	ENSG00000143147	RE2
chr20-3924	chr20	7908933	7914137	120.4	HAO1	hydroxyacid oxidase 1	protein-coding	28911	intron (NM_017545, intron 3 of 7)	intron (NM_017545, intron 3 of 7)	NM_017545	54363	Hs.193640	NM_017545	ENSG00000101323	GOX|GOX1|HAOX1
chr1-4543	chr1	210291876	210295802	119.9	HHAT	hedgehog acyltransferase	protein-coding	-34413	Intergenic	MIRb|SINE|MIR	NM_001122834	55733	Hs.58650	NM_018194	ENSG00000054392	MART2|SKI1|Skn
chr8-3306	chr8	120686454	120690056	119.9	LOC101927543	uncharacterized LOC101927543	ncRNA	-72998	intron (NM_021021, intron 2 of 6)	intron (NM_021021, intron 2 of 6)	NR_125419	101927543	Hs.371902	NR_125419	ENSG00000248318	-
chr12-9347	chr12	6936189	6939443	119.9	C12orf57	chromosome 12 open reading frame 57	protein-coding	-5622	intron (NM_001940, intron 5 of 9)	CpG	NM_001301836	113246	Hs.405913	NM_138425	ENSG00000111678	C10|GRCC10
chr5-2668	chr5	126775810	126778955	119.9	LMNB1	lamin B1	protein-coding	229	promoter-TSS (NR_134485)	promoter-TSS (NR_134485)	NM_001198557	4001	Hs.89497	NM_005573	ENSG00000113368	ADLD|LMN|LMN2|LMNB
chr12-2909	chr12	25957094	25962050	119.9	RASSF8-AS1	RASSF8 atnisense RNA 1	ncRNA	-130	promoter-TSS (NR_038228)	promoter-TSS (NR_038228)	NR_038228	100506451	Hs.560092	NR_038227		-
chr15-4494	chr15	48105126	48109841	119.9	SLC24A5	solute carrier family 24 member 5	protein-coding	-13489	Intergenic	L2|LINE|L2	NM_205850	283652	Hs.710240	NM_205850	ENSG00000188467	JSX|NCKX5|OCA6|SHEP4
chr17-2879	chr17	62790284	62792936	119.9	MARCH10	membrane associated ring-CH-type finger 10	protein-coding	15043	intron (NM_001288780, intron 3 of 10)	intron (NM_001288780, intron 3 of 10)	NM_001100875	162333	Hs.665663	NM_152598	ENSG00000173838	MARCH-X|RNF190
chr1-13554	chr1	170705846	170709409	119.4	PRRX1	paired related homeobox 1	protein-coding	43455	intron (NM_022716, intron 1 of 3)	intron (NM_022716, intron 1 of 3)	NM_022716	5396	Hs.283416	NM_006902	ENSG00000116132	AGOTC|PHOX1|PMX1|PRX-1|PRX1
chr11-4379	chr11	122125543	122132750	119.4	BLID	BH3-like motif containing, cell death inducer	protein-coding	-12931	intron (NR_137184, intron 1 of 1)	L3|LINE|CR1	NM_001001786	414899	Hs.686109	NM_001001786	ENSG00000259571	BRCC2
chr7-479	chr7	92717598	92722947	119.4	CDK6	cyclin dependent kinase 6	protein-coding	113645	intron (NM_001145306, intron 4 of 7)	Charlie15b|DNA|hAT-Charlie	NM_001259	1021	Hs.119882	NM_001259	ENSG00000105810	MCPH12|PLSTIRE
chr12-1719	chr12	62701652	62704223	119.4	MIRLET7I	microRNA let-7i	ncRNA	99251	intron (NM_020700, intron 6 of 9)	MIRc|SINE|MIR	NR_029661	406891		NR_029661	ENSG00000199179	LET7I|MIRNLET7I|hsa-let-7i|let-7i
chr7-2988	chr7	13901045	13905136	119.4	ETV1	ETS variant 1	protein-coding	83424	intron (NM_001163150, intron 8 of 9)	intron (NM_001163150, intron 8 of 9)	NM_001163152	2115	Hs.22634	NM_004956	ENSG00000006468	ER81
chr20-1852	chr20	17357997	17360408	119.4	PCSK2	proprotein convertase subtilisin/kexin type 2	protein-coding	132250	intron (NM_001201529, intron 2 of 10)	intron (NM_001201529, intron 2 of 10)	NM_002594	5126	Hs.315186	NM_002594	ENSG00000125851	NEC 2|NEC-2|NEC2|PC2|SPC2
chr3-2467	chr3	39405827	39410091	119.4	SNORA6	small nucleolar RNA, H/ACA box 6	snoRNA	-432	promoter-TSS (NR_002325)	promoter-TSS (NR_002325)	NR_002325	574040	Hs.745521	NR_002325	ENSG00000206760	ACA6
chr15-1963	chr15	82538937	82541687	119.4	RPS17	ribosomal protein S17	protein-coding	145	non-coding (NR_111943, exon 1 of 4)	non-coding (NR_111943, exon 1 of 4)	NR_111943	6218	Hs.433427	NM_001021	ENSG00000182774	DBA4|RPS17L|RPS17L1|RPS17L2|S17
chr12-4850	chr12	9403543	9408343	119.4	LOC728715	ovostatin homolog 2	ncRNA	1471	intron (NR_144634, intron 2 of 8)	intron (NR_144634, intron 2 of 8)	NR_144634	728715		NR_144634		-
chr16-3932	chr16	18798777	18802995	118.9	ARL6IP1	ADP ribosylation factor like GTPase 6 interacting protein 1	protein-coding	484	intron (NM_015161, intron 1 of 5)	intron (NM_015161, intron 1 of 5)	NM_001313858	23204	Hs.634882	NM_015161	ENSG00000170540	AIP1|ARL6IP|ARMER|SPG61
chr2-3067	chr2	150232355	150236341	118.9	RND3	Rho family GTPase 3	protein-coding	253347	Intergenic	Intergenic	NM_001254738	390	Hs.6838	NM_005168	ENSG00000115963	ARHE|Rho8|RhoE|memB
chr5-1000	chr5	73497074	73499499	118.9	BTF3	basic transcription factor 3	protein-coding	-139	promoter-TSS (NM_001037637)	promoter-TSS (NM_001037637)	NM_001207	689	Hs.591768	NM_001207	ENSG00000145741	BETA-NAC|BTF3a|BTF3b|NACB
chr22-987	chr22	40664646	40670604	118.9	MCHR1	melanin concentrating hormone receptor 1	protein-coding	-11553	Intergenic	AluSz6|SINE|Alu	NM_005297	2847	Hs.248122	NM_005297	ENSG00000128285	GPR24|MCH-1R|MCH1R|SLC-1|SLC1
chr17-4660	chr17	7576764	7580876	118.9	CD68	CD68 molecule	protein-coding	-667	promoter-TSS (NM_001251)	promoter-TSS (NM_001251)	NM_001251	968	Hs.647419	NM_001251	ENSG00000129226	GP110|LAMP4|SCARD1
chr2-6932	chr2	224082755	224087555	118.9	SERPINE2	serpin family E member 2	protein-coding	-45836	Intergenic	Intergenic	NM_001136528	5270	Hs.38449	NM_006216	ENSG00000135919	GDN|GDNPF|PI-7|PI7|PN-1|PN1|PNI
chr15-2030	chr15	56917136	56920641	118.9	TCF12	transcription factor 12	protein-coding	-223	promoter-TSS (NR_015419)	promoter-TSS (NR_015419)	NM_001322161	6938	Hs.511504	NM_003205	ENSG00000140262	CRS3|HEB|HTF4|HsT17266|TCF-12|bHLHb20
chr13-1298	chr13	23569601	23573376	118.4	TNFRSF19	TNF receptor superfamily member 19	protein-coding	1118	intron (NM_001204459, intron 1 of 7)	intron (NM_001204459, intron 1 of 7)	NM_148957	55504	Hs.149168	NM_018647	ENSG00000127863	TAJ|TAJ-alpha|TRADE|TROY
chr19-402	chr19	13850339	13852392	118.4	MIR23A	microRNA 23a	ncRNA	-14706	Intergenic	Intergenic	NR_029495	407010		NR_029495	ENSG00000207980	MIRN23A|hsa-mir-23a|miRNA23A|mir-23a
chr17-3341	chr17	58005889	58008792	118.4	SRSF1	serine and arginine rich splicing factor 1	protein-coding	6	promoter-TSS (NM_001078166)	promoter-TSS (NM_001078166)	NR_034041	6426	Hs.68714	NM_006924	ENSG00000136450	ASF|SF2|SF2p33|SFRS1|SRp30a
chr10-1951	chr10	79066800	79072420	118.4	ZMIZ1	zinc finger MIZ-type containing 1	protein-coding	575	intron (NM_020338, intron 1 of 24)	CpG-3064	NM_020338	57178	Hs.193118	NM_020338	ENSG00000108175	MIZ|RAI17|TRAFIP10|ZIMP10|hZIMP10
chr15-2060	chr15	70095903	70100185	118.4	TLE3	transducin like enhancer of split 3	protein-coding	-127	promoter-TSS (NM_020908)	promoter-TSS (NM_020908)	NM_001105192	7090	Hs.287362	NM_005078	ENSG00000140332	ESG|ESG3|GRG3|HsT18976
chr7-2506	chr7	81637193	81640350	118.4	LOC100128317	uncharacterized LOC100128317	ncRNA	-12555	intron (NR_126025, intron 1 of 10)	intron (NR_126025, intron 1 of 10)	NR_126026	100128317	Hs.571267	NR_126025	ENSG00000233491	-
chr8-714	chr8	126832702	126835605	117.9	PCAT1	prostate cancer associated transcript 1 (non-protein coding)	ncRNA	-179001	Intergenic	Intergenic	NR_045262	100750225	Hs.571530	NR_045262	ENSG00000253438	PCA1|PCAT-1
chr13-1024	chr13	41059302	41062445	117.9	WBP4	WW domain binding protein 4	protein-coding	-688	promoter-TSS (NM_007187)	promoter-TSS (NM_007187)	NM_007187	11193	Hs.411300	NM_007187	ENSG00000120688	FBP21
chr1-439	chr1	43834498	43837499	117.9	MIR6079	microRNA 6079	ncRNA	-2624	intron (NM_174963, intron 5 of 12)	intron (NM_174963, intron 5 of 12)	NR_106727	102464830		NR_106727	ENSG00000283477	hsa-mir-6079
chr3-4233	chr3	29279651	29283977	117.9	RBMS3	RNA binding motif single stranded interacting protein 3	protein-coding	502	promoter-TSS (NR_109804)	promoter-TSS (NR_109804)	NM_001003793	27303	Hs.221436	NM_014483	ENSG00000144642	-
chr1-17536	chr1	77976359	77980422	117.9	DNAJB4	DnaJ heat shock protein family (Hsp40) member B4	protein-coding	-768	promoter-TSS (NM_001317100)	promoter-TSS (NM_001317100)	NM_001317100	11080	Hs.13852	NM_007034	ENSG00000162616	DNAJW|DjB4|HLJ1
chr1-11860	chr1	155192560	155195540	117.9	MIR92B	microRNA 92b	ncRNA	-1127	Intergenic	AluSg4|SINE|Alu	NR_030281	693235		NR_030281	ENSG00000231064	MIRN92B|hsa-mir-92b|mir-92b
chr1-1634	chr1	193058524	193060601	117.9	TROVE2	TROVE domain family member 2	protein-coding	140	promoter-TSS (NM_015984)	promoter-TSS (NM_015984)	NM_001331020	6738	Hs.288178	NM_004600	ENSG00000116747	RO60|RORNP|SSA2
chr12-7123	chr12	93774909	93779197	117.9	LOC101928731	uncharacterized LOC101928731	ncRNA	-39230	intron (NM_001320100, intron 2 of 2)	L1MB8|LINE|L1	NR_110093	101928731	Hs.659971	NR_110092	ENSG00000258274	-
chr9-1603	chr9	125460162	125462493	117.9	GAPVD1	GTPase activating protein and VPS9 domains 1	protein-coding	162437	intron (NM_024117, intron 9 of 10)	intron (NM_024117, intron 9 of 10)	NM_001282681	26130	Hs.42376	NM_015635	ENSG00000165219	GAPEX5|GAPex-5|RAP6
chr12-4467	chr12	82834696	82839282	117.9	TMTC2	transmembrane and tetratricopeptide repeat containing 2	protein-coding	149834	intron (NM_001320321, intron 1 of 10)	intron (NM_001320321, intron 1 of 10)	NM_152588	160335	Hs.577775	NM_152588	ENSG00000179104	IBDBP1
chr17-7158	chr17	78356833	78361380	117.9	SOCS3	suppressor of cytokine signaling 3	protein-coding	973	5' UTR (NM_003955, exon 2 of 2)	5' UTR (NM_003955, exon 2 of 2)	NM_003955	9021	Hs.527973	NM_003955	ENSG00000184557	ATOD4|CIS3|Cish3|SOCS-3|SSI-3|SSI3
chr4-3626	chr4	15679381	15682722	117.9	FAM200B	family with sequence similarity 200 member B	protein-coding	-678	promoter-TSS (NM_001145191)	promoter-TSS (NM_001145191)	NM_001145191	285550	Hs.399980	NM_001145191	ENSG00000237765	-
chr2-918	chr2	205682115	205687089	117.4	NRP2	neuropilin 2	protein-coding	2102	intron (NM_201279, intron 1 of 15)	intron (NM_201279, intron 1 of 15)	NM_201267	8828	Hs.471200	NM_003872	ENSG00000118257	NP2|NPN2|PRO2714|VEGF165R2
chr1-1767	chr1	155126453	155128513	117.4	EFNA1	ephrin A1	protein-coding	-390	promoter-TSS (NM_004428)	promoter-TSS (NM_004428)	NM_004428	1942	Hs.516664	NM_004428	ENSG00000169242	B61|ECKLG|EFL1|EPLG1|LERK-1|LERK1|TNFAIP4
chr7-3792	chr7	41106618	41110951	117.4	LINC01449	long intergenic non-protein coding RNA 1449	ncRNA	7180	intron (NR_110832, intron 2 of 5)	MER103C|DNA|hAT-Charlie	NR_110832	101928773	Hs.382363	NR_110832	ENSG00000224017	-
chr17-1535	chr17	50050266	50053306	117.4	LOC284080	uncharacterized LOC284080	ncRNA	3953	non-coding (NR_038230, exon 3 of 3)	non-coding (NR_038230, exon 3 of 3)	NR_038230	284080	Hs.274864	NR_038230	ENSG00000246640	-
chr12-4197	chr12	65630807	65633453	116.9	LOC100507065	uncharacterized LOC100507065	ncRNA	10242	intron (NR_120432, intron 1 of 4)	MLT1H1|LTR|ERVL-MaLR	NR_120433	100507065	Hs.591038	NR_120431		-
chr3-3389	chr3	29169446	29172712	116.9	RBMS3-AS3	RBMS3 antisense RNA 3	ncRNA	109860	Intergenic	MLT1O|LTR|ERVL-MaLR	NR_109804	100873979	Hs.99391	NR_109804		-
chr22-1727	chr22	32846286	32853974	116.9	TIMP3	TIMP metallopeptidase inhibitor 3	protein-coding	49314	intron (NM_000362, intron 2 of 4)	intron (NM_000362, intron 2 of 4)	NM_000362	7078	Hs.644633	NM_000362	ENSG00000100234	HSMRK222|K222|K222TA2|SFD
chr7-933	chr7	77536647	77539767	116.9	PTPN12	protein tyrosine phosphatase, non-receptor type 12	protein-coding	172	intron (NM_001131009, intron 1 of 16)	intron (NM_001131009, intron 1 of 16)	NM_001131009	5782	Hs.61812	NM_002835	ENSG00000127947	PTP-PEST|PTPG1
chr2-3688	chr2	199455358	199460862	116.9	SATB2	SATB homeobox 2	protein-coding	-14	promoter-TSS (NM_001172509)	promoter-TSS (NM_001172509)	NR_134967	23314	Hs.516617	NM_015265	ENSG00000119042	GLSS
chr17-6359	chr17	72630748	72632716	116.9	LINC00511	long intergenic non-protein coding RNA 511	ncRNA	8740	intron (NR_033876, intron 2 of 4)	intron (NR_033876, intron 2 of 4)	NR_033876	400619	Hs.447555	NR_033876	ENSG00000227036	LCAL5|onco-lncRNA-12
chr6-2855	chr6	26269899	26273821	116.9	HIST1H3G	histone cluster 1 H3 family member g	protein-coding	-476	promoter-TSS (NM_003534)	promoter-TSS (NM_003534)	NM_003534	8355	Hs.247813	NM_003534	ENSG00000273983	H3/h|H3FH
chr7-1709	chr7	29987124	29990443	116.9	SCRN1	secernin 1	protein-coding	1026	intron (NM_001145514, intron 1 of 7)	intron (NM_001145514, intron 1 of 7)	NM_014766	9805	Hs.520740	NM_014766	ENSG00000136193	SES1
chr12-1505	chr12	26009548	26012416	116.4	RASSF8	Ras association domain family member 8	protein-coding	37227	intron (NM_001164747, intron 2 of 5)	intron (NM_001164747, intron 2 of 5)	NM_001164747	11228	Hs.696433	NM_007211	ENSG00000123094	C12orf2|HOJ1
chr20-573	chr20	62794308	62797116	116.4	MRGBP	MRG domain binding protein	protein-coding	-693	promoter-TSS (NM_018270)	promoter-TSS (NM_018270)	NR_136405	55257	Hs.443260	NM_018270	ENSG00000101189	C20orf20|Eaf7|MRG15BP|URCC4
chr1-16333	chr1	100893880	100897213	116.4	EXTL2	exostosin like glycosyltransferase 2	protein-coding	-367	promoter-TSS (NM_001144884)	promoter-TSS (NM_001144884)	NM_001439	2135	Hs.357637	NM_001439	ENSG00000162694	EXTR2
chr19-424	chr19	42279873	42283228	116.4	CIC	capicua transcriptional repressor	protein-coding	-3115	intron (NM_001304815, intron 2 of 20)	intron (NM_001304815, intron 2 of 20)	NM_015125	23152	Hs.388236	NM_015125	ENSG00000079432	-
chr3-2988	chr3	181454244	181459725	116.4	LOC102724604	uncharacterized LOC102724604	ncRNA	-14498	intron (NR_075093, intron 2 of 4)	intron (NR_075093, intron 2 of 4)	NR_125407	102724604	Hs.570524	NR_125407	ENSG00000241231	-
chr17-243	chr17	43251191	43252191	116.4	RNU2-1	RNA, U2 small nuclear 1	snRNA	328	TTS (NR_002716).6	TTS (NR_002716).6	NR_002716	6066		NR_002716	ENSG00000274585	RNU2|U2
chr1-377	chr1	36386052	36388673	116.4	STK40	serine/threonine kinase 40	protein-coding	-1435	Intergenic	Intergenic	NM_001282546	83931	Hs.471768	NM_032017	ENSG00000196182	SHIK|SgK495
chr19-1513	chr19	43752932	43756069	116.4	SMG9	SMG9, nonsense mediated mRNA decay factor	protein-coding	536	intron (NM_019108, intron 1 of 13)	CpG	NM_019108	56006	Hs.466875	NM_019108	ENSG00000105771	C19orf61|F17127_1|HBMS
chr2-2146	chr2	47076002	47079828	115.9	C2orf61	chromosome 2 open reading frame 61	protein-coding	77463	Intergenic	MLT1M|LTR|ERVL-MaLR	NM_001163561	285051	Hs.531575	NM_173649	ENSG00000239605	-
chr12-6420	chr12	750444	754132	115.9	WNK1	WNK lysine deficient protein kinase 1	protein-coding	-635	promoter-TSS (NM_001184985)	promoter-TSS (NM_001184985)	NM_018979	65125	Hs.744906	NM_014823	ENSG00000060237	HSAN2|HSN2|KDP|PPP1R167|PRKWNK1|PSK|p65
chr2-1846	chr2	85741153	85743382	115.9	ATOH8	atonal bHLH transcription factor 8	protein-coding	-11519	Intergenic	Intergenic	NM_032827	84913	Hs.135569	NM_032827	ENSG00000168874	HATH6|bHLHa21
chr3-789	chr3	172843963	172849849	115.9	ECT2	epithelial cell transforming 2	protein-coding	96221	Intergenic	Intergenic	NM_018098	1894	Hs.518299	NM_018098	ENSG00000114346	ARHGEF31
chr10-995	chr10	63628918	63632232	115.9	JMJD1C	jumonji domain containing 1C	protein-coding	-108500	Intergenic	CpG	NM_001322258	221037	Hs.413416	NM_004241	ENSG00000171988	KDM3C|TRIP-8|TRIP8
chr16-1338	chr16	89920990	89923465	115.9	TUBB3	tubulin beta 3 class III	protein-coding	218	5' UTR (NM_001197181, exon 1 of 4)	5' UTR (NM_001197181, exon 1 of 4)	NM_001197181	10381	Hs.511743	NM_006086	ENSG00000258947	CDCBM|CDCBM1|CFEOM3|CFEOM3A|FEOM3|TUBB4|beta-4
chr20-3131	chr20	51553306	51557533	115.9	NFATC2	nuclear factor of activated T-cells 2	protein-coding	7412	intron (NM_001258292, intron 1 of 9)	AluY|SINE|Alu	NM_001258295	4773	Hs.744148	NM_012340	ENSG00000101096	NFAT1|NFATP
chr5-649	chr5	66246181	66248590	115.9	SREK1	splicing regulatory glutamic acid and lysine rich protein 1	protein-coding	102550	Intergenic	Intergenic	NM_139168	140890	Hs.49367	NM_139168	ENSG00000153914	SFRS12|SRrp508|SRrp86
chr2-8865	chr2	54566334	54573252	115.9	SPTBN1	spectrin beta, non-erythrocytic 1	protein-coding	11399	intron (NM_178313, intron 1 of 30)	MIRb|SINE|MIR	NM_178313	6711	Hs.503178	NM_003128	ENSG00000115306	ELF|HEL102|SPTB2|betaSpII
chr7-2358	chr7	47326694	47329331	115.9	TNS3	tensin 3	protein-coding	254132	intron (NM_022748, intron 20 of 30)	intron (NM_022748, intron 20 of 30)	NM_022748	64759	Hs.520814	NM_022748	ENSG00000136205	TEM6|TENS1
chr1-988	chr1	45686079	45689065	115.9	TMEM69	transmembrane protein 69	protein-coding	-603	promoter-TSS (NM_021639)	promoter-TSS (NM_021639)	NM_016486	51249	Hs.699548	NM_016486	ENSG00000159596	C1orf154
chr19-3686	chr19	18362762	18366398	115.9	GDF15	growth differentiation factor 15	protein-coding	-21380	non-coding (NR_138029, exon 6 of 6)	non-coding (NR_138029, exon 6 of 6)	NM_004864	9518	Hs.616962	NM_004864	ENSG00000130513	GDF-15|MIC-1|MIC1|NAG-1|PDF|PLAB|PTGFB
chr2-6152	chr2	30024957	30027060	115.4	ALK	anaplastic lymphoma receptor tyrosine kinase	protein-coding	-104397	Intergenic	MER5A|DNA|hAT-Charlie	NM_004304	238	Hs.654469	NM_004304	ENSG00000171094	CD246|NBLST3
chr15-1141	chr15	98841242	98845506	115.4	MIR4714	microRNA 4714	ncRNA	58948	intron (NM_001291858, intron 2 of 20)	intron (NM_001291858, intron 2 of 20)	NR_039864	100616432		NR_039864	ENSG00000264480	-
chr16-2983	chr16	73170486	73173841	115.4	C16orf47	chromosome 16 open reading frame 47	protein-coding	-27716	Intergenic	Intergenic	NM_207385	388289	Hs.371893	NM_207385		-
chr2-2558	chr2	96406547	96410202	115.4	NCAPH	non-SMC condensin I complex subunit H	protein-coding	72633	Intergenic	LTR45|LTR|ERV1	NM_015341	23397	Hs.308045	NM_015341	ENSG00000121152	BRRN1|CAP-H
chr20-3153	chr20	57989466	57992207	115.4	MIR4532	microRNA 4532	ncRNA	95442	Intergenic	Intergenic	NR_039757	100616353		NR_039757	ENSG00000263453	mir-4532
chr1-8898	chr1	183469797	183472944	115.4	SMG7-AS1	SMG7 antisense RNA 1	ncRNA	612	non-coding (NR_040063, exon 1 of 5)	non-coding (NR_040063, exon 1 of 5)	NR_040063	284649	Hs.127384	NR_040063	ENSG00000232860	DKFZP564C196
chr7-6317	chr7	37369054	37372715	115.4	ELMO1	engulfment and cell motility 1	protein-coding	-17216	intron (NM_001206480, intron 1 of 21)	L1ME3E|LINE|L1	NM_001206482	9844	Hs.434989	NM_014800	ENSG00000155849	CED-12|CED12|ELMO-1
chr1-3438	chr1	219659275	219662792	115.4	LOC102723886	uncharacterized LOC102723886	ncRNA	-103709	Intergenic	Intergenic	NR_135822	102723886	Hs.525963	NR_135822		-
chr1-15063	chr1	44720609	44722813	115.4	RNU5F-1	RNA, U5F small nuclear 1	snRNA	190	TTS (NR_002753)	TTS (NR_002753)	NR_002753	26828		NR_002753	ENSG00000199377	RNU5F|U5F
chr12-1218	chr12	13195669	13199109	115.4	EMP1	epithelial membrane protein 1	protein-coding	721	intron (NM_001423, intron 1 of 4)	intron (NM_001423, intron 1 of 4)	NM_001423	2012	Hs.719042	NM_001423	ENSG00000134531	CL-20|EMP-1|TMP
chr4-3499	chr4	124709740	124713777	114.9	ANKRD50	ankyrin repeat domain 50	protein-coding	974	intron (NM_020337, intron 1 of 4)	intron (NM_020337, intron 1 of 4)	NM_020337	57182	Hs.480694	NM_020337	ENSG00000151458	-
chr13-1828	chr13	51450960	51454488	114.9	INTS6	integrator complex subunit 6	protein-coding	415	promoter-TSS (NR_103812)	promoter-TSS (NR_103812)	NM_012141	26512	Hs.439440	NM_012141	ENSG00000102786	DBI-1|DDX26|DDX26A|DICE1|HDB|INT6|Notchl2
chr5-707	chr5	181222210	181224352	114.9	TRIM41	tripartite motif containing 41	protein-coding	18	promoter-TSS (NR_039781)	promoter-TSS (NR_039781)	NM_033549	90933	Hs.441488	NM_033549	ENSG00000146063	RINCK
chr10-4271	chr10	119700215	119703541	114.9	INPP5F	inositol polyphosphate-5-phosphatase F	protein-coding	-24169	Intergenic	Intergenic	NM_014937	22876	Hs.369755	NM_014937	ENSG00000198825	MSTP007|MSTPO47|SAC2|hSAC2
chr11-863	chr11	118909646	118912895	114.9	BCL9L	B-cell CLL/lymphoma 9-like	protein-coding	-366	promoter-TSS (NM_182557)	promoter-TSS (NM_182557)	NM_182557	283149	Hs.414740	NM_182557	ENSG00000186174	BCL9-2|DLNB11
chr1-3833	chr1	72282287	72285560	114.9	NEGR1	neuronal growth regulator 1	protein-coding	-1329	Intergenic	CpG	NM_173808	257194	Hs.146542	NM_173808	ENSG00000172260	DMML2433|IGLON4|KILON|Ntra
chr7-1851	chr7	152434559	152437769	114.9	KMT2C	lysine methyltransferase 2C	protein-coding	-159	promoter-TSS (NM_170606)	promoter-TSS (NM_170606)	NM_170606	58508	Hs.647120	NM_021230	ENSG00000055609	HALR|MLL3
chr5-2285	chr5	5349566	5352438	114.9	ICE1	interactor of little elongation complex ELL subunit 1	protein-coding	-71671	Intergenic	Intergenic	NM_015325	23379	Hs.449296	NM_015325	ENSG00000164151	KIAA0947
chr17-2144	chr17	42016496	42021111	114.9	DNAJC7	DnaJ heat shock protein family (Hsp40) member C7	protein-coding	-1106	intron (NM_001001349, intron 1 of 3)	L2b|LINE|L2	NM_003315	7266	Hs.500156	NM_003315	ENSG00000168259	DJ11|DJC7|TPR2|TTC2
chr16-2508	chr16	70436597	70440225	114.9	ST3GAL2	ST3 beta-galactoside alpha-2,3-sialyltransferase 2	protein-coding	677	intron (NM_006927, intron 1 of 6)	intron (NM_006927, intron 1 of 6)	NM_006927	6483	Hs.368611	NM_006927	ENSG00000157350	Gal-NAc6S|SIAT4B|ST3GALII|ST3GalA.2
chr3-2499	chr3	101949540	101952482	114.9	LINC02085	long intergenic non-protein coding RNA 2085	ncRNA	10152	intron (NR_026934, intron 1 of 3)	intron (NR_026934, intron 1 of 3)	NR_026934	152225	Hs.376768	NR_026934	ENSG00000214407	-
chr1-9512	chr1	235503122	235505958	114.4	B3GALNT2	beta-1,3-N-acetylgalactosaminyltransferase 2	protein-coding	-59	promoter-TSS (NM_152490)	promoter-TSS (NM_152490)	NM_001277155	148789	Hs.498143	NM_152490	ENSG00000162885	B3GalNAc-T2|MDDGA11
chr14-1033	chr14	76953073	76957610	114.4	LINC01629	long intergenic non-protein coding RNA 1629	ncRNA	-4297	Intergenic	AluSx1|SINE|Alu	NR_133913	105370578	Hs.574184	NR_133913	ENSG00000258602	linc-KIAA1737-2
chr7-3309	chr7	15513176	15518848	114.4	AGMO	alkylglycerol monooxygenase	protein-coding	46003	intron (NM_001004320, intron 3 of 12)	L1MA8|LINE|L1	NM_001004320	392636	Hs.670634	NM_001004320	ENSG00000187546	TMEM195
chr9-543	chr9	120875462	120877820	114.4	PHF19	PHD finger protein 19	protein-coding	687	intron (NM_001286840, intron 1 of 14)	CpG	NM_015651	26147	Hs.460124	NM_015651	ENSG00000119403	MTF2L1|PCL3|TDRD19B
chr2-703	chr2	70141401	70143433	113.9	LINC01816	long intergenic non-protein coding RNA 1816	ncRNA	-17101	Intergenic	CpG	NR_024444	100133985	Hs.135528	NR_024444	ENSG00000231327	-
chr7-4376	chr7	106567842	106570218	113.9	CCDC71L	coiled-coil domain containing 71-like	protein-coding	92158	Intergenic	Intergenic	NM_175884	168455	Hs.29692	NM_175884	ENSG00000253276	C7orf74
chr19-1593	chr19	41219064	41223531	113.9	AXL	AXL receptor tyrosine kinase	protein-coding	2098	intron (NM_021913, intron 3 of 19)	intron (NM_021913, intron 3 of 19)	NM_021913	558	Hs.590970	NM_001699	ENSG00000167601	ARK|JTK11|Tyro7|UFO
chr6-557	chr6	30716890	30722127	113.9	TUBB	tubulin beta class I	protein-coding	-693	promoter-TSS (NM_001293213)	promoter-TSS (NM_001293213)	NM_001293213	203068	Hs.636480	NM_178014	ENSG00000196230	CDCBM6|CSCSC1|M40|OK/SW-cl.56|TUBB1|TUBB5
chr7-3777	chr7	32048224	32052181	113.9	PDE1C	phosphodiesterase 1C	protein-coding	20660	intron (NM_001322059, intron 3 of 17)	intron (NM_001322059, intron 3 of 17)	NM_001191057	5137	Hs.143821	NM_005020	ENSG00000154678	Hcam3|cam-PDE 1C|hCam-3
chr20-1398	chr20	53939970	53942245	113.9	SUMO1P1	SUMO1 pseudogene 1	pseudo	-65398	Intergenic	Intergenic	NR_002189	391257	Hs.449977	NR_002189		PIC1L|UBL2|UBL6
chr9-5396	chr9	14319589	14323685	113.9	NFIB	nuclear factor I B	protein-coding	-7591	intron (NM_001190738, intron 1 of 8)	intron (NM_001190738, intron 1 of 8)	NM_001190737	4781	Hs.644095	NM_005596	ENSG00000147862	CTF|HMGIC/NFIB|NF-I/B|NF1-B|NFI-B|NFI-RED|NFIB2|NFIB3
chr2-1344	chr2	174593382	174598423	113.9	RNU6-2	RNA, U6 small nuclear 2	snRNA	-37830	intron (NM_001077269, intron 1 of 7)	intron (NM_001077269, intron 1 of 7)	NR_125730	103625684		NR_125730	ENSG00000207357	U6-2
chr22-699	chr22	30195073	30197760	113.9	LIF	leukemia inhibitory factor	protein-coding	50435	Intergenic	Intergenic	NM_001257135	3976	Hs.2250	NM_002309	ENSG00000128342	CDF|DIA|HILDA|MLPLI
chr1-4031	chr1	116432579	116434909	113.4	ATP1A1-AS1	ATP1A1 antisense RNA 1	ncRNA	-15122	intron (NR_125972, intron 2 of 3)	intron (NR_125972, intron 2 of 3)	NR_027646	84852	Hs.664752	NM_032766	ENSG00000203865	ATP1A1OS|C1orf203
chr7-7970	chr7	47782774	47787640	113.4	C7orf69	chromosome 7 open reading frame 69	protein-coding	-10084	intron (NM_138295, intron 56 of 56)	Charlie13a|DNA|hAT-Charlie	NM_025031	80099	Hs.287647	NM_025031		-
chr13-968	chr13	19956927	19959774	113.4	ZMYM2	zinc finger MYM-type containing 2	protein-coding	-320	promoter-TSS (NM_197968)	promoter-TSS (NM_197968)	NM_003453	7750	Hs.507433	NM_003453	ENSG00000121741	FIM|MYM|RAMP|SCLL|ZNF198
chr18-255	chr18	75207577	75212702	113.4	TSHZ1	teashirt zinc finger homeobox 1	protein-coding	-616	promoter-TSS (NM_005786)	promoter-TSS (NM_005786)	NM_005786	10194	Hs.284217	NM_005786	ENSG00000179981	CAA|NY-CO-33|SDCCAG33|TSH1
chr10-1217	chr10	86969264	86972226	113.4	AGAP11	ArfGAP with GTPase domain, ankyrin repeat and PH domain 11	protein-coding	4	promoter-TSS (NM_133447)	promoter-TSS (NM_133447)	NM_133447	119385	Hs.511787	NM_133447		-
chr1-3325	chr1	26619660	26622026	113.4	MIR1976	microRNA 1976	ncRNA	66301	Intergenic	CpG	NR_031740	100302190		NR_031740	ENSG00000238705	hsa-mir-1976
chr13-1888	chr13	24510677	24513750	113.4	PARP4	poly(ADP-ribose) polymerase family member 4	protein-coding	597	intron (NM_006437, intron 1 of 33)	intron (NM_006437, intron 1 of 33)	NM_006437	143	Hs.744855	NM_006437	ENSG00000102699	ADPRTL1|ARTD4|PARP-4|PARPL|PH5P|VAULT3|VPARP|VWA5C|p193
chr4-682	chr4	15001126	15005336	113.4	CPEB2	cytoplasmic polyadenylation element binding protein 2	protein-coding	557	exon (NM_182646, exon 1 of 10)	exon (NM_182646, exon 1 of 10)	NM_001177382	132864	Hs.656937	NM_182485	ENSG00000137449	CPE-BP2|CPEB-2|hCPEB-2
chr21-32	chr21	8433840	8435347	112.9	RNA45S5	RNA, 45S pre-ribosomal 5	rRNA	1371	non-coding (NR_046235, exon 1 of 1)	non-coding (NR_046235, exon 1 of 1)	NR_046235	100861532		NR_046235		RN45S
chr13-2748	chr13	33260759	33264640	112.9	STARD13-AS	STARD13 antisense RNA	ncRNA	-14855	intron (NM_001243476, intron 5 of 17)	intron (NM_001243476, intron 5 of 17)	NR_046693	100874241	Hs.662433	NR_046693	ENSG00000236581	STARD13-AS2
chr9-109	chr9	125931778	125933031	112.9	PBX3	PBX homeobox 3	protein-coding	184205	intron (NM_001330782, intron 4 of 7)	L2c|LINE|L2	NM_001134778	5090	Hs.428027	NM_006195	ENSG00000167081	-
chr14-2398	chr14	32074200	32079460	112.9	ARHGAP5-AS1	ARHGAP5 antisense RNA 1 (head to head)	ncRNA	-131	promoter-TSS (NR_027263)	promoter-TSS (NR_027263)	NR_027263	84837	Hs.496755	NM_032751		C14orf128
chr16-3253	chr16	15671324	15675080	112.9	NDE1	nudE neurodevelopment protein 1	protein-coding	22976	intron (NM_017668, intron 3 of 8)	intron (NM_017668, intron 3 of 8)	NM_017668	54820	Hs.655378	NM_017668	ENSG00000072864	HOM-TES-87|LIS4|MHAC|NDE|NUDE|NUDE1
chr1-3302	chr1	6489674	6492354	112.4	PLEKHG5	pleckstrin homology and RhoGEF domain containing G5	protein-coding	-420	promoter-TSS (NM_001042664)	promoter-TSS (NM_001042664)	NM_001265594	57449	Hs.284232	NM_020631	ENSG00000171680	CMTRIC|DSMA4|GEF720|Syx|Tech
chr21-891	chr21	14875174	14878981	112.4	NRIP1	nuclear receptor interacting protein 1	protein-coding	187728	Intergenic	(A)n|Simple_repeat|Simple_repeat	NM_003489	8204	Hs.155017	NM_003489	ENSG00000180530	RIP140
chr1-2944	chr1	150560791	150563170	112.4	MIR4257	microRNA 4257	ncRNA	10051	intron (NR_104133, intron 3 of 3)	intron (NR_104133, intron 3 of 3)	NR_036211	100422997		NR_036211	ENSG00000264553	-
chr9-3636	chr9	94903541	94908601	112.4	MIR2278	microRNA 2278	ncRNA	96109	intron (NM_032823, intron 5 of 14)	AluJo|SINE|Alu	NR_031755	100313780		NR_031755	ENSG00000252153	mir-2278
chr3-2856	chr3	15794926	15798870	112.4	ANKRD28	ankyrin repeat domain 28	protein-coding	1286	intron (NM_015199, intron 1 of 27)	intron (NM_015199, intron 1 of 27)	NM_001195098	23243	Hs.335239	NM_015199	ENSG00000206560	PITK|PPP1R65
chr12-2144	chr12	38904348	38907634	112.4	CPNE8	copine 8	protein-coding	-373	promoter-TSS (NM_153634)	promoter-TSS (NM_153634)	NM_153634	144402	Hs.40910	NM_153634	ENSG00000139117	-
chr14-2026	chr14	32506899	32510858	112.4	AKAP6	A-kinase anchoring protein 6	protein-coding	179605	intron (NM_004274, intron 2 of 13)	AluSc|SINE|Alu	NM_004274	9472	Hs.509083	NM_004274	ENSG00000151320	ADAP100|ADAP6|AKAP100|PRKA6|mAKAP
chr15-1602	chr15	98864815	98867743	112.4	MIR4714	microRNA 4714	ncRNA	81853	intron (NM_001291858, intron 2 of 20)	intron (NM_001291858, intron 2 of 20)	NR_039864	100616432		NR_039864	ENSG00000264480	-
chr12-6456	chr12	12880713	12884417	111.9	RPL13AP20	ribosomal protein L13a pseudogene 20	pseudo	7088	Intergenic	Intergenic	NR_003932	387841	Hs.631728	NR_003932	ENSG00000234498	RPL13A_9_1211
chr12-2692	chr12	55728206	55730669	111.9	CD63	CD63 molecule	protein-coding	236	promoter-TSS (NM_001257391)	promoter-TSS (NM_001257391)	NM_001257389	967	Hs.445570	NM_001780	ENSG00000135404	LAMP-3|ME491|MLA1|OMA81H|TSPAN30
chr22-254	chr22	32659989	32662492	111.9	TIMP3	TIMP metallopeptidase inhibitor 3	protein-coding	-139576	intron (NM_001135774, intron 6 of 13)	intron (NM_001135774, intron 6 of 13)	NM_000362	7078	Hs.644633	NM_000362	ENSG00000100234	HSMRK222|K222|K222TA2|SFD
chr4-1464	chr4	186722754	186727229	111.9	FAT1	FAT atypical cadherin 1	protein-coding	-1158	Intergenic	CpG-21708	NM_005245	2195	Hs.481371	NM_005245	ENSG00000083857	CDHF7|CDHR8|FAT|ME5|hFat1
chr5-7962	chr5	59035630	59040659	111.9	PDE4D	phosphodiesterase 4D	protein-coding	1368	intron (NM_001165899, intron 8 of 16)	intron (NM_001165899, intron 8 of 16)	NM_001197222	5144	Hs.117545	NM_006203	ENSG00000113448	ACRDYS2|DPDE3|HSPDE4D|PDE43|PDE4DN2|STRK1
chr1-6452	chr1	202528035	202533345	111.4	PPP1R12B	protein phosphatase 1 regulatory subunit 12B	protein-coding	-9424	intron (NM_001331029, intron 19 of 24)	intron (NM_001331029, intron 19 of 24)	NM_001197131	4660	Hs.444403	NM_002481	ENSG00000077157	MYPT2|PP1bp55
chr5-5214	chr5	98926731	98930039	111.4	LOC100289230	uncharacterized LOC100289230	ncRNA	-749	promoter-TSS (NR_036530)	promoter-TSS (NR_036530)	NR_036530	100289230	Hs.552095	NR_036530		-
chr2-5181	chr2	65363737	65368603	111.4	SPRED2	sprouty related EVH1 domain containing 2	protein-coding	627	intron (NM_181784, intron 1 of 5)	intron (NM_181784, intron 1 of 5)	NM_001128210	200734	Hs.59332	NM_181784	ENSG00000198369	Spred-2
chr9-3893	chr9	106860400	106864505	111.4	ZNF462	zinc finger protein 462	protein-coding	-645	promoter-TSS (NM_021224)	promoter-TSS (NM_021224)	NM_021224	58499	Hs.370379	NM_021224	ENSG00000148143	Zfp462
chr17-2022	chr17	16418332	16420349	111.4	TRPV2	transient receptor potential cation channel subfamily V member 2	protein-coding	3798	intron (NM_016113, intron 2 of 14)	intron (NM_016113, intron 2 of 14)	NM_016113	51393	Hs.279746	NM_016113	ENSG00000187688	VRL|VRL-1|VRL1
chr8-5292	chr8	71354097	71360135	111.4	EYA1	EYA transcriptional coactivator and phosphatase 1	protein-coding	-427	promoter-TSS (NM_172058)	promoter-TSS (NM_172058)	NM_172060	2138	Hs.444971	NM_000503	ENSG00000104313	BOP|BOR|BOS1|OFC1
chr12-2163	chr12	62730303	62734087	110.9	MIRLET7I	microRNA let-7i	ncRNA	128509	intron (NM_020700, intron 5 of 9)	intron (NM_020700, intron 5 of 9)	NR_029661	406891		NR_029661	ENSG00000199179	LET7I|MIRNLET7I|hsa-let-7i|let-7i
chr20-4952	chr20	33276602	33279254	110.9	BPIFB1	BPI fold containing family B member 1	protein-coding	-5207	Intergenic	Intergenic	NM_033197	92747	Hs.65551	NM_033197	ENSG00000125999	C20orf114|LPLUNC1
chr9-598	chr9	40991314	40992926	110.9	LOC102725126	FSHD region gene 1 pseudogene	pseudo	-142	promoter-TSS (NR_034006)	promoter-TSS (NR_034006)	NR_136306	102725126	Hs.231861	NR_136306		-
chr3-2206	chr3	157159132	157161076	110.9	CCNL1	cyclin L1	protein-coding	656	5' UTR (NM_020307, exon 1 of 11)	5' UTR (NM_020307, exon 1 of 11)	NM_020307	57018	Hs.4859	NM_020307	ENSG00000163660	ANIA6A|BM-001|PRO1073|ania-6a
chr3-2515	chr3	129313837	129317059	110.9	H1FX-AS1	H1FX antisense RNA 1	ncRNA	-823	promoter-TSS (NR_026991)	promoter-TSS (NR_026991)	NR_026991	339942	Hs.450096	NM_001025468		C3orf47
chr11-1686	chr11	118605047	118609185	110.9	PHLDB1	pleckstrin homology like domain family B member 1	protein-coding	-475	promoter-TSS (NM_001144758)	promoter-TSS (NM_001144758)	NM_001144759	23187	Hs.504062	NM_015157	ENSG00000019144	LL5A
chr3-5397	chr3	23915352	23918525	110.9	NKIRAS1	NFKB inhibitor interacting Ras like 1	protein-coding	108	promoter-TSS (NM_001253383)	promoter-TSS (NM_001253383)	NM_020345	28512	Hs.173202	NM_020345	ENSG00000197885	KBRAS1|kappaB-Ras1
chr9-7044	chr9	124867017	124871018	110.9	ARPC5L	actin related protein 2/3 complex subunit 5 like	protein-coding	6899	5' UTR (NM_030978, exon 3 of 6)	5' UTR (NM_030978, exon 3 of 6)	NM_030978	81873	Hs.132499	NM_030978	ENSG00000136950	ARC16-2
chr12-3105	chr12	57844183	57847448	110.9	CTDSP2	CTD small phosphatase 2	protein-coding	1149	intron (NM_005730, intron 1 of 7)	CpG	NM_005730	10106	Hs.524530	NM_005730	ENSG00000175215	OS4|PSR2|SCP2
chr8-694	chr8	66924594	66927758	110.9	SNHG6	small nucleolar RNA host gene 6	ncRNA	-634	promoter-TSS (NR_002599)	promoter-TSS (NR_002599)	NR_002599	641638	Hs.372680	NR_002599		HBII-276HG|NCRNA00058|U87HG
chr19-473	chr19	2059104	2062371	110.4	MKNK2	MAP kinase interacting serine/threonine kinase 2	protein-coding	-9493	Intergenic	MLT1D|LTR|ERVL-MaLR	NM_199054	2872	Hs.515032	NM_017572	ENSG00000099875	GPRK7|MNK2
chr20-3030	chr20	2869999	2874361	110.4	PTPRA	protein tyrosine phosphatase, receptor type A	protein-coding	-1316	intron (NM_002836, intron 5 of 27)	intron (NM_002836, intron 5 of 27)	NM_080840	5786	Hs.269577	NM_002836	ENSG00000132670	HEPTP|HLPR|HPTPA|HPTPalpha|LRP|PTPA|PTPRL2|R-PTP-alpha|RPTPA
chr9-4245	chr9	22235350	22239987	110.4	DMRTA1	DMRT like family A1	protein-coding	-209173	Intergenic	Intergenic	NM_022160	63951	Hs.371976	NM_022160	ENSG00000176399	DMO|DMRT4
chr20-5469	chr20	58906652	58912396	110.4	GNAS	GNAS complex locus	protein-coding	17360	exon (NM_000516, exon 9 of 13)	exon (NM_000516, exon 9 of 13)	NR_132272	2778	Hs.125898	NM_000516	ENSG00000087460	AHO|C20orf45|GNAS1|GPSA|GSA|GSP|NESP|POH|SCG6|SgVI
chr11-6096	chr11	35172974	35178269	110.4	CD44	CD44 molecule (Indian blood group)	protein-coding	36751	intron (NM_001202556, intron 1 of 7)	intron (NM_001202556, intron 1 of 7)	NM_000610	960	Hs.502328	NM_000610	ENSG00000026508	CDW44|CSPG8|ECMR-III|HCELL|HUTCH-I|IN|LHR|MC56|MDU2|MDU3|MIC4|Pgp1
chr9-1310	chr9	12813492	12815555	110.4	LURAP1L-AS1	LURAP1L antisense RNA 1	ncRNA	-134	promoter-TSS (NR_125775)	promoter-TSS (NR_125775)	NR_125775	101929467	Hs.586443	NR_125775	ENSG00000235448	-
chr20-178	chr20	62386351	62388400	110.4	RPS21	ribosomal protein S21	protein-coding	310	exon (NM_001024, exon 2 of 6)	exon (NM_001024, exon 2 of 6)	NM_001024	6227	Hs.190968	NM_001024	ENSG00000171858	HLDF|S21
chr10-557	chr10	29157285	29161013	110.4	LYZL1	lysozyme like 1	protein-coding	-129912	Intergenic	MER51B|LTR|ERV1	NM_032517	84569	Hs.558572	NM_032517	ENSG00000120563	KAAG648|LYC2|LYZD1|PRO1278|bA534G20.1
chr8-1874	chr8	129684566	129687647	110.4	CCDC26	CCDC26 long non-coding RNA	ncRNA	-5867	Intergenic	Intergenic	NR_130917	137196	Hs.679457	NR_130917	ENSG00000229140	RAM
chr20-4277	chr20	58406664	58410964	109.9	VAPB	VAMP associated protein B and C	protein-coding	19695	intron (NM_004738, intron 1 of 5)	L2a|LINE|L2	NM_004738	9217	Hs.182625	NM_004738	ENSG00000124164	ALS8|VAMP-B|VAP-B
chr6-1335	chr6	157760850	157765609	109.9	SNX9	sorting nexin 9	protein-coding	-59942	Intergenic	Intergenic	NM_016224	51429	Hs.191213	NM_016224	ENSG00000130340	SDP1|SH3PX1|SH3PXD3A|WISP
chr11-5189	chr11	94767312	94770902	109.9	AMOTL1	angiomotin like 1	protein-coding	765	intron (NM_001301007, intron 1 of 11)	CpG	NM_001301007	154810	Hs.503594	NM_130847	ENSG00000166025	JEAP
chr1-11131	chr1	161511909	161515821	109.9	FCGR2A	Fc fragment of IgG receptor IIa	protein-coding	8450	intron (NM_021642, intron 5 of 6)	intron (NM_021642, intron 5 of 6)	NM_021642	2212	Hs.352642	NM_021642	ENSG00000143226	CD32|CD32A|CDw32|FCG2|FCGR2|FCGR2A1|FcGR|IGFR2
chr5-5382	chr5	38647652	38652029	109.9	LIFR	leukemia inhibitory factor receptor alpha	protein-coding	-54435	intron (NR_103554, intron 6 of 8)	L2c|LINE|L2	NM_002310	3977	Hs.133421	NM_002310	ENSG00000113594	CD118|LIF-R|SJS2|STWS|SWS
chr7-696	chr7	103344125	103348532	109.9	PSMC2	proteasome 26S subunit, ATPase 2	protein-coding	-1196	Intergenic	AluSg|SINE|Alu	NM_002803	5701	Hs.437366	NM_002803	ENSG00000161057	MSS1|Nbla10058|S7
chr19-5651	chr19	10111202	10115323	109.9	P2RY11	purinergic receptor P2Y11	protein-coding	1741	intron (NM_002566, intron 1 of 1)	intron (NM_002566, intron 1 of 1)	NM_002566	5032	Hs.14468	NM_002566	ENSG00000244165	P2Y11
chr5-2229	chr5	121833148	121835796	109.9	FTMT	ferritin mitochondrial	protein-coding	-17483	Intergenic	Intergenic	NM_177478	94033	Hs.105324	NM_177478	ENSG00000181867	MTF
chr2-5645	chr2	203681442	203686067	109.9	CD28	CD28 molecule	protein-coding	-22721	Intergenic	Intergenic	NM_001243078	940	Hs.443123	NM_006139	ENSG00000178562	Tp44
chr12-7956	chr12	65922678	65927534	109.9	LOC100129940	uncharacterized LOC100129940	protein-coding	-42939	intron (NM_003483, intron 3 of 4)	intron (NM_003483, intron 3 of 4)	NM_001292024	100129940	Hs.685856	NM_001292023	ENSG00000197301	-
chr11-2829	chr11	88535081	88539251	109.9	GRM5-AS1	GRM5 antisense RNA 1	ncRNA	32590	intron (NM_001143831, intron 7 of 8)	intron (NM_001143831, intron 7 of 8)	NR_049724	100873989	Hs.616625	NR_049724	ENSG00000255082	-
chr19-288	chr19	48872320	48875771	109.9	PPP1R15A	protein phosphatase 1 regulatory subunit 15A	protein-coding	1653	exon (NM_014330, exon 2 of 3)	exon (NM_014330, exon 2 of 3)	NM_014330	23645	Hs.631593	NM_014330	ENSG00000087074	GADD34
chr10-2365	chr10	4670753	4674533	109.4	LINC00704	long intergenic non-protein coding RNA 704	ncRNA	5427	intron (NR_024475, intron 1 of 3)	intron (NR_024475, intron 1 of 3)	NR_024475	100216001	Hs.634869	NR_024475	ENSG00000231298	-
chr12-3025	chr12	6924342	6928357	109.4	ATN1	atrophin 1	protein-coding	1886	intron (NM_001007026, intron 1 of 9)	intron (NM_001007026, intron 1 of 9)	NM_001007026	1822	Hs.143766	NM_001940	ENSG00000111676	B37|D12S755E|DRPLA|HRS|NOD
chr1-10875	chr1	41849500	41853917	109.4	HIVEP3	human immunodeficiency virus type I enhancer binding protein 3	protein-coding	66999	intron (NR_038260, intron 1 of 2)	intron (NR_038260, intron 1 of 2)	NM_024503	59269	Hs.403972	NM_024503	ENSG00000127124	KBP-1|KBP1|KRC|SHN3|Schnurri-3|ZAS3|ZNF40C
chr3-4320	chr3	74530759	74533676	109.4	CNTN3	contactin 3	protein-coding	-11077	Intergenic	L2c|LINE|L2	NM_020872	5067	Hs.12723	NM_020872	ENSG00000113805	BIG-1|PANG|PCS
chr1-2131	chr1	151908487	151910666	109.4	THEM4	thioesterase superfamily member 4	protein-coding	309	5' UTR (NM_053055, exon 1 of 6)	5' UTR (NM_053055, exon 1 of 6)	NM_053055	117145	Hs.164070	NM_053055	ENSG00000159445	CTMP
chr1-5963	chr1	28735691	28738849	109.4	YTHDF2	YTH N6-methyladenosine RNA binding protein 2	protein-coding	330	intron (NM_001172828, intron 1 of 3)	CpG	NM_001172828	51441	Hs.532286	NM_016258	ENSG00000198492	CAHL|HGRG8|NY-REN-2
chr8-5845	chr8	115448594	115453939	109.4	TRPS1	transcriptional repressor GATA binding 1	protein-coding	216746	intron (NM_001282902, intron 4 of 5)	intron (NM_001282902, intron 4 of 5)	NM_001282902	7227	Hs.657018	NM_014112	ENSG00000104447	GC79|LGCR
chr12-5924	chr12	92538250	92541377	109.4	LOC100507616	uncharacterized LOC100507616	ncRNA	73134	Intergenic	MIR|SINE|MIR	NR_144532	100507616	Hs.339918	NR_144532		-
chr17-7228	chr17	7883496	7888171	109.4	NAA38	N(alpha)-acetyltransferase 38, NatC auxiliary subunit	protein-coding	-445	promoter-TSS (NM_001330111)	promoter-TSS (NM_001330111)	NM_001330111	84316	Hs.565094	NM_032356	ENSG00000183011	LSMD1|PFAAP2
chr2-3120	chr2	224219516	224222871	109.4	FAM124B	family with sequence similarity 124 member B	protein-coding	180801	Intergenic	Intergenic	NM_001122779	79843	Hs.147585	NM_024785	ENSG00000124019	-
chr12-1022	chr12	55715475	55719128	109.4	BLOC1S1	biogenesis of lysosomal organelles complex 1 subunit 1	protein-coding	1009	intron (NR_037656, intron 2 of 3)	intron (NR_037656, intron 2 of 3)	NR_037657	2647	Hs.94672	NM_001487	ENSG00000135441	BLOS1|BORCS1|GCN5L1|MICoA|RT14
chr5-2096	chr5	96431183	96434898	109.4	PCSK1	proprotein convertase subtilisin/kexin type 1	protein-coding	241	promoter-TSS (NM_001177875)	promoter-TSS (NM_001177875)	NM_000439	5122	Hs.78977	NM_000439	ENSG00000175426	BMIQ12|NEC1|PC1|PC3|SPC3
chr5-1696	chr5	141881778	141884054	109.4	PCDH1	protocadherin 1	protein-coding	-4506	Intergenic	Intergenic	NM_002587	5097	Hs.79769	NM_002587	ENSG00000156453	PC42|PCDH42
chr1-6827	chr1	211257933	211260543	108.9	RCOR3	REST corepressor 3	protein-coding	-128	promoter-TSS (NM_001136225)	promoter-TSS (NM_001136225)	NM_001136225	55758	Hs.356399	NM_018254	ENSG00000117625	-
chr7-1467	chr7	41045193	41047522	108.9	LINC01449	long intergenic non-protein coding RNA 1449	ncRNA	-55247	Intergenic	Intergenic	NR_110832	101928773	Hs.382363	NR_110832	ENSG00000224017	-
chr6-1931	chr6	27836370	27839094	108.9	HIST1H2AK	histone cluster 1 H2A family member k	protein-coding	607	promoter-TSS (NM_003520)	promoter-TSS (NM_003520)	NM_003510	8330	Hs.734717	NM_003510	ENSG00000275221	H2A/d|H2AFD
chr7-2713	chr7	20351182	20353639	108.9	LOC101927811	uncharacterized LOC101927811	ncRNA	-20648	intron (NM_002214, intron 1 of 13)	intron (NM_002214, intron 1 of 13)	NR_110119	101927811	Hs.285724	NR_110119	ENSG00000271133	-
chr1-757	chr1	183022145	183025353	108.9	LAMC1	laminin subunit gamma 1	protein-coding	289	exon (NM_002293, exon 1 of 28)	exon (NM_002293, exon 1 of 28)	NM_002293	3915	Hs.609663	NM_002293	ENSG00000135862	LAMB2
chr5-2677	chr5	134523885	134527366	108.9	JADE2	jade family PHD finger 2	protein-coding	-25	promoter-TSS (NM_001289984)	promoter-TSS (NM_001289984)	NM_001289984	23338	Hs.732155	NM_015288	ENSG00000043143	JADE-2|PHF15
chr1-9656	chr1	33369540	33376202	108.9	PHC2	polyhomeotic homolog 2	protein-coding	2722	intron (NM_001330488, intron 1 of 12)	intron (NM_001330488, intron 1 of 12)	NM_001330488	1912	Hs.524271	NM_004427	ENSG00000134686	EDR2|HPH2|PH2
chr1-5542	chr1	193120842	193123285	108.9	CDC73	cell division cycle 73	protein-coding	105	5' UTR (NM_024529, exon 1 of 17)	5' UTR (NM_024529, exon 1 of 17)	NM_024529	79577	Hs.378996	NM_024529	ENSG00000134371	C1orf28|FIHP|HPTJT|HRPT1|HRPT2|HYX
chr1-11638	chr1	50975585	50979582	108.9	CDKN2C	cyclin dependent kinase inhibitor 2C	protein-coding	7613	Intergenic	Intergenic	NM_078626	1031	Hs.525324	NM_001262	ENSG00000123080	INK4C|p18|p18-INK4C
chr7-136	chr7	100428421	100430799	108.9	MEPCE	methylphosphate capping enzyme	protein-coding	-21	promoter-TSS (NM_001258008)	promoter-TSS (NM_001258008)	NM_019606	56257	Hs.178011	NM_019606	ENSG00000146834	BCDIN3
chr10-1561	chr10	119314870	119318214	108.9	MIR4681	microRNA 4681	ncRNA	-61430	intron (NM_005308, intron 1 of 15)	MER21C|LTR|ERVL	NR_039829	100616398		NR_039829	ENSG00000265719	-
chr1-6529	chr1	1432551	1435040	108.9	LINC01770	long intergenic non-protein coding RNA 1770	ncRNA	778	intron (NR_125994, intron 1 of 1)	intron (NR_125994, intron 1 of 1)	NR_125996	102724312		NR_125994		-
chr5-5474	chr5	91023214	91026481	108.9	LUCAT1	lung cancer associated transcript 1 (non-protein coding)	ncRNA	289555	intron (NM_032119, intron 85 of 89)	intron (NM_032119, intron 85 of 89)	NR_103549	100505994	Hs.628363	NR_103548	ENSG00000248323	SCAL1
chr17-6683	chr17	63445139	63447856	108.4	CYB561	cytochrome b561	protein-coding	-136	promoter-TSS (NM_001017916)	promoter-TSS (NM_001017916)	NM_001915	1534	Hs.355264	NM_001915	ENSG00000008283	CYB561A1|FRRS2
chr4-3204	chr4	102825313	102829404	108.4	UBE2D3	ubiquitin conjugating enzyme E2 D3	protein-coding	-175	promoter-TSS (NM_181892)	promoter-TSS (NM_181892)	NM_181892	7323	Hs.518773	NM_003340	ENSG00000109332	E2(17)KB3|UBC4/5|UBCH5C
chr19-2102	chr19	42243348	42247268	108.4	GSK3A	glycogen synthase kinase 3 alpha	protein-coding	-2724	Intergenic	Intergenic	NM_019884	2931	Hs.466828	NM_019884	ENSG00000105723	-
chr17-6620	chr17	48552753	48556882	108.4	HOXB2	homeobox B2	protein-coding	-9786	intron (NM_002146, intron 2 of 3)	CpG	NM_002145	3212	Hs.514289	NM_002145	ENSG00000173917	HOX2|HOX2H|Hox-2.8|K8
chr10-6651	chr10	124998606	125002731	108.4	CTBP2	C-terminal binding protein 2	protein-coding	27216	intron (NM_001083914, intron 5 of 10)	intron (NM_001083914, intron 5 of 10)	NM_022802	1488	Hs.501345	NM_001329	ENSG00000175029	-
chr3-7531	chr3	57595704	57599398	108.4	ARF4	ADP ribosylation factor 4	protein-coding	-63	promoter-TSS (NM_001660)	promoter-TSS (NM_001660)	NM_001660	378	Hs.652183	NM_001660	ENSG00000168374	ARF2
chr9-2016	chr9	113614232	113618188	108.4	RGS3	regulator of G-protein signaling 3	protein-coding	22056	Intergenic	Intergenic	NM_001276262	5998	Hs.494875	NM_017790	ENSG00000138835	C2PA|RGP3
chr7-1923	chr7	92632673	92636363	108.4	FAM133B	family with sequence similarity 133 member B	protein-coding	-44124	intron (NM_001145306, intron 5 of 7)	L1M5|LINE|L1	NM_001040057	257415	Hs.18564	NM_152789	ENSG00000234545	-
chr9-5198	chr9	78295416	78299197	107.9	PSAT1	phosphoserine aminotransferase 1	protein-coding	231	intron (NM_058179, intron 1 of 8)	CpG	NM_058179	29968	Hs.494261	NM_021154	ENSG00000135069	EPIP|NLS2|PSA|PSAT|PSATD
chr7-2006	chr7	48087362	48090824	107.9	UPP1	uridine phosphorylase 1	protein-coding	-47	promoter-TSS (NR_109837)	promoter-TSS (NR_109837)	NM_001287429	7378	Hs.488240	NM_003364	ENSG00000183696	UDRPASE|UP|UPASE|UPP
chr5-3031	chr5	57315934	57318077	107.9	GPBP1	GC-rich promoter binding protein 1	protein-coding	102931	Intergenic	Intergenic	NM_001127236	65056	Hs.444279	NM_022913	ENSG00000062194	GPBP|SSH6|VASCULIN
chr8-1098	chr8	123534631	123538555	107.9	FBXO32	F-box protein 32	protein-coding	-4450	intron (NM_058229, intron 1 of 8)	intron (NM_058229, intron 1 of 8)	NM_148177	114907	Hs.403933	NM_058229	ENSG00000156804	Fbx32|MAFbx
chr6-4288	chr6	81750243	81754315	107.9	FAM46A	family with sequence similarity 46 member A	protein-coding	432	intron (NM_017633, intron 1 of 2)	CpG-23786	NM_017633	55603	Hs.10784	NM_017633	ENSG00000112773	C6orf37|XTP11
chr4-3220	chr4	119112631	119119294	107.9	MYOZ2	myozenin 2	protein-coding	-19822	Intergenic	Intergenic	NM_016599	51778	Hs.732122	NM_016599	ENSG00000172399	C4orf5|CMH16|CS-1
chr12-5061	chr12	114681877	114685107	107.9	TBX3	T-box 3	protein-coding	672	5' UTR (NM_016569, exon 1 of 8)	5' UTR (NM_016569, exon 1 of 8)	NM_005996	6926	Hs.744016	NM_005996	ENSG00000135111	TBX3-ISO|UMS|XHL
chr9-3239	chr9	71780513	71784061	107.9	TMEM2	transmembrane protein 2	protein-coding	-13403	Intergenic	Intergenic	NM_001135820	23670	Hs.494146	NM_013390	ENSG00000135048	-
chr1-3743	chr1	203557392	203559695	107.9	OPTC	opticin	protein-coding	64400	Intergenic	MLT1K|LTR|ERVL-MaLR	NM_014359	26254	Hs.632468	NM_014359	ENSG00000188770	OPT
chr13-901	chr13	65912683	65916100	107.9	LINC01052	long intergenic non-protein coding RNA 1052	ncRNA	48344	Intergenic	MLT2A1|LTR|ERVL	NR_132362	105370242	Hs.578051	NR_132362		-
chr6-2284	chr6	110873693	110877100	107.9	AMD1	adenosylmethionine decarboxylase 1	protein-coding	612	intron (NM_001287216, intron 1 of 4)	CpG	NM_001634	262	Hs.159118	NM_001634	ENSG00000123505	ADOMETDC|AMD|SAMDC
chr1-2379	chr1	8045922	8048729	107.9	ERRFI1	ERBB receptor feedback inhibitor 1	protein-coding	-20992	Intergenic	Intergenic	NM_018948	54206	Hs.605445	NM_018948	ENSG00000116285	GENE-33|MIG-6|MIG6|RALT
chr17-7234	chr17	8219877	8222514	107.9	LINC00324	long intergenic non-protein coding RNA 324	ncRNA	2848	non-coding (NR_026951, exon 3 of 3)	non-coding (NR_026951, exon 3 of 3)	NR_026951	284029	Hs.121692	NM_173621	ENSG00000178977	C17orf44|NCRNA00324
chr17-3725	chr17	61311517	61313901	107.4	LOC101927855	uncharacterized LOC101927855	ncRNA	54995	intron (NM_001099432, intron 23 of 24)	UCON8|DNA|DNA	NR_136397	101927855	Hs.662123	NR_136397	ENSG00000267131	-
chr15-2380	chr15	40079937	40082719	107.4	BMF	Bcl2 modifying factor	protein-coding	24758	Intergenic	Intergenic	NM_001003942	90427	Hs.591104	NM_033503	ENSG00000104081	-
chr11-7001	chr11	46118219	46123126	107.4	PHF21A	PHD finger protein 21A	protein-coding	762	intron (NM_016621, intron 1 of 17)	intron (NM_016621, intron 1 of 17)	NM_016621	51317	Hs.502458	NM_016621	ENSG00000135365	BHC80|BM-006
chr12-411	chr12	54280105	54282463	107.4	HNRNPA1	heterogeneous nuclear ribonucleoprotein A1	protein-coding	594	intron (NR_135167, intron 1 of 10)	intron (NR_135167, intron 1 of 10)	NM_002136	3178	Hs.546261	NM_002136	ENSG00000135486	ALS19|ALS20|HNRPA1|HNRPA1L3|IBMPFD3|UP 1|hnRNP A1|hnRNP-A1
chr4-780	chr4	25523691	25527601	107.4	LOC101929161	uncharacterized LOC101929161	ncRNA	43700	Intergenic	Intergenic	NR_134641	101929161	Hs.125638	NR_134641		-
chr7-4937	chr7	107167059	107170693	107.4	HBP1	HMG-box transcription factor 1	protein-coding	-85	promoter-TSS (NM_001244262)	promoter-TSS (NM_001244262)	NM_001244262	26959	Hs.162032	NM_012257	ENSG00000105856	-
chr1-10883	chr1	42332134	42336525	107.4	FOXJ3	forkhead box J3	protein-coding	636	intron (NM_001198851, intron 1 of 14)	intron (NM_001198851, intron 1 of 14)	NM_001198851	22887	Hs.26023	NM_014947	ENSG00000198815	-
chrX-655	chrX	40104846	40110132	107.4	BCOR	BCL6 corepressor	protein-coding	-10023	intron (NM_001123384, intron 1 of 13)	CpG-29594	NM_001123385	54880	Hs.659681	NM_017745	ENSG00000183337	ANOP2|MAA2|MCOPS2
chr1-5886	chr1	234978482	234981946	107.4	LOC101927851	uncharacterized LOC101927851	ncRNA	-16215	Intergenic	Intergenic	NR_125945	101927851	Hs.520684	NR_125945	ENSG00000238005	-
chr10-681	chr10	17214691	17217817	107.4	VIM-AS1	VIM antisense RNA 1	ncRNA	10644	non-coding (NR_108060, exon 3 of 4)	non-coding (NR_108060, exon 3 of 4)	NR_108060	100507347	Hs.740502	NR_108060	ENSG00000229124	-
chr19-78	chr19	58558700	58560506	107.4	MZF1-AS1	MZF1 antisense RNA 1	ncRNA	417	promoter-TSS (NM_003969)	promoter-TSS (NM_003969)	NR_027334	100131691	Hs.743767	NR_027334	ENSG00000267858	-
chr3-5592	chr3	127747903	127751742	107.4	MGLL	monoglyceride lipase	protein-coding	73060	intron (NM_001003794, intron 3 of 7)	L2a|LINE|L2	NM_001256585	11343	Hs.277035	NM_007283	ENSG00000074416	HU-K5|HUK5|MAGL|MGL
chr5-1815	chr5	57382379	57384927	107.4	ACTBL2	actin, beta like 2	protein-coding	99156	Intergenic	Intergenic	NM_001017992	345651	Hs.482167	NM_001017992	ENSG00000169067	ACT
chr2-2252	chr2	38184774	38188890	107.4	CYP1B1-AS1	CYP1B1 antisense RNA 1	ncRNA	55727	Intergenic	Intergenic	NR_027252	285154	Hs.353894	NM_173652	ENSG00000232973	C2orf58
chr14-174	chr14	93007738	93010422	107.4	ITPK1-AS1	ITPK1 antisense RNA 1	ncRNA	-58372	intron (NM_001142593, intron 4 of 10)	MER20|DNA|hAT-Charlie	NR_002808	319085	Hs.612888	NR_002808	ENSG00000258730	C14orf85|ITPK1-AS|ITPK1AS|NCRNA00203
chr2-2708	chr2	97868672	97872108	107.4	TMEM131	transmembrane protein 131	protein-coding	125501	intron (NM_015348, intron 4 of 40)	intron (NM_015348, intron 4 of 40)	NM_015348	23505	Hs.469376	NM_015348	ENSG00000075568	CC28|PRO1048|RW1|YR-23
chr8-1017	chr8	38030334	38035000	106.9	EIF4EBP1	eukaryotic translation initiation factor 4E binding protein 1	protein-coding	2165	intron (NM_004095, intron 1 of 2)	intron (NM_004095, intron 1 of 2)	NM_004095	1978	Hs.411641	NM_004095	ENSG00000187840	4E-BP1|4EBP1|BP-1|PHAS-I
chr1-4648	chr1	41889818	41892776	106.9	HIVEP3	human immunodeficiency virus type I enhancer binding protein 3	protein-coding	27410	intron (NR_038260, intron 1 of 2)	intron (NR_038260, intron 1 of 2)	NM_024503	59269	Hs.403972	NM_024503	ENSG00000127124	KBP-1|KBP1|KRC|SHN3|Schnurri-3|ZAS3|ZNF40C
chr2-1076	chr2	100780061	100783160	106.9	NPAS2	neuronal PAS domain protein 2	protein-coding	-38541	Intergenic	AluJo|SINE|Alu	NM_002518	4862	Hs.156832	NM_002518	ENSG00000170485	MOP4|PASD4|bHLHe9
chr13-2051	chr13	60395306	60398586	106.9	TDRD3	tudor domain containing 3	protein-coding	-347	promoter-TSS (NM_001146070)	promoter-TSS (NM_001146070)	NM_001146070	81550	Hs.525061	NM_030794	ENSG00000083544	-
chr7-5291	chr7	121541065	121545851	106.9	FAM3C	family with sequence similarity 3 member C	protein-coding	-147090	Intergenic	MER92-int|LTR|ERV1	NM_001040020	10447	Hs.434053	NM_014888	ENSG00000196937	GS3786|ILEI
chr9-2311	chr9	129495155	129497963	106.9	LINC00963	long intergenic non-protein coding RNA 963	ncRNA	7899	intron (NR_038955, intron 2 of 4)	CpG	NR_038955	100506190	Hs.529860	NR_038955		-
chr1-4877	chr1	44730117	44732032	106.9	RNU5D-1	RNA, U5D small nuclear 1	snRNA	94	promoter-TSS (NR_002755)	promoter-TSS (NR_002755)	NR_002755	26830		NR_002755	ENSG00000200169	RNU5D|U5DL|U5DS
chr12-226	chr12	49130077	49132127	106.9	TUBA1B	tubulin alpha 1b	protein-coding	419	intron (NM_006082, intron 1 of 3)	CpG	NM_006082	10376	Hs.524390	NM_006082	ENSG00000123416	K-ALPHA-1
chr1-1103	chr1	221826334	221830000	106.9	LINC01655	long intergenic non-protein coding RNA 1655	ncRNA	12499	intron (NR_125989, intron 3 of 3)	intron (NR_125989, intron 3 of 3)	NR_125989	101929771	Hs.557001	NR_125989	ENSG00000227925	-
chr16-472	chr16	4614258	4617563	106.9	UBALD1	UBA like domain containing 1	protein-coding	-984	promoter-TSS (NM_145253)	promoter-TSS (NM_145253)	NM_001330467	124402	Hs.513313	NM_145253	ENSG00000153443	FAM100A|PP11303
chr7-3557	chr7	32890190	32893925	106.4	KBTBD2	kelch repeat and BTB domain containing 2	protein-coding	-201	promoter-TSS (NM_015483)	promoter-TSS (NM_015483)	NM_015483	25948	Hs.372541	NM_015483	ENSG00000170852	BKLHD1
chr17-2857	chr17	48602890	48606336	106.4	HOXB6	homeobox B6	protein-coding	359	5' UTR (NM_018952, exon 2 of 4)	5' UTR (NM_018952, exon 2 of 4)	NM_018952	3216	Hs.98428	NM_018952	ENSG00000108511	HOX2|HOX2B|HU-2|Hox-2.2
chr1-3126	chr1	170662201	170665146	106.4	PRRX1	paired related homeobox 1	protein-coding	-499	promoter-TSS (NM_006902)	promoter-TSS (NM_006902)	NM_006902	5396	Hs.283416	NM_006902	ENSG00000116132	AGOTC|PHOX1|PMX1|PRX-1|PRX1
chr5-4055	chr5	14868992	14872756	106.4	ANKH	ANKH inorganic pyrophosphate transport regulator	protein-coding	904	intron (NM_054027, intron 1 of 11)	intron (NM_054027, intron 1 of 11)	NM_054027	56172	Hs.156727	NM_054027	ENSG00000154122	ANK|CCAL2|CMDJ|CPPDD|HANK|MANK
chr8-2566	chr8	75558661	75562630	106.4	HNF4G	hepatocyte nuclear factor 4 gamma	protein-coding	20677	intron (NM_001330561, intron 11 of 11)	MIRc|SINE|MIR	NM_004133	3174	Hs.241529	NM_004133	ENSG00000164749	NR2A2|NR2A3
chr9-341	chr9	6680590	6682637	106.4	GLDC	glycine decarboxylase	protein-coding	-35921	Intergenic	CpG	NM_000170	2731	Hs.584238	NM_000170	ENSG00000178445	GCE|GCSP|HYGN1
chr12-405	chr12	62785487	62787506	106.4	PPM1H	protein phosphatase, Mg2+/Mn2+ dependent 1H	protein-coding	148389	intron (NM_020700, intron 4 of 9)	LTR33|LTR|ERVL	NM_020700	57460	Hs.435479	NM_020700	ENSG00000111110	ARHCL1|NERPP-2C|URCC2
chr3-3681	chr3	136750789	136754206	106.4	STAG1	stromal antigen 1	protein-coding	-94	promoter-TSS (NM_005862)	promoter-TSS (NM_005862)	NM_005862	10274	Hs.412586	NM_005862	ENSG00000118007	SA1|SCC3A
chr1-2021	chr1	158009149	158012235	106.4	KIRREL	kin of IRRE like (Drosophila)	protein-coding	17419	intron (NM_001286349, intron 1 of 12)	intron (NM_001286349, intron 1 of 12)	NM_018240	55243	Hs.272234	NM_018240	ENSG00000183853	NEPH1
chr1-8070	chr1	235326629	235329985	106.4	ARID4B	AT-rich interaction domain 4B	protein-coding	-88	promoter-TSS (NM_001206794)	promoter-TSS (NM_001206794)	NR_135074	51742	Hs.575782	NM_016374	ENSG00000054267	BCAA|BRCAA1|RBBP1L1|RBP1L1|SAP180
chr4-2207	chr4	30716471	30720385	106.4	PCDH7	protocadherin 7	protein-coding	-1980	Intergenic	Intergenic	NM_032456	5099	Hs.479439	NM_002589	ENSG00000169851	BH-Pcdh|BHPCDH|PPP1R120
chr1-1902	chr1	24714350	24716211	106.4	CLIC4	chloride intracellular channel 4	protein-coding	-29989	Intergenic	Intergenic	NM_013943	25932	Hs.440544	NM_013943	ENSG00000169504	CLIC4L|H1|MTCLIC|huH1|p64H1
chr7-4854	chr7	51601169	51603300	105.9	COBL	cordon-bleu WH2 repeat protein	protein-coding	-285373	Intergenic	Intergenic	NM_001287438	23242	Hs.99141	NM_015198	ENSG00000106078	-
chr11-4020	chr11	57777638	57780340	105.9	CTNND1	catenin delta 1	protein-coding	17227	intron (NM_001085467, intron 1 of 16)	intron (NM_001085467, intron 1 of 16)	NM_001206890	1500	Hs.166011	NM_001331	ENSG00000198561	CAS|CTNND|P120CAS|P120CTN|p120|p120(CAS)|p120(CTN)
chr1-4286	chr1	167195089	167197391	105.9	LINC01363	long intergenic non-protein coding RNA 1363	ncRNA	-435	promoter-TSS (NR_110811)	promoter-TSS (NR_110811)	NR_110811	101928484	Hs.568496	NR_110811		RBSG4
chr2-6854	chr2	177262567	177265803	105.9	NFE2L2	nuclear factor, erythroid 2 like 2	protein-coding	-54	promoter-TSS (NM_001313904)	promoter-TSS (NM_001313904)	NM_001313904	4780	Hs.744006	NM_006164	ENSG00000116044	HEBP1|NRF2
chr11-4032	chr11	62461005	62464148	105.9	SCGB1A1	secretoglobin family 1A member 1	protein-coding	43541	intron (NM_024060, intron 5 of 5)	MIRc|SINE|MIR	NM_003357	7356	Hs.523732	NM_003357	ENSG00000149021	CC10|CC16|CCPBP|CCSP|UGB|UP-1|UP1
chr11-6689	chr11	86066042	86070214	105.9	PICALM	phosphatidylinositol binding clathrin assembly protein	protein-coding	969	intron (NM_001206947, intron 1 of 18)	intron (NM_001206947, intron 1 of 18)	NM_001008660	8301	Hs.163893	NM_007166	ENSG00000073921	CALM|CLTH|LAP
chr13-2609	chr13	45338300	45341858	105.9	TPT1	tumor protein, translationally-controlled 1	protein-coding	1205	exon (NM_001286273, exon 2 of 5)	exon (NM_001286273, exon 2 of 5)	NM_001286272	7178	Hs.374596	NM_003295	ENSG00000133112	HRF|TCTP|p02|p23
chr7-2205	chr7	26336720	26339988	105.4	SNX10	sorting nexin 10	protein-coding	-22530	intron (NM_001318199, intron 1 of 6)	LTR8|LTR|ERV1	NM_001199837	29887	Hs.741316	NM_013322	ENSG00000086300	OPTB8
chr3-803	chr3	37693106	37695449	105.4	ITGA9-AS1	ITGA9 antisense RNA 1	ncRNA	167503	intron (NM_002207, intron 18 of 27)	intron (NM_002207, intron 18 of 27)	NR_110532	101928153	Hs.657314	NR_110531	ENSG00000235257	-
chr20-181	chr20	45933873	45935377	105.4	PCIF1	PDX1 C-terminal inhibiting factor 1	protein-coding	-53	promoter-TSS (NM_022104)	promoter-TSS (NM_022104)	NM_022104	63935	Hs.472856	NM_022104	ENSG00000100982	C20orf67|PPP1R121
chr1-235	chr1	221741940	221743974	105.4	DUSP10	dual specificity phosphatase 10	protein-coding	-781	promoter-TSS (NM_007207)	promoter-TSS (NM_007207)	NR_111940	11221	Hs.497822	NM_007207	ENSG00000143507	MKP-5|MKP5
chr15-806	chr15	38072020	38074581	105.4	LOC101928227	uncharacterized LOC101928227	ncRNA	32907	Intergenic	Intergenic	NR_120330	101928227	Hs.602381	NR_120330	ENSG00000259225	-
chr4-2348	chr4	12962710	12967515	105.4	RAB28	RAB28, member RAS oncogene family	protein-coding	519253	Intergenic	Intergenic	NM_001159601	9364	Hs.656060	NM_004249	ENSG00000157869	CORD18
chr20-1739	chr20	50163536	50166904	104.9	LINC01273	long intergenic non-protein coding RNA 1273	ncRNA	-7350	Intergenic	LTR84a|LTR|ERVL	NR_109943	101927541	Hs.570391	NR_109943	ENSG00000231742	-
chr5-2536	chr5	75335916	75338941	104.9	HMGCR	3-hydroxy-3-methylglutaryl-CoA reductase	protein-coding	260	intron (NM_000859, intron 1 of 19)	CpG	NM_000859	3156	Hs.628096	NM_000859	ENSG00000113161	LDLCQ3
chr19-2750	chr19	47225728	47228686	104.9	MIR3191	microRNA 3191	ncRNA	-188	promoter-TSS (NR_036159)	promoter-TSS (NR_036159)	NR_036159	100422832		NR_036159	ENSG00000105327	mir-3191
chr19-3562	chr19	43805963	43810365	104.9	LYPD5	LY6/PLAUR domain containing 5	protein-coding	-5703	intron (NM_182573, intron 1 of 4)	AluSx1|SINE|Alu	NM_001031749	284348	Hs.44289	NM_182573	ENSG00000159871	PRO4356
chr3-3960	chr3	186103664	186109906	104.9	ETV5	ETS variant 5	protein-coding	2327	intron (NM_004454, intron 1 of 12)	intron (NM_004454, intron 1 of 12)	NM_004454	2119	Hs.43697	NM_004454	ENSG00000244405	ERM
chr7-3102	chr7	135661506	135665054	104.9	C7orf73	chromosome 7 open reading frame 73	protein-coding	807	intron (NM_001130929, intron 1 of 2)	intron (NM_001130929, intron 1 of 2)	NM_001130929	647087	Hs.200022	NM_001130929	ENSG00000243317	PL-5283
chr1-1215	chr1	5927516	5930282	104.9	KCNAB2	potassium voltage-gated channel subfamily A regulatory beta subunit 2	protein-coding	-63399	intron (NR_111987, intron 10 of 32)	L1MD2|LINE|L1	NM_001199861	8514	Hs.440497	NM_003636	ENSG00000069424	AKR6A5|HKvbeta2|HKvbeta2.1|HKvbeta2.2|KCNA2B|KV-BETA-2
chr12-368	chr12	111396744	111400035	104.9	SH2B3	SH2B adaptor protein 3	protein-coding	-7559	Intergenic	(TAATTAT)n|Simple_repeat|Simple_repeat	NM_005475	10019	Hs.506784	NM_005475	ENSG00000111252	IDDM20|LNK
chr2-3346	chr2	27369545	27371455	104.9	SNX17	sorting nexin 17	protein-coding	4	promoter-TSS (NM_001318965)	promoter-TSS (NM_001318965)	NR_049788	9784	Hs.278569	NM_014748	ENSG00000115234	-
chr12-6692	chr12	93569327	93572477	104.4	SOCS2	suppressor of cytokine signaling 2	protein-coding	-79	promoter-TSS (NM_001270469)	promoter-TSS (NM_001270469)	NM_001270468	8835	Hs.485572	NM_003877	ENSG00000120833	CIS2|Cish2|SOCS-2|SSI-2|SSI2|STATI2
chr7-4139	chr7	139107268	139110509	104.4	ZC3HAV1	zinc finger CCCH-type containing, antiviral 1	protein-coding	831	intron (NM_024625, intron 1 of 8)	CpG	NM_024625	56829	Hs.133512	NM_020119	ENSG00000105939	ARTD13|FLB6421|PARP13|ZAP|ZC3H2|ZC3HDC2
chr3-1574	chr3	45104638	45106970	104.4	CDCP1	CUB domain containing protein 1	protein-coding	40618	intron (NM_022842, intron 4 of 8)	intron (NM_022842, intron 4 of 8)	NM_178181	64866	Hs.476093	NM_022842	ENSG00000163814	CD318|SIMA135|TRASK
chr12-5455	chr12	24244109	24248187	104.4	LOC101928471	uncharacterized LOC101928471	ncRNA	22877	intron (NM_001261414, intron 4 of 16)	intron (NM_001261414, intron 4 of 16)	NR_120472	101928471	Hs.569156	NR_120472	ENSG00000256120	-
chr2-2353	chr2	12176160	12178490	104.4	MIR3681	microRNA 3681	ncRNA	-21805	intron (NR_110196, intron 3 of 5)	intron (NR_110196, intron 3 of 5)	NR_037452	100500884		NR_037452	ENSG00000264089	-
chr13-3059	chr13	93247804	93250547	104.4	GPC6	glypican 6	protein-coding	22367	intron (NM_005708, intron 1 of 8)	intron (NM_005708, intron 1 of 8)	NM_005708	10082	Hs.444329	NM_005708	ENSG00000183098	OMIMD1
chr12-2522	chr12	11648538	11652171	104.4	ETV6	ETS variant 6	protein-coding	500	intron (NM_001987, intron 1 of 7)	intron (NM_001987, intron 1 of 7)	NM_001987	2120	Hs.504765	NM_001987	ENSG00000139083	TEL|TEL/ABL|THC5
chr17-2569	chr17	8185667	8187949	104.4	MIR4521	microRNA 4521	ncRNA	-137	promoter-TSS (NR_039746)	promoter-TSS (NR_039746)	NR_039746	100616406		NR_039746	ENSG00000283160	mir-4521
chr3-2589	chr3	45132976	45136005	104.0	CDCP1	CUB domain containing protein 1	protein-coding	11932	intron (NM_178181, intron 1 of 3)	intron (NM_178181, intron 1 of 3)	NM_178181	64866	Hs.476093	NM_022842	ENSG00000163814	CD318|SIMA135|TRASK
chr1-16010	chr1	24742206	24746553	104.0	CLIC4	chloride intracellular channel 4	protein-coding	-890	promoter-TSS (NM_013943)	promoter-TSS (NM_013943)	NM_013943	25932	Hs.440544	NM_013943	ENSG00000169504	CLIC4L|H1|MTCLIC|huH1|p64H1
chr5-8572	chr5	61620515	61623007	104.0	C5orf64	chromosome 5 open reading frame 64	protein-coding	-16020	Intergenic	Intergenic	NR_126523	285668	Hs.683866	NM_173667	ENSG00000178722	-
chr2-3680	chr2	172438313	172443074	104.0	ITGA6	integrin subunit alpha 6	protein-coding	13138	intron (NM_001079818, intron 1 of 24)	intron (NM_001079818, intron 1 of 24)	NM_001079818	3655	Hs.133397	NM_000210	ENSG00000091409	CD49f|ITGA6B|VLA-6
chr8-1155	chr8	120826730	120829402	104.0	SNTB1	syntrophin beta 1	protein-coding	-15997	Intergenic	Intergenic	NM_021021	6641	Hs.46701	NM_021021	ENSG00000172164	59-DAP|A1B|BSYN2|DAPA1B|SNT2|SNT2B1|TIP-43
chr18-712	chr18	58313586	58316710	104.0	NEDD4L	neural precursor cell expressed, developmentally down-regulated 4-like, E3 ubiquitin protein ligase	protein-coding	93626	intron (NM_001144964, intron 5 of 30)	intron (NM_001144964, intron 5 of 30)	NM_001144966	23327	Hs.185677	NM_015277	ENSG00000049759	NEDD4-2|NEDD4.2|PVNH7|RSP5|hNEDD4-2
chr9-2737	chr9	23620590	23622990	104.0	LOC101929563	uncharacterized LOC101929563	ncRNA	50609	intron (NR_121602, intron 9 of 27)	intron (NR_121602, intron 9 of 27)	NR_121602	101929563	Hs.533220	NR_121602		-
chr17-1121	chr17	52545618	52548072	104.0	CA10	carbonic anhydrase 10	protein-coding	-386828	Intergenic	LTR33|LTR|ERVL	NM_001082534	56934	Hs.463466	NM_020178	ENSG00000154975	CA-RPX|CARPX|HUCEP-15
chr6-2953	chr6	113359409	113365581	104.0	LOC101927686	uncharacterized LOC101927686	ncRNA	287580	Intergenic	Intergenic	NR_125844	101927686	Hs.402044	NR_125844	ENSG00000230943	-
chr9-798	chr9	105243712	105246526	104.0	SLC44A1	solute carrier family 44 member 1	protein-coding	506	intron (NM_001286730, intron 1 of 15)	CpG	NM_080546	23446	Hs.573495	NM_022109	ENSG00000070214	CD92|CDW92|CHTL1|CTL1
chr1-13512	chr1	161529425	161533423	103.5	HSPA6	heat shock protein family A (Hsp70) member 6	protein-coding	6884	Intergenic	Intergenic	NM_002155	3310	Hs.654614	NM_002155	ENSG00000173110	HSP70B'
chr2-9152	chr2	181899025	181904813	103.5	SSFA2	sperm specific antigen 2	protein-coding	10203	exon (NM_001130445, exon 8 of 18)	exon (NM_001130445, exon 8 of 18)	NM_001287505	6744	Hs.196983	NM_006751	ENSG00000138434	CS-1|CS1|KRAP|SPAG13
chr10-893	chr10	27240220	27243789	103.5	ACBD5	acyl-CoA binding domain containing 5	protein-coding	135	intron (NM_001301251, intron 1 of 11)	intron (NM_001301251, intron 1 of 11)	NM_001042473	91452	Hs.530597	NM_145698	ENSG00000107897	-
chr9-5216	chr9	89309472	89313472	103.5	CKS2	CDC28 protein kinase regulatory subunit 2	protein-coding	277	promoter-TSS (NR_036108)	promoter-TSS (NR_036108)	NM_001827	1164	Hs.83758	NM_001827	ENSG00000123975	CKSHS2
chr1-4316	chr1	205748670	205751166	103.5	NUCKS1	nuclear casein kinase and cyclin dependent kinase substrate 1	protein-coding	326	intron (NM_022731, intron 1 of 6)	CpG	NM_022731	64710	Hs.213061	NM_022731	ENSG00000069275	JC7|NUCKS
chr12-1019	chr12	52278885	52281259	103.5	KRT86	keratin 86	protein-coding	5427	intron (NM_001320198, intron 2 of 10)	intron (NM_001320198, intron 2 of 10)	NM_001320198	3892	Hs.278658	NM_002284	ENSG00000170442	HB6|Hb1|K86|KRTHB1|KRTHB6|MNX
chr17-1394	chr17	38655053	38658518	103.5	EPOP	elongin BC and polycomb repressive complex 2 associated protein	protein-coding	18149	Intergenic	AluSx1|SINE|Alu	NM_001130677	100170841	Hs.445574	NM_001130677	ENSG00000273604	C17orf96|PRR28
chr17-3346	chr17	59618510	59621571	103.5	CLTC	clathrin heavy chain	protein-coding	351	5' UTR (NM_001288653, exon 1 of 32)	5' UTR (NM_001288653, exon 1 of 32)	NM_001288653	1213	Hs.491351	NM_004859	ENSG00000141367	CHC|CHC17|CLH-17|CLTCL2|Hc
chr2-3023	chr2	74501828	74504124	103.5	LBX2	ladybird homeobox 2	protein-coding	340	non-coding (NR_024606, exon 1 of 1)	non-coding (NR_024606, exon 1 of 1)	NM_001009812	85474	Hs.516124	NM_001009812	ENSG00000179528	LP3727
chr2-3107	chr2	222860265	222864674	103.5	ACSL3	acyl-CoA synthetase long-chain family member 3	protein-coding	1455	intron (NM_203372, intron 1 of 15)	intron (NM_203372, intron 1 of 15)	NM_203372	2181	Hs.655772	NM_004457	ENSG00000123983	ACS3|FACL3|PRO2194
chr15-1301	chr15	68352032	68356175	103.5	FEM1B	fem-1 homolog B	protein-coding	76300	intron (NM_001004439, intron 7 of 29)	L2a|LINE|L2	NM_015322	10116	Hs.362733	NM_015322	ENSG00000169018	F1A-ALPHA|F1AA|FEM1-beta
chr5-8210	chr5	139292766	139296700	103.0	MATR3	matrin 3	protein-coding	983	intron (NM_001194956, intron 1 of 13)	intron (NM_001194956, intron 1 of 13)	NM_001194955	9782	Hs.268939	NM_018834	ENSG00000015479	ALS21|MPD2|VCPDM
chr19-1669	chr19	33794998	33798146	103.0	KCTD15	potassium channel tetramerization domain containing 15	protein-coding	-274	promoter-TSS (NM_001129994)	promoter-TSS (NM_001129994)	NM_001129995	79047	Hs.221873	NM_024076	ENSG00000153885	-
chr19-1016	chr19	53865601	53870172	103.0	MYADM	myeloid associated differentiation marker	protein-coding	21	promoter-TSS (NM_001020819)	promoter-TSS (NM_001020819)	NM_001290192	91663	Hs.380906	NM_138373	ENSG00000179820	SB135
chr22-622	chr22	40720318	40722648	103.0	MCHR1	melanin concentrating hormone receptor 1	protein-coding	42305	Intergenic	Intergenic	NM_005297	2847	Hs.248122	NM_005297	ENSG00000128285	GPR24|MCH-1R|MCH1R|SLC-1|SLC1
chr7-7589	chr7	125560343	125564715	103.0	LOC101928254	uncharacterized LOC101928254	ncRNA	-298238	Intergenic	AluSc|SINE|Alu	NR_110182	101928254	Hs.571236	NR_110182	ENSG00000219445	-
chr1-5220	chr1	153966411	153969329	103.0	CREB3L4	cAMP responsive element binding protein 3 like 4	protein-coding	31	promoter-TSS (NM_001255978)	promoter-TSS (NM_001255978)	NM_001255980	148327	Hs.372924	NM_130898	ENSG00000143578	AIBZIP|ATCE1|CREB3|CREB4|JAL|hJAL
chr17-5039	chr17	50149993	50152940	103.0	PPP1R9B	protein phosphatase 1 regulatory subunit 9B	protein-coding	-949	promoter-TSS (NM_032595)	promoter-TSS (NM_032595)	NM_032595	84687	Hs.514323	NM_032595	ENSG00000108819	PPP1R6|PPP1R9|SPINO|Spn
chr9-5781	chr9	19229025	19232289	103.0	DENND4C	DENN domain containing 4C	protein-coding	-108	promoter-TSS (NM_017925)	promoter-TSS (NM_017925)	NR_073201	55667	Hs.249591	NM_017925	ENSG00000137145	C9orf55|C9orf55B|RAB10GEF|bA513M16.3
chr10-610	chr10	72296777	72299791	103.0	DDIT4	DNA damage inducible transcript 4	protein-coding	24365	Intergenic	Intergenic	NM_019058	54541	Hs.744875	NM_019058	ENSG00000168209	Dig2|REDD-1|REDD1
chr5-9516	chr5	139657837	139661235	103.0	CXXC5	CXXC finger protein 5	protein-coding	-19	promoter-TSS (NM_001317206)	promoter-TSS (NM_001317206)	NM_001317206	51523	Hs.189119	NM_016463	ENSG00000171604	CF5|HSPC195|RINF|WID
chr16-1754	chr16	69529312	69533825	103.0	MIR1538	microRNA 1538	ncRNA	34300	Intergenic	AluSx1|SINE|Alu	NR_031719	100302119		NR_031719	ENSG00000223109	MIRN1538|hsa-mir-1538
chr12-3347	chr12	25692721	25695393	103.0	LMNTD1	lamin tail domain containing 1	protein-coding	-45495	Intergenic	MIR|SINE|MIR	NM_001145727	160492	Hs.44647	NM_152590	ENSG00000152936	IFLTD1|LMNARS1|PAS1C1
chr3-6284	chr3	98777172	98780913	103.0	ST3GAL6	ST3 beta-galactoside alpha-2,3-sialyltransferase 6	protein-coding	15735	intron (NM_001271147, intron 6 of 9)	MER91C|DNA|hAT-Tip100	NM_001323368	10402	Hs.148716	NM_006100	ENSG00000064225	SIAT10|ST3GALVI
chr11-681	chr11	94731637	94734770	102.5	LOC105369438	uncharacterized LOC105369438	ncRNA	7152	intron (NR_135096, intron 1 of 6)	intron (NR_135096, intron 1 of 6)	NR_135093	105369438	Hs.568921	NR_135093	ENSG00000255929	-
chr16-4105	chr16	82671170	82673819	102.5	MIR8058	microRNA 8058	ncRNA	-16437	intron (NM_001220488, intron 2 of 14)	intron (NM_001220488, intron 2 of 14)	NR_107025	102465863		NR_107025	ENSG00000277387	hsa-mir-8058
chr1-1695	chr1	151057795	151060428	102.5	CDC42SE1	CDC42 small effector 1	protein-coding	538	promoter-TSS (NM_006818)	promoter-TSS (NM_006818)	NM_001038707	56882	Hs.22065	NM_020239	ENSG00000197622	SCIP1|SPEC1
chr3-4874	chr3	75432301	75435821	102.5	FAM86DP	family with sequence similarity 86 member D, pseudogene	pseudo	1054	intron (NR_024241, intron 1 of 7)	MIR|SINE|MIR	NR_024241	692099	Hs.591652	NR_024241	ENSG00000244026	FAM86D
chr8-3331	chr8	127222287	127226322	102.5	CCAT1	colon cancer associated transcript 1 (non-protein coding)	ncRNA	-5036	Intergenic	L2c|LINE|L2	NR_108049	100507056	Hs.343864	NR_108049		CARLo-5|onco-lncRNA-40
chr4-3181	chr4	73703621	73708580	102.5	CXCL8	C-X-C motif chemokine ligand 8	protein-coding	-34406	Intergenic	Intergenic	NM_000584	3576	Hs.624	NM_000584	ENSG00000169429	GCP-1|GCP1|IL8|LECT|LUCT|LYNAP|MDNCF|MONAP|NAF|NAP-1|NAP1
chr5-7069	chr5	112160142	112162841	102.5	SNORA13	small nucleolar RNA, H/ACA box 13	snoRNA	6	promoter-TSS (NR_002922)	promoter-TSS (NR_002922)	NR_002922	654322	Hs.689709	NR_002922	ENSG00000238363	ACA13
chr3-6183	chr3	38326654	38329239	102.5	XYLB	xylulokinase	protein-coding	-18814	Intergenic	LTR8B|LTR|ERV1	NM_005108	9942	Hs.659985	NM_005108	ENSG00000093217	-
chr10-2471	chr10	119734020	119738753	102.5	INPP5F	inositol polyphosphate-5-phosphatase F	protein-coding	10339	intron (NM_014937, intron 1 of 19)	AluJr|SINE|Alu	NM_001243195	22876	Hs.369755	NM_014937	ENSG00000198825	MSTP007|MSTPO47|SAC2|hSAC2
chr3-4299	chr3	61559671	61562434	102.5	PTPRG	protein tyrosine phosphatase, receptor type G	protein-coding	-517	promoter-TSS (NM_002841)	promoter-TSS (NM_002841)	NM_002841	5793	Hs.595541	NM_002841	ENSG00000144724	HPTPG|PTPG|R-PTP-GAMMA|RPTPG
chr10-466	chr10	77355328	77358620	102.5	KCNMA1-AS3	KCNMA1 antisense RNA 3	ncRNA	6102	intron (NR_126365, intron 3 of 5)	MLT1K|LTR|ERVL-MaLR	NR_126365	101929286	Hs.568867	NR_126365		-
chr20-117	chr20	45971651	45973407	102.5	ZNF335	zinc finger protein 335	protein-coding	-335	promoter-TSS (NM_022095)	promoter-TSS (NM_022095)	NM_022095	63925	Hs.174193	NM_022095	ENSG00000198026	MCPH10|NIF-1|NIF1|NIF2
chr2-8166	chr2	37375195	37378191	102.0	QPCT	glutaminyl-peptide cyclotransferase	protein-coding	32083	Intergenic	Intergenic	NM_012413	25797	Hs.79033	NM_012413	ENSG00000115828	GCT|QC|sQC
chr10-564	chr10	92590994	92593741	102.0	KIF11	kinesin family member 11	protein-coding	-701	promoter-TSS (NM_004523)	promoter-TSS (NM_004523)	NM_004523	3832	Hs.8878	NM_004523	ENSG00000138160	EG5|HKSP|KNSL1|MCLMR|TRIP5
chr1-12709	chr1	161496920	161500044	102.0	FCGR2A	Fc fragment of IgG receptor IIa	protein-coding	-6933	Intergenic	MER33|DNA|hAT-Charlie	NM_001136219	2212	Hs.352642	NM_021642	ENSG00000143226	CD32|CD32A|CDw32|FCG2|FCGR2|FCGR2A1|FcGR|IGFR2
chr6-352	chr6	52994796	52997105	102.0	RN7SK	RNA, 7SK small nuclear	snRNA	330	promoter-TSS (NM_001512)	promoter-TSS (NM_001512)	NR_001445	125050		NR_001445	ENSG00000202198	7SK
chr17-700	chr17	8172656	8174411	102.0	SNORD118	small nucleolar RNA, C/D box 118	snoRNA	55	promoter-TSS (NR_033294)	promoter-TSS (NR_033294)	NR_033294	727676		NR_033294	ENSG00000200463	LCC|U8
chr13-3429	chr13	33541548	33544682	102.0	STARD13	StAR related lipid transfer domain containing 13	protein-coding	133720	intron (NM_001243476, intron 3 of 17)	intron (NM_001243476, intron 3 of 17)	NM_001243476	90627	Hs.156551	NM_052851	ENSG00000133121	ARHGAP37|DLC2|GT650|LINC00464
chr3-2650	chr3	141230656	141233802	102.0	PXYLP1	2-phosphoxylose phosphatase 1	protein-coding	404	intron (NM_001282728, intron 1 of 6)	CpG	NM_001282728	92370	Hs.657887	NM_152282	ENSG00000155893	ACPL2|HEL124|XYLP
chr8-804	chr8	54628440	54630537	102.0	RP1	RP1, axonemal microtubule associated	protein-coding	13421	exon (NM_006269, exon 4 of 4)	exon (NM_006269, exon 4 of 4)	NM_006269	6101	Hs.732820	NM_006269	ENSG00000104237	DCDC4A|ORP1
chr10-4075	chr10	31744081	31746995	102.0	ARHGAP12	Rho GTPase activating protein 12	protein-coding	163388	Intergenic	AluJr|SINE|Alu	NM_001270699	94134	Hs.499264	NM_018287	ENSG00000165322	-
chr9-6968	chr9	112330574	112335079	102.0	PTBP3	polypyrimidine tract binding protein 3	protein-coding	200	exon (NM_001244898, exon 1 of 14)	exon (NM_001244898, exon 1 of 14)	NM_001244898	9991	Hs.269988	NM_005156	ENSG00000119314	ROD1
chr9-930	chr9	96064703	96067694	102.0	LOC158435	uncharacterized LOC158435	ncRNA	359	intron (NR_033838, intron 1 of 8)	intron (NR_033838, intron 1 of 8)	NR_033838	158435	Hs.652615	NR_033838		-
chr15-879	chr15	100802799	100804911	102.0	ALDH1A3	aldehyde dehydrogenase 1 family member A3	protein-coding	-75837	Intergenic	Intergenic	NM_000693	220	Hs.459538	NM_000693	ENSG00000184254	ALDH1A6|ALDH6|MCOP8|RALDH3
chr19-1376	chr19	58518704	58520839	102.0	ZBTB45	zinc finger and BTB domain containing 45	protein-coding	-212	promoter-TSS (NM_001316978)	promoter-TSS (NM_001316978)	NM_001316978	84878	Hs.515662	NM_032792	ENSG00000119574	ZNF499
chr7-1081	chr7	139658708	139662437	102.0	HIPK2	homeodomain interacting protein kinase 2	protein-coding	117322	intron (NM_022740, intron 2 of 14)	intron (NM_022740, intron 2 of 14)	NM_001113239	28996	Hs.731417	NM_022740	ENSG00000064393	PRO0593
chr17-155	chr17	17693630	17696011	102.0	RAI1	retinoic acid induced 1	protein-coding	13347	intron (NM_030665, intron 1 of 5)	CpG	NM_030665	10743	Hs.655395	NM_030665	ENSG00000108557	SMCR|SMS
chr21-685	chr21	33379373	33383204	102.0	IFNGR2	interferon gamma receptor 2	protein-coding	-21608	Intergenic	L1MB7|LINE|L1	NM_001329128	3460	Hs.634632	NM_005534	ENSG00000159128	AF-1|IFGR2|IFNGT1|IMD28
chr4-2805	chr4	135208365	135214275	101.5	LINC00613	long intergenic non-protein coding RNA 613	ncRNA	676773	Intergenic	Intergenic	NR_103762	100507528	Hs.518987	NR_103762	ENSG00000248330	-
chr17-4335	chr17	59354224	59357198	101.5	MIR4729	microRNA 4729	ncRNA	-10372	intron (NM_001005404, intron 2 of 4)	L2c|LINE|L2	NR_039882	100616204		NR_039882	ENSG00000263857	-
chr1-7981	chr1	198932110	198936890	101.5	MIR181A1HG	MIR181A1 host gene	ncRNA	2929	intron (NR_040073, intron 1 of 2)	intron (NR_040073, intron 1 of 2)	NR_040073	100131234	Hs.711077	NR_040073		-
chr1-977	chr1	30786029	30787810	101.5	LAPTM5	lysosomal protein transmembrane 5	protein-coding	-29083	Intergenic	Intergenic	NM_006762	7805	Hs.371021	NM_006762	ENSG00000162511	CLAST6
chr17-8129	chr17	69173541	69176850	101.5	ABCA6	ATP binding cassette subfamily A member 6	protein-coding	-33321	intron (NM_080282, intron 24 of 39)	intron (NM_080282, intron 24 of 39)	NM_080284	23460	Hs.709514	NM_080284	ENSG00000154262	EST155051
chr3-1094	chr3	138492777	138495393	101.5	ESYT3	extended synaptotagmin 3	protein-coding	59512	TTS (NM_001320598)	TTS (NM_001320598)	NM_001322831	83850	Hs.477711	NM_031913	ENSG00000158220	CHR3SYT|E-Syt3|FAM62C
chr5-1781	chr5	150448647	150450741	101.5	RPS14	ribosomal protein S14	protein-coding	62	promoter-TSS (NM_005617)	promoter-TSS (NM_005617)	NM_001025070	6208	Hs.744846	NM_005617	ENSG00000164587	EMTB|S14
chr15-1703	chr15	39579136	39581806	101.5	THBS1	thrombospondin 1	protein-coding	-608	promoter-TSS (NM_003246)	promoter-TSS (NM_003246)	NM_003246	7057	Hs.164226	NM_003246	ENSG00000137801	THBS|THBS-1|TSP|TSP-1|TSP1
chr3-8738	chr3	84241433	84248504	101.5	LINC00971	long intergenic non-protein coding RNA 971	ncRNA	624607	Intergenic	Intergenic	NR_033860	440970	Hs.411049	NR_033860	ENSG00000242641	-
chr22-1261	chr22	32711622	32714326	101.5	TIMP3	TIMP metallopeptidase inhibitor 3	protein-coding	-87842	intron (NM_001135774, intron 6 of 13)	L2a|LINE|L2	NM_000362	7078	Hs.644633	NM_000362	ENSG00000100234	HSMRK222|K222|K222TA2|SFD
chr11-446	chr11	65381791	65383615	101.5	SLC25A45	solute carrier family 25 member 45	protein-coding	-29	promoter-TSS (NM_001278250)	promoter-TSS (NM_001278250)	NM_182556	283130	Hs.661604	NM_182556	ENSG00000162241	-
chr3-919	chr3	37197138	37200241	101.0	LRRFIP2	LRR binding FLII interacting protein 2	protein-coding	-22329	Intergenic	Intergenic	NM_001134369	9209	Hs.740522	NM_006309	ENSG00000093167	HUFI-2
chr14-262	chr14	61553135	61556403	101.0	LOC101927780	uncharacterized LOC101927780	ncRNA	15425	Intergenic	MIRb|SINE|MIR	NR_110417	101927780	Hs.254789	NR_110416	ENSG00000250548	-
chr5-7446	chr5	61630606	61635496	101.0	C5orf64	chromosome 5 open reading frame 64	protein-coding	-4730	Intergenic	Intergenic	NR_126523	285668	Hs.683866	NM_173667	ENSG00000178722	-
chr6-1370	chr6	41427150	41431609	101.0	LINC01276	long intergenic non-protein coding RNA 1276	ncRNA	-73065	Intergenic	Intergenic	NR_120347	103106903	Hs.563396	NR_120347	ENSG00000226917	-
chr20-1528	chr20	51694922	51698097	101.0	ATP9A	ATPase phospholipid transporting 9A (putative)	protein-coding	71902	intron (NM_006045, intron 5 of 27)	intron (NM_006045, intron 5 of 27)	NM_006045	10079	Hs.649234	NM_006045	ENSG00000054793	ATPIIA
chr3-337	chr3	52238660	52241660	101.0	LOC101929054	uncharacterized LOC101929054	ncRNA	922	promoter-TSS (NM_007284)	promoter-TSS (NM_007284)	NR_135307	101929054	Hs.281931	NR_135307	ENSG00000243224	-
chr3-2241	chr3	41198478	41202396	101.0	CTNNB1	catenin beta 1	protein-coding	986	intron (NM_001098209, intron 1 of 15)	intron (NM_001098209, intron 1 of 15)	NM_001098209	1499	Hs.476018	NM_001904	ENSG00000168036	CTNNB|MRD19|armadillo
chr8-2536	chr8	23538524	23542415	101.0	SLC25A37	solute carrier family 25 member 37	protein-coding	11674	intron (NM_001317814, intron 2 of 4)	intron (NM_001317814, intron 2 of 4)	NM_016612	51312	Hs.596025	NM_016612	ENSG00000147454	HT015|MFRN|MFRN1|MSC|MSCP|PRO1278|PRO1584|PRO2217
chrX-1725	chrX	9462283	9465164	101.0	TBL1X	transducin beta like 1X-linked	protein-coding	428	intron (NM_001139466, intron 1 of 17)	AluSx|SINE|Alu	NM_001139468	6907	Hs.495656	NM_005647	ENSG00000101849	EBI|SMAP55|TBL1
chr2-639	chr2	32356314	32358656	101.0	BIRC6	baculoviral IAP repeat containing 6	protein-coding	457	exon (NM_016252, exon 1 of 74)	exon (NM_016252, exon 1 of 74)	NM_016252	57448	Hs.150107	NM_016252	ENSG00000115760	APOLLON|BRUCE
chr6-864	chr6	155187571	155190687	101.0	TIAM2	T-cell lymphoma invasion and metastasis 2	protein-coding	-27834	intron (NM_012454, intron 13 of 25)	intron (NM_012454, intron 13 of 25)	NM_001010927	26230	Hs.586279	NM_012454	ENSG00000146426	STEF|TIAM-2
chr5-1702	chr5	150411587	150414032	101.0	CD74	CD74 molecule	protein-coding	127	5' UTR (NM_004355, exon 1 of 8)	5' UTR (NM_004355, exon 1 of 8)	NM_004355	972	Hs.436568	NM_004355	ENSG00000019582	DHLAG|HLADG|II|Ia-GAMMA
chr11-772	chr11	65471261	65473334	101.0	MALAT1	metastasis associated lung adenocarcinoma transcript 1 (non-protein coding)	ncRNA	-25441	Intergenic	Intergenic	NR_002819	378938	Hs.621695	NR_002819		HCN|LINC00047|NCRNA00047|NEAT2|PRO2853
chr5-5061	chr5	177425185	177428060	101.0	GRK6	G protein-coupled receptor kinase 6	protein-coding	-64	promoter-TSS (NM_002082)	promoter-TSS (NM_002082)	NM_002082	2870	Hs.235116	NM_002082	ENSG00000198055	GPRK6
chr15-108	chr15	92831235	92833539	100.5	ASB9P1	ankyrin repeat and SOCS box containing 9 pseudogene 1	pseudo	36903	Intergenic	Intergenic	NR_033769	728619	Hs.684129	NR_033769		-
chr3-2321	chr3	173394841	173399367	100.5	NLGN1	neuroligin 1	protein-coding	-1344	Intergenic	Intergenic	NM_014932	22871	Hs.478289	NM_014932	ENSG00000169760	NL1
chr11-3371	chr11	130001579	130004396	100.5	PRDM10	PR/SET domain 10	protein-coding	-152	promoter-TSS (NM_020228)	promoter-TSS (NM_020228)	NM_020228	56980	Hs.275086	NM_020228	ENSG00000170325	PFM7
chr6-3466	chr6	138653380	138657501	100.5	FLJ46906	uncharacterized LOC441172	ncRNA	-36228	Intergenic	Intergenic	NR_033896	441172	Hs.92290	NR_033896		-
chr1-1597	chr1	23798933	23801601	100.5	GALE	UDP-galactose-4-epimerase	protein-coding	277	promoter-TSS (NM_001127621)	promoter-TSS (NM_001127621)	NM_000403	2582	Hs.632380	NM_000403	ENSG00000117308	SDR1E1
chr1-5238	chr1	159075666	159077820	100.5	AIM2	absent in melanoma 2	protein-coding	114	5' UTR (NM_004833, exon 1 of 6)	5' UTR (NM_004833, exon 1 of 6)	NM_004833	9447	Hs.733411	NM_004833	ENSG00000163568	PYHIN4
chr9-2922	chr9	78870392	78872987	100.5	LOC101927450	uncharacterized LOC101927450	ncRNA	273977	Intergenic	Intergenic	NR_109771	101927450	Hs.738041	NR_109771	ENSG00000260995	-
chr1-6507	chr1	232148335	232151191	100.5	DISC1-IT1	DISC1 intronic transcript 1	ncRNA	223929	Intergenic	Intergenic	NR_126441	104472714		NR_126441	ENSG00000226758	-
chr13-697	chr13	50123597	50126601	100.5	DLEU2	deleted in lymphocytic leukemia 2 (non-protein coding)	ncRNA	442	intron (NR_109974, intron 2 of 6)	CpG	NR_002612	8847	Hs.547964	NR_002612	ENSG00000231607	1B4|BCMSUN|DLB2|LEU2|LINC00022|MIR15AHG|NCRNA00022|RFP2OS|TRIM13OS
chr17-557	chr17	11853299	11856679	100.5	DNAH9	dynein axonemal heavy chain 9	protein-coding	-27913	intron (NM_001372, intron 50 of 68)	intron (NM_001372, intron 50 of 68)	NM_004662	1770	Hs.567259	NM_001372	ENSG00000007174	DNAH17L|DNEL1|DYH9|Dnahc9|HL-20|HL20
chr1-9823	chr1	147170630	147173257	100.5	PRKAB2	protein kinase AMP-activated non-catalytic subunit beta 2	protein-coding	646	intron (NM_005399, intron 2 of 7)	CpG	NM_005399	5565	Hs.50732	NM_005399	ENSG00000131791	-
chr11-2014	chr11	62854832	62856662	100.0	SNORD25	small nucleolar RNA, C/D box 25	snoRNA	-116	promoter-TSS (NM_002394)	promoter-TSS (NM_002394)	NR_002565	9303		NR_002565	ENSG00000275043	RNU25|U25
chr2-1067	chr2	48106184	48108428	100.0	FBXO11	F-box protein 11	protein-coding	-201513	Intergenic	Intergenic	NM_001190274	80204	Hs.352677	NM_012167	ENSG00000138081	FBX11|PRMT9|UBR6|UG063H01|VIT1
chr1-1129	chr1	63321970	63324989	100.0	FOXD3-AS1	FOXD3 antisense RNA 1 (head to head)	ncRNA	196	exon (NM_012183, exon 1 of 1)	exon (NM_012183, exon 1 of 1)	NR_121636	100996301		NR_121634	ENSG00000230798	pasFOXD3
chr7-1401	chr7	76291627	76295365	100.0	HSPB1	heat shock protein family B (small) member 1	protein-coding	-9062	Intergenic	Intergenic	NM_001540	3315	Hs.520973	NM_001540	ENSG00000106211	CMT2F|HEL-S-102|HMN2B|HS.76067|HSP27|HSP28|Hsp25|SRP27
chr4-3689	chr4	48078364	48080990	100.0	TXK	TXK tyrosine kinase	protein-coding	54579	intron (NM_003328, intron 11 of 14)	LTR8|LTR|ERV1	NM_003328	7294	Hs.479669	NM_003328	ENSG00000074966	BTKL|PSCTK5|PTK4|RLK|TKL
chr1-100	chr1	147084249	147085755	100.0	RNVU1-8	RNA, variant U1 small nuclear 8	snRNA	-246	promoter-TSS (NR_121645)	promoter-TSS (NR_121645)	NR_121645	101447996		NR_121645		RNU1-145|vU1.8
chr11-4710	chr11	33256503	33259376	100.0	HIPK3	homeodomain interacting protein kinase 3	protein-coding	-392	promoter-TSS (NM_001278162)	promoter-TSS (NM_001278162)	NM_001278162	10114	Hs.201918	NM_005734	ENSG00000110422	DYRK6|FIST3|PKY|YAK1
chr1-124	chr1	145280773	145282024	100.0	RNVU1-14	RNA, variant U1 small nuclear 14	snRNA	282	TTS (NR_104075)	TTS (NR_104075)	NR_104075	101954266		NR_104075	ENSG00000207501	RNU1-37|vU1.14
chr8-5114	chr8	139214193	139216612	100.0	COL22A1	collagen type XXII alpha 1 chain	protein-coding	-301396	Intergenic	Intergenic	NM_152888	169044	Hs.117169	NM_152888	ENSG00000169436	-
chr19-1767	chr19	40714864	40717395	100.0	COQ8B	coenzyme Q8B	protein-coding	756	promoter-TSS (NM_025194)	promoter-TSS (NM_025194)	NM_024876	79934	Hs.130712	NM_024876	ENSG00000123815	ADCK4|NPHS9
chr7-1283	chr7	131620042	131622115	100.0	PODXL	podocalyxin like	protein-coding	-64461	Intergenic	Intergenic	NM_005397	5420	Hs.744213	NM_005397	ENSG00000128567	Gp200|PC|PCLP|PCLP-1
chr7-2346	chr7	32068205	32071999	100.0	PDE1C	phosphodiesterase 1C	protein-coding	760	intron (NM_005020, intron 2 of 17)	intron (NM_005020, intron 2 of 17)	NM_001191057	5137	Hs.143821	NM_005020	ENSG00000154678	Hcam3|cam-PDE 1C|hCam-3
chr16-2234	chr16	71894336	71896159	100.0	IST1	IST1, ESCRT-III associated factor	protein-coding	-246	promoter-TSS (NM_001270975)	promoter-TSS (NM_001270975)	NM_001270975	9798	Hs.232194	NM_014761	ENSG00000182149	OLC1
chr8-3933	chr8	42206620	42210749	99.5	PLAT	plasminogen activator, tissue type	protein-coding	-960	promoter-TSS (NM_001319189)	promoter-TSS (NM_001319189)	NM_033011	5327	Hs.491582	NM_000930	ENSG00000104368	T-PA|TPA
chr19-3706	chr19	32404293	32407943	99.5	DPY19L3	dpy-19 like 3 (C. elegans)	protein-coding	2	promoter-TSS (NR_046201)	promoter-TSS (NR_046201)	NM_207325	147991	Hs.194392	NM_207325	ENSG00000178904	-
chr2-3257	chr2	172094505	172098236	99.5	DLX2	distal-less homeobox 2	protein-coding	6380	Intergenic	CpG	NM_004405	1746	Hs.419	NM_004405	ENSG00000115844	TES-1|TES1
chr7-5581	chr7	74097430	74099071	99.5	LIMK1	LIM domain kinase 1	protein-coding	5094	intron (NM_001204426, intron 3 of 14)	MER21C|LTR|ERVL	NM_001204426	3984	Hs.647035	NM_002314	ENSG00000106683	LIMK|LIMK-1
chr17-5355	chr17	67489953	67494270	99.5	MIR548D2	microRNA 548d-2	ncRNA	-20526	intron (NM_181671, intron 1 of 9)	L1ME3A|LINE|L1	NR_030385	693131		NR_030385	ENSG00000263690	MIRN548D2
chr5-4943	chr5	128081355	128084687	99.5	LINC01184	long intergenic non-protein coding RNA 1184	ncRNA	53	promoter-TSS (NM_001046)	promoter-TSS (NM_001046)	NR_015360	644873	Hs.340623	NR_015360	ENSG00000245937	-
chr7-3396	chr7	78149365	78152530	99.5	RPL13AP17	ribosomal protein L13a pseudogene 17	pseudo	-196295	intron (NM_012301, intron 16 of 21)	intron (NM_012301, intron 16 of 21)	NR_003680	399670	Hs.568045	NR_003680	ENSG00000231322	RPL13A_6_816
chr20-407	chr20	45341343	45342885	99.5	SDC4	syndecan 4	protein-coding	6310	intron (NM_002999, intron 1 of 4)	intron (NM_002999, intron 1 of 4)	NM_002999	6385	Hs.632267	NM_002999	ENSG00000124145	SYND4
chr11-1901	chr11	47861741	47864925	99.5	NUP160	nucleoporin 160	protein-coding	-14789	Intergenic	Intergenic	NM_015231	23279	Hs.643526	NM_015231	ENSG00000030066	-
chr2-983	chr2	9190474	9192853	99.0	ASAP2	ArfGAP with SH3 domain, ankyrin repeat and PH domain 2	protein-coding	-15102	Intergenic	Intergenic	NM_001135191	8853	Hs.555902	NM_003887	ENSG00000151693	AMAP2|CENTB3|DDEF2|PAG3|PAP|Pap-alpha|SHAG1
chr10-6080	chr10	119205356	119208747	99.0	GRK5	G protein-coupled receptor kinase 5	protein-coding	-634	promoter-TSS (NM_005308)	promoter-TSS (NM_005308)	NM_005308	2869	Hs.524625	NM_005308	ENSG00000198873	GPRK5
chr5-2363	chr5	141694960	141696992	99.0	ARAP3	ArfGAP with RhoGAP domain, ankyrin repeat and PH domain 3	protein-coding	-13743	Intergenic	Intergenic	NM_022481	64411	Hs.726187	NM_022481	ENSG00000120318	CENTD3|DRAG1
chr17-4132	chr17	67475356	67478984	99.0	MIR548D2	microRNA 548d-2	ncRNA	-5585	intron (NM_181671, intron 1 of 9)	AluJr|SINE|Alu	NR_030385	693131		NR_030385	ENSG00000263690	MIRN548D2
chr1-110	chr1	120850397	120851649	99.0	RNVU1-19	RNA, variant U1 small nuclear 19	snRNA	-38	promoter-TSS (NR_104086)	promoter-TSS (NR_104086)	NR_104086	101954277		NR_104086	ENSG00000275538	RNU1-126|RNU1-147|RNVU1-13|vU1.13|vU1.19
chr21-481	chr21	34552062	34554674	99.0	RCAN1	regulator of calcineurin 1	protein-coding	-26358	intron (NM_004414, intron 1 of 3)	intron (NM_004414, intron 1 of 3)	NM_001331016	1827	Hs.282326	NM_004414	ENSG00000159200	ADAPT78|CSP1|DSC1|DSCR1|MCIP1|RCN1
chr1-10418	chr1	149811485	149814160	99.0	HIST2H2BF	histone cluster 2 H2B family member f	protein-coding	-449	promoter-TSS (NM_001161334)	promoter-TSS (NM_001161334)	NM_001024599	440689	Hs.632451	NM_001024599	ENSG00000203814	-
chr5-671	chr5	398907	400944	99.0	EXOC3-AS1	EXOC3 antisense RNA 1	ncRNA	43235	intron (NM_020731, intron 4 of 11)	intron (NM_020731, intron 4 of 11)	NR_126522	116349	Hs.446702	NM_138464	ENSG00000221990	C5orf55
chr12-1327	chr12	12890659	12893007	99.0	GPRC5A	G protein-coupled receptor class C group 5 member A	protein-coding	811	intron (NM_003979, intron 1 of 3)	intron (NM_003979, intron 1 of 3)	NM_003979	9052	Hs.631733	NM_003979	ENSG00000013588	GPCR5A|PEIG-1|RAI3|RAIG1|TIG1
chr7-2279	chr7	121529331	121531705	99.0	FAM3C	family with sequence similarity 3 member C	protein-coding	-134150	Intergenic	MLT1I|LTR|ERVL-MaLR	NM_001040020	10447	Hs.434053	NM_014888	ENSG00000196937	GS3786|ILEI
chr17-2394	chr17	49191424	49194010	99.0	GNGT2	G protein subunit gamma transducin 2	protein-coding	16664	Intergenic	CpG	NM_031498	2793	Hs.181781	NM_031498	ENSG00000167083	G-GAMMA-8|G-GAMMA-C|GNG8|GNG9|GNGT8
chr17-1788	chr17	69869452	69872108	99.0	LINC01497	long intergenic non-protein coding RNA 1497	ncRNA	-90927	intron (NR_109972, intron 4 of 4)	intron (NR_109972, intron 4 of 4)	NR_110875	102723487	Hs.451409	NR_110874	ENSG00000237560	-
chr1-1182	chr1	60832499	60834830	99.0	LOC101926964	uncharacterized LOC101926964	ncRNA	-8080	Intergenic	Intergenic	NR_110628	101926964	Hs.650459	NR_110628	ENSG00000231252	-
chr11-563	chr11	127918758	127921359	99.0	ETS1	ETS proto-oncogene 1, transcription factor	protein-coding	602252	Intergenic	L1MCa|LINE|L1	NM_001162422	2113	Hs.369438	NM_005238	ENSG00000134954	ETS-1|EWSR2|c-ets-1|p54
chr16-234	chr16	29264605	29267456	99.0	SNX29P2	sorting nexin 29 pseudogene 2	pseudo	-36257	Intergenic	AluY|SINE|Alu	NR_002939	440352	Hs.658149	NR_002939		RUNDC2C
chr16-701	chr16	8108944	8113954	99.0	TMEM114	transmembrane protein 114	protein-coding	478389	Intergenic	MER41C|LTR|ERV1	NM_001290098	283953	Hs.150849	NM_001146336	ENSG00000232258	-
chr11-726	chr11	35138597	35141026	98.5	CD44	CD44 molecule (Indian blood group)	protein-coding	941	intron (NM_001202556, intron 1 of 7)	intron (NM_001202556, intron 1 of 7)	NM_000610	960	Hs.502328	NM_000610	ENSG00000026508	CDW44|CSPG8|ECMR-III|HCELL|HUTCH-I|IN|LHR|MC56|MDU2|MDU3|MIC4|Pgp1
chr1-14002	chr1	27056577	27060303	98.5	FAM46B	family with sequence similarity 46 member B	protein-coding	-45598	Intergenic	Intergenic	NM_052943	115572	Hs.632378	NM_052943	ENSG00000158246	-
chr1-15064	chr1	44737487	44740448	98.5	KIF2C	kinesin family member 2C	protein-coding	-851	promoter-TSS (NM_001297655)	promoter-TSS (NM_001297655)	NM_001297655	11004	Hs.720061	NM_006845	ENSG00000142945	CT139|KNSL6|MCAK
chr7-3788	chr7	37358463	37361226	98.5	ELMO1	engulfment and cell motility 1	protein-coding	-6176	intron (NM_001206480, intron 1 of 21)	L4_A_Mam|LINE|RTE-X	NM_001206482	9844	Hs.434989	NM_014800	ENSG00000155849	CED-12|CED12|ELMO-1
chr10-1973	chr10	97712834	97715710	98.5	MARVELD1	MARVEL domain containing 1	protein-coding	564	exon (NM_031484, exon 1 of 2)	exon (NM_031484, exon 1 of 2)	NM_031484	83742	Hs.744073	NM_031484	ENSG00000155254	GB14|MARVD1|MRVLDC1|bA548K23.8
chr7-3505	chr7	5634841	5638083	98.5	FSCN1	fascin actin-bundling protein 1	protein-coding	43657	intron (NM_207111, intron 15 of 16)	intron (NM_207111, intron 15 of 16)	NM_003088	6624	Hs.118400	NM_003088	ENSG00000075618	FAN1|HSN|SNL|p55
chr20-1111	chr20	17568992	17572058	98.5	DSTN	destrin, actin depolymerizing factor	protein-coding	571	intron (NM_006870, intron 1 of 3)	CpG	NM_006870	11034	Hs.304192	NM_006870	ENSG00000125868	ACTDP|ADF|HEL32|bA462D18.2
chr2-2226	chr2	12154520	12156820	98.5	MIR3681	microRNA 3681	ncRNA	-43460	intron (NR_110196, intron 2 of 5)	intron (NR_110196, intron 2 of 5)	NR_037452	100500884		NR_037452	ENSG00000264089	-
chr15-2797	chr15	89892428	89895119	98.5	AP3S2	adaptor related protein complex 3 sigma 2 subunit	protein-coding	612	intron (NM_001199058, intron 5 of 9)	intron (NM_001199058, intron 5 of 9)	NR_023361	10239	Hs.632161	NM_005829	ENSG00000157823	AP3S3|sigma3b
chr14-2	chr14	20262389	20263639	98.5	OR11H4	olfactory receptor family 11 subfamily H member 4	protein-coding	20222	Intergenic	Intergenic	NM_001004479	390442	Hs.553767	NM_001004479	ENSG00000176198	OR14-36
chr1-6791	chr1	193102344	193106253	98.0	GLRX2	glutaredoxin 2	protein-coding	1180	intron (NM_001319291, intron 1 of 3)	intron (NM_001319291, intron 1 of 3)	NM_197962	51022	Hs.458283	NM_016066	ENSG00000023572	CGI-133|GRX2
chr8-4355	chr8	120698766	120704719	98.0	LOC101927543	uncharacterized LOC101927543	ncRNA	-59511	intron (NM_021021, intron 1 of 6)	intron (NM_021021, intron 1 of 6)	NR_125419	101927543	Hs.371902	NR_125419	ENSG00000248318	-
chr12-2313	chr12	15788131	15790501	98.0	EPS8	epidermal growth factor receptor pathway substrate 8	protein-coding	260	5' UTR (NM_004447, exon 1 of 21)	5' UTR (NM_004447, exon 1 of 21)	NM_004447	2059	Hs.591160	NM_004447	ENSG00000151491	DFNB102
chr17-8039	chr17	58630715	58633023	98.0	TEX14	testis expressed 14, intercellular bridge forming factor	protein-coding	60186	intron (NM_198393, intron 2 of 32)	intron (NM_198393, intron 2 of 32)	NM_001201457	56155	Hs.390221	NM_031272	ENSG00000121101	CT113
chr20-1884	chr20	47808760	47810733	98.0	SULF2	sulfatase 2	protein-coding	-23130	Intergenic	Intergenic	NM_198596	55959	Hs.162016	NM_018837	ENSG00000196562	HSULF-2
chr1-2261	chr1	248837704	248839809	98.0	ZNF672	zinc finger protein 672	protein-coding	578	intron (NM_024836, intron 1 of 3)	CpG	NM_024836	79894	Hs.521151	NM_024836	ENSG00000171161	-
chr9-333	chr9	706317	709941	98.0	KANK1	KN motif and ankyrin repeat domains 1	protein-coding	1323	intron (NM_153186, intron 1 of 10)	intron (NM_153186, intron 1 of 10)	NM_153186	23189	Hs.306764	NM_015158	ENSG00000107104	ANKRD15|CPSQ2|KANK
chr3-4453	chr3	184360992	184364117	98.0	POLR2H	RNA polymerase II subunit H	protein-coding	-429	promoter-TSS (NM_001171087)	promoter-TSS (NM_001171087)	NM_001278698	5437	Hs.432574	NM_006232	ENSG00000163882	RPABC3|RPB17|RPB8
chr19-765	chr19	46786648	46789315	98.0	SLC1A5	solute carrier family 1 member 5	protein-coding	604	promoter-TSS (NM_001145144)	promoter-TSS (NM_001145144)	NM_005628	6510	Hs.631582	NM_005628	ENSG00000105281	AAAT|ASCT2|ATBO|M7V1|M7VS1|R16|RDRC
chr6-1068	chr6	112040363	112044200	98.0	WISP3	WNT1 inducible signaling pathway protein 3	protein-coding	-11794	Intergenic	Intergenic	NM_003880	8838	Hs.558428	NM_003880	ENSG00000112761	CCN6|LIBC|PPAC|PPD|WISP-3
chrX-1154	chrX	22133958	22137518	98.0	PHEX-AS1	PHEX antisense RNA 1	ncRNA	37245	intron (NM_001282754, intron 12 of 20)	intron (NM_001282754, intron 12 of 20)	NR_046639	100873942	Hs.633194	NR_046639	ENSG00000224204	-
chr4-1392	chr4	24851278	24854381	98.0	SOD3	superoxide dismutase 3, extracellular	protein-coding	57366	intron (NM_173463, intron 5 of 12)	intron (NM_173463, intron 5 of 12)	NM_003102	6649	Hs.2420	NM_003102	ENSG00000109610	EC-SOD
chr4-661	chr4	102606233	102609323	98.0	LOC105377621	uncharacterized LOC105377621	ncRNA	-105292	intron (NM_001319226, intron 19 of 23)	intron (NM_001319226, intron 19 of 23)	NR_136202	105377621	Hs.15833	NR_136202		-
chr10-601	chr10	126634245	126636356	98.0	C10orf90	chromosome 10 open reading frame 90	protein-coding	-113859	Intergenic	Intergenic	NM_001004298	118611	Hs.587663	NM_001004298	ENSG00000154493	FATS|bA422P15.2
chr8-4675	chr8	119979971	119983952	97.5	DEPTOR	DEP domain containing MTOR interacting protein	protein-coding	108306	intron (NM_001283012, intron 2 of 6)	AluSx3|SINE|Alu	NM_022783	64798	Hs.112981	NM_022783	ENSG00000155792	DEP.6|DEPDC6
chr6-4853	chr6	26249102	26252632	97.5	HIST1H3F	histone cluster 1 H3 family member f	protein-coding	-260	promoter-TSS (NM_021018)	promoter-TSS (NM_021018)	NM_021018	8968	Hs.247814	NM_021018	ENSG00000277775	H3/i|H3FI
chr4-847	chr4	69050954	69055691	97.5	UGT2B10	UDP glucuronosyltransferase family 2 member B10	protein-coding	-32925	Intergenic	Harlequin-int|LTR|ERV1	NM_001290091	7365	Hs.201634	NM_001075	ENSG00000109181	UDPGT2B10
chr19-1623	chr19	4723084	4724925	97.5	DPP9	dipeptidyl peptidase 9	protein-coding	-161	promoter-TSS (NM_139159)	promoter-TSS (NM_139159)	NM_139159	91039	Hs.515081	NM_139159	ENSG00000142002	DP9|DPLP9|DPRP-2|DPRP2
chr8-998	chr8	129551157	129553254	97.5	CCDC26	CCDC26 long non-coding RNA	ncRNA	22813	intron (NR_130917, intron 1 of 3)	intron (NR_130917, intron 1 of 3)	NR_130919	137196	Hs.679457	NR_130917	ENSG00000229140	RAM
chr5-3681	chr5	14726817	14729515	97.5	LOC100130744	uncharacterized LOC100130744	ncRNA	15472	intron (NM_054027, intron 8 of 11)	MIRb|SINE|MIR	NR_046285	100130744	Hs.660550	NR_046285		-
chr22-1026	chr22	32707336	32709887	97.5	TIMP3	TIMP metallopeptidase inhibitor 3	protein-coding	-92205	intron (NM_001135774, intron 6 of 13)	intron (NM_001135774, intron 6 of 13)	NM_000362	7078	Hs.644633	NM_000362	ENSG00000100234	HSMRK222|K222|K222TA2|SFD
chr2-8439	chr2	133323577	133327770	97.5	LOC101928161	uncharacterized LOC101928161	ncRNA	59478	intron (NM_207481, intron 3 of 17)	intron (NM_207481, intron 3 of 17)	NR_110294	101928161	Hs.661917	NR_110294	ENSG00000226953	-
chr3-880	chr3	38346155	38349989	97.5	XYLB	xylulokinase	protein-coding	1312	intron (NM_005108, intron 1 of 18)	MIR3|SINE|MIR	NM_005108	9942	Hs.659985	NM_005108	ENSG00000093217	-
chr7-4051	chr7	75596089	75600344	97.5	PMS2P3	PMS1 homolog 2, mismatch repair system component pseudogene 3	pseudo	-70093	intron (NM_005338, intron 2 of 30)	AluSz6|SINE|Alu	NR_028059	5387	Hs.659871	NM_005395	ENSG00000127957	PMS2L3|PMS2L9|PMS5|PMSR3
chr1-2547	chr1	112618526	112620616	97.5	CAPZA1	capping actin protein of muscle Z-line alpha subunit 1	protein-coding	118	promoter-TSS (NM_001308264)	promoter-TSS (NM_001308264)	NM_006135	829	Hs.744974	NM_006135	ENSG00000116489	CAPPA1|CAPZ|CAZ1
chr1-15189	chr1	77681237	77684356	97.5	ZZZ3	zinc finger ZZ-type containing 3	protein-coding	-138	promoter-TSS (NM_015534)	promoter-TSS (NM_015534)	NM_015534	26009	Hs.480506	NM_015534	ENSG00000036549	ATAC1
chr22-895	chr22	30422183	30425149	97.0	MTFP1	mitochondrial fission process 1	protein-coding	-1957	3' UTR (NM_001204204, exon 10 of 10)	3' UTR (NM_001204204, exon 10 of 10)	NM_001003704	51537	Hs.713636	NM_016498	ENSG00000242114	HSPC242|MTP18
chr16-2096	chr16	48970990	48974237	97.0	CBLN1	cerebellin 1 precursor	protein-coding	309218	Intergenic	Intergenic	NM_004352	869	Hs.458423	NM_004352	ENSG00000102924	-
chr5-3251	chr5	140040947	140043516	97.0	NRG2	neuregulin 2	protein-coding	1068	intron (NM_013983, intron 1 of 10)	intron (NM_013983, intron 1 of 10)	NM_013981	9542	Hs.408515	NM_004883	ENSG00000158458	DON1|HRG2|NTAK
chr12-325	chr12	53451759	53455140	97.0	PCBP2	poly(rC) binding protein 2	protein-coding	1347	intron (NM_031989, intron 1 of 14)	intron (NM_031989, intron 1 of 14)	NM_001128914	5094	Hs.546271	NM_005016	ENSG00000197111	HNRNPE2|HNRPE2|hnRNP-E2
chr7-1662	chr7	121796870	121799857	97.0	PTPRZ1	protein tyrosine phosphatase, receptor type Z1	protein-coding	-74742	Intergenic	Intergenic	NM_001206838	5803	Hs.489824	NM_002851	ENSG00000106278	HPTPZ|HPTPzeta|PTP-ZETA|PTP18|PTPRZ|PTPZ|R-PTP-zeta-2|RPTPB|RPTPbeta|phosphacan
chr5-1749	chr5	107387921	107390135	97.0	EFNA5	ephrin A5	protein-coding	281867	intron (NM_001962, intron 2 of 4)	intron (NM_001962, intron 2 of 4)	NM_001962	1946	Hs.288741	NM_001962	ENSG00000184349	AF1|EFL5|EPLG7|GLC1M|LERK7|RAGS
chr20-1372	chr20	25222411	25224534	97.0	PYGB	glycogen phosphorylase B	protein-coding	-24598	intron (NM_001322398, intron 11 of 13)	intron (NM_001322398, intron 11 of 13)	NM_002862	5834	Hs.368157	NM_002862	ENSG00000100994	GPBB
chr1-10302	chr1	63274578	63278529	97.0	LINC00466	long intergenic non-protein coding RNA 466	ncRNA	40704	intron (NR_038252, intron 3 of 11)	intron (NR_038252, intron 3 of 11)	NR_038252	199899	Hs.116210	NR_038252	ENSG00000224209	-
chr12-5881	chr12	65946316	65949539	97.0	LOC100129940	uncharacterized LOC100129940	protein-coding	-65760	intron (NM_003483, intron 3 of 4)	L3|LINE|CR1	NM_001292024	100129940	Hs.685856	NM_001292023	ENSG00000197301	-
chr11-4716	chr11	34265667	34268014	97.0	ABTB2	ankyrin repeat and BTB domain containing 2	protein-coding	91168	intron (NM_145804, intron 1 of 16)	intron (NM_145804, intron 1 of 16)	NM_145804	25841	Hs.23361	NM_145804	ENSG00000166016	ABTB2A|BTBD22
chr15-512	chr15	31279310	31281152	97.0	KLF13	Kruppel like factor 13	protein-coding	-46624	Intergenic	Intergenic	NM_001302461	51621	Hs.376443	NM_015995	ENSG00000169926	BTEB3|FKLF2|NSLP1|RFLAT-1|RFLAT1
chr9-4856	chr9	35687825	35690923	97.0	TPM2	tropomyosin 2 (beta)	protein-coding	682	intron (NM_213674, intron 1 of 8)	intron (NM_213674, intron 1 of 8)	NM_001301226	7169	Hs.300772	NM_003289	ENSG00000198467	AMCD1|DA1|DA2B|HEL-S-273|NEM4|TMSB
chr3-3407	chr3	45153163	45155613	97.0	CDCP1	CUB domain containing protein 1	protein-coding	-7966	Intergenic	Intergenic	NM_022842	64866	Hs.476093	NM_022842	ENSG00000163814	CD318|SIMA135|TRASK
chr12-7942	chr12	62630711	62633012	97.0	MIRLET7I	microRNA let-7i	ncRNA	28175	Intergenic	CpG	NR_029661	406891		NR_029661	ENSG00000199179	LET7I|MIRNLET7I|hsa-let-7i|let-7i
chr9-7380	chr9	71909664	71912965	97.0	ABHD17B	abhydrolase domain containing 17B	protein-coding	-69	promoter-TSS (NM_016014)	promoter-TSS (NM_016014)	NM_016014	51104	Hs.380389	NM_016014	ENSG00000107362	C9orf77|CGI-67|FAM108B1
chr12-2136	chr12	24946939	24950122	97.0	BCAT1	branched chain amino acid transaminase 1	protein-coding	929	intron (NM_005504, intron 1 of 10)	intron (NM_005504, intron 1 of 10)	NM_005504	586	Hs.438993	NM_005504	ENSG00000060982	BCATC|BCT1|ECA39|MECA39|PNAS121|PP18
chr17-226	chr17	47649412	47651809	97.0	KPNB1	karyopherin subunit beta 1	protein-coding	-586	promoter-TSS (NM_001276453)	promoter-TSS (NM_001276453)	NM_001276453	3837	Hs.532793	NM_002265	ENSG00000108424	IMB1|IPO1|IPOB|Impnb|NTF97
chr1-1092	chr1	151070011	151072084	96.5	GABPB2	GA binding protein transcription factor beta subunit 2	protein-coding	443	intron (NM_001323909, intron 1 of 7)	CpG	NM_144618	126626	Hs.15671	NM_144618	ENSG00000143458	GABPB-2
chr8-4161	chr8	17618068	17623824	96.5	PDGFRL	platelet derived growth factor receptor like	protein-coding	44513	intron (NM_006207, intron 3 of 6)	intron (NM_006207, intron 3 of 6)	NM_006207	5157	Hs.458573	NM_006207	ENSG00000104213	PDGRL|PRLTS
chr20-3869	chr20	57029254	57031881	96.5	BMP7-AS1	BMP7 antisense RNA 1	ncRNA	-183129	Intergenic	MER44B|DNA|TcMar-Tigger	NR_110631	102723590	Hs.667674	NR_110631		-
chr2-4265	chr2	54557558	54561163	96.5	SPTBN1	spectrin beta, non-erythrocytic 1	protein-coding	966	intron (NM_178313, intron 1 of 30)	intron (NM_178313, intron 1 of 30)	NM_178313	6711	Hs.503178	NM_003128	ENSG00000115306	ELF|HEL102|SPTB2|betaSpII
chr22-281	chr22	30209690	30213020	96.5	LIF	leukemia inhibitory factor	protein-coding	35496	Intergenic	L1MB3|LINE|L1	NM_001257135	3976	Hs.2250	NM_002309	ENSG00000128342	CDF|DIA|HILDA|MLPLI
chr10-1419	chr10	29632942	29636668	96.5	SVIL	supervillin	protein-coding	167	5' UTR (NM_021738, exon 1 of 38)	5' UTR (NM_021738, exon 1 of 38)	NM_021738	6840	Hs.499209	NM_003174	ENSG00000197321	-
chr12-2930	chr12	53997142	54001399	96.5	HOXC-AS1	HOXC cluster antisense RNA 1	ncRNA	740	promoter-TSS (NM_006897)	promoter-TSS (NM_006897)	NR_047504	100874363		NR_047504	ENSG00000250451	-
chr1-2059	chr1	232142002	232143844	96.5	DISC1-IT1	DISC1 intronic transcript 1	ncRNA	217089	Intergenic	Intergenic	NR_126441	104472714		NR_126441	ENSG00000226758	-
chr11-3257	chr11	59549100	59551738	96.5	OR4D9	olfactory receptor family 4 subfamily D member 9	protein-coding	35506	Intergenic	Intergenic	NM_001004711	390199	Hs.553757	NM_001004711	ENSG00000172742	OR11-253
chr10-1001	chr10	91573795	91576125	96.5	HECTD2-AS1	HECTD2 antisense RNA 1	ncRNA	36500	intron (NR_024467, intron 1 of 4)	intron (NR_024467, intron 1 of 4)	NR_024467	100188947	Hs.535293	NR_024467		-
chr10-4637	chr10	21524569	21528188	96.5	SKIDA1	SKI/DACH domain containing 1	protein-coding	-696	promoter-TSS (NM_207371)	promoter-TSS (NM_207371)	NM_207371	387640	Hs.350848	NM_207371	ENSG00000180592	C10orf140|DLN-1
chr5-4318	chr5	57487244	57489882	96.5	ACTBL2	actin, beta like 2	protein-coding	-5754	Intergenic	Intergenic	NM_001017992	345651	Hs.482167	NM_001017992	ENSG00000169067	ACT
chr18-274	chr18	3621992	3625637	96.5	DLGAP1-AS2	DLGAP1 antisense RNA 2	ncRNA	20077	intron (NM_001003809, intron 4 of 9)	intron (NM_001003809, intron 4 of 9)	NR_119377	84777	Hs.659053	NM_032691		-
chr8-818	chr8	120835939	120839605	96.0	SNTB1	syntrophin beta 1	protein-coding	-25703	Intergenic	Intergenic	NM_021021	6641	Hs.46701	NM_021021	ENSG00000172164	59-DAP|A1B|BSYN2|DAPA1B|SNT2|SNT2B1|TIP-43
chr11-2041	chr11	86895631	86897990	96.0	OR7E2P	olfactory receptor family 7 subfamily E member 2 pseudogene	pseudo	-38856	intron (NR_120592, intron 2 of 2)	intron (NR_120592, intron 2 of 2)	NR_045004	8587	Hs.741959	NR_045004	ENSG00000255203	OR11-6|OR7E143P|OR7E51P|OR7E52P|OR7F2P|OST245|hg94
chr20-6549	chr20	44727898	44729914	96.0	WISP2	WNT1 inducible signaling pathway protein 2	protein-coding	14062	intron (NR_132377, intron 3 of 4)	L1ME2|LINE|L1	NM_001323370	8839	Hs.592145	NM_003881	ENSG00000064205	CCN5|CT58|CTGF-L
chr1-1195	chr1	156766643	156768474	96.0	PRCC	papillary renal cell carcinoma (translocation-associated)	protein-coding	76	promoter-TSS (NM_005973)	promoter-TSS (NM_005973)	NM_005973	5546	Hs.516948	NM_005973	ENSG00000143294	RCCP1|TPRC
chr6-3494	chr6	151389013	151392721	96.0	ZBTB2	zinc finger and BTB domain containing 2	protein-coding	833	intron (NM_020861, intron 1 of 2)	CpG	NM_020861	57621	Hs.520073	NM_020861	ENSG00000181472	ZNF437
chr16-2717	chr16	8868154	8872402	96.0	CARHSP1	calcium regulated heat stable protein 1	protein-coding	-1266	Intergenic	AluSx1|SINE|Alu	NM_014316	23589	Hs.632184	NM_014316	ENSG00000153048	CRHSP-24|CRHSP24|CSDC1
chr5-1014	chr5	141681228	141683883	96.0	ARAP3	ArfGAP with RhoGAP domain, ankyrin repeat and PH domain 3	protein-coding	-322	promoter-TSS (NM_022481)	promoter-TSS (NM_022481)	NM_022481	64411	Hs.726187	NM_022481	ENSG00000120318	CENTD3|DRAG1
chr16-1731	chr16	30649844	30651935	96.0	PRR14	proline rich 14	protein-coding	22	promoter-TSS (NM_024031)	promoter-TSS (NM_024031)	NM_024031	78994	Hs.293629	NM_024031	ENSG00000156858	-
chr9-3891	chr9	105971995	105976153	96.0	TMEM38B	transmembrane protein 38B	protein-coding	279549	Intergenic	Intergenic	NM_018112	55151	Hs.411925	NM_018112	ENSG00000095209	C9orf87|D4Ertd89e|OI14|TRIC-B|TRICB|bA219P18.1
chr20-3532	chr20	1566602	1570526	96.0	SIRPD	signal regulatory protein delta	protein-coding	-10867	intron (NM_001083910, intron 2 of 3)	L1MDb|LINE|L1	NM_178460	128646	Hs.729560	NM_178460	ENSG00000125900	PTPNS1L2|dJ576H24.4
chr1-1065	chr1	221994404	221998231	96.0	LINC01655	long intergenic non-protein coding RNA 1655	ncRNA	-155651	Intergenic	Intergenic	NR_125989	101929771	Hs.557001	NR_125989	ENSG00000227925	-
chr1-1492	chr1	154219805	154222085	96.0	UBAP2L	ubiquitin associated protein 2 like	protein-coding	96	promoter-TSS (NM_001287815)	promoter-TSS (NM_001287815)	NM_001287815	9898	Hs.490551	NM_014847	ENSG00000143569	NICE-4|NICE4
chr14-285	chr14	94598363	94601856	96.0	SERPINA3	serpin family A member 3	protein-coding	-12268	Intergenic	Intergenic	NM_001085	12	Hs.534293	NM_001085	ENSG00000196136	AACT|ACT|GIG24|GIG25
chr17-1798	chr17	75783868	75785734	96.0	UNK	unkempt family zinc finger	protein-coding	-38	promoter-TSS (NR_038131)	promoter-TSS (NR_038131)	NM_001080419	85451	Hs.584768	NM_001080419	ENSG00000132478	UNKEMPT|ZC3H5|ZC3HDC5
chr11-1390	chr11	102345500	102348117	96.0	BIRC2	baculoviral IAP repeat containing 2	protein-coding	-374	promoter-TSS (NM_001256166)	promoter-TSS (NM_001256166)	NM_001256166	329	Hs.696238	NM_001166	ENSG00000110330	API1|HIAP2|Hiap-2|MIHB|RNF48|c-IAP1|cIAP1
chr9-2431	chr9	129458465	129461556	96.0	LINC00963	long intergenic non-protein coding RNA 963	ncRNA	-28650	Intergenic	Intergenic	NR_038955	100506190	Hs.529860	NR_038955		-
chr9-2814	chr9	121260303	121263463	96.0	GSN	gelsolin	protein-coding	-6219	Intergenic	MIRb|SINE|MIR	NM_001127663	2934	Hs.522373	NM_000177	ENSG00000148180	ADF|AGEL
chr19-2894	chr19	43764465	43767017	96.0	SMG9	SMG9, nonsense mediated mRNA decay factor	protein-coding	-10705	TTS (NM_002250)	TTS (NM_002250)	NM_019108	56006	Hs.466875	NM_019108	ENSG00000105771	C19orf61|F17127_1|HBMS
chr5-992	chr5	43007181	43009686	96.0	LOC648987	uncharacterized LOC648987	ncRNA	10378	Intergenic	AluSz|SINE|Alu	NR_034086	648987	Hs.649468	NR_034085	ENSG00000177738	-
chr17-836	chr17	7403726	7406189	95.5	TMEM256-PLSCR3	TMEM256-PLSCR3 readthrough (NMD candidate)	ncRNA	-826	promoter-TSS (NR_037719)	promoter-TSS (NR_037719)	NR_037719	100529211	Hs.534591	NR_037719		C17orf61-PLSCR3
chr11-281	chr11	61971275	61973660	95.5	FTH1	ferritin heavy chain 1	protein-coding	-4807	Intergenic	MIR3|SINE|MIR	NM_002032	2495	Hs.524910	NM_002032	ENSG00000167996	FHC|FTH|FTHL6|HFE5|PIG15|PLIF
chr1-807	chr1	200669053	200671371	95.5	DDX59	DEAD-box helicase 59	protein-coding	-214	promoter-TSS (NM_001320181)	promoter-TSS (NM_001320181)	NM_001031725	83479	Hs.497332	NM_031306	ENSG00000118197	OFD5|ZNHIT5
chr5-4214	chr5	151743285	151745807	95.5	ATOX1	antioxidant 1 copper chaperone	protein-coding	14103	intron (NM_004045, intron 3 of 3)	intron (NM_004045, intron 3 of 3)	NM_004045	475	Hs.125213	NM_004045	ENSG00000177556	ATX1|HAH1
chr12-8789	chr12	15718876	15722661	95.5	EPS8	epidermal growth factor receptor pathway substrate 8	protein-coding	68808	intron (NM_004447, intron 1 of 20)	L2a|LINE|L2	NM_004447	2059	Hs.591160	NM_004447	ENSG00000151491	DFNB102
chr14-248	chr14	73785434	73788827	95.5	ELMSAN1	ELM2 and Myb/SANT domain containing 1	protein-coding	128	promoter-TSS (NR_109995)	promoter-TSS (NR_109995)	NM_001043318	91748	Hs.594157	NM_194278	ENSG00000156030	C14orf117|C14orf43|LSR68|MIDEAS|c14_5541
chr17-163	chr17	19648152	19650558	95.5	ALDH3A2	aldehyde dehydrogenase 3 family member A2	protein-coding	604	intron (NM_000382, intron 1 of 9)	L1M5|LINE|L1	NM_001031806	224	Hs.499886	NM_000382	ENSG00000072210	ALDH10|FALDH|SLS
chr7-3964	chr7	15462107	15465541	95.5	AGMO	alkylglycerol monooxygenase	protein-coding	98191	intron (NM_001004320, intron 3 of 12)	intron (NM_001004320, intron 3 of 12)	NM_001004320	392636	Hs.670634	NM_001004320	ENSG00000187546	TMEM195
chr11-470	chr11	119094187	119096087	95.0	H2AFX	H2A histone family member X	protein-coding	330	exon (NM_002105, exon 1 of 1)	exon (NM_002105, exon 1 of 1)	NM_002105	3014	Hs.477879	NM_002105	ENSG00000188486	H2A.X|H2A/X|H2AX
chr7-3841	chr7	76586556	76591937	95.0	POMZP3	POM121 and ZP3 fusion	protein-coding	38057	intron (NR_029411, intron 2 of 2)	AluSc|SINE|Alu	NM_152992	22932	Hs.488877	NM_012230	ENSG00000146707	POM-ZP3|POM121
chr17-3473	chr17	38702271	38706801	95.0	MLLT6	MLLT6, PHD finger domain containing	protein-coding	-1084	Intergenic	CpG	NM_005937	4302	Hs.91531	NM_005937	ENSG00000275023	AF17
chr11-7180	chr11	92292984	92296676	95.0	FAT3	FAT atypical cadherin 3	protein-coding	-57266	Intergenic	Intergenic	NM_001008781	120114	Hs.98523	NM_001008781	ENSG00000165323	CDHF15|CDHR10|hFat3
chr6-2154	chr6	139373287	139376435	95.0	CITED2	Cbp/p300 interacting transactivator with Glu/Asp rich carboxy-terminal domain 2	protein-coding	-211	promoter-TSS (NM_001168389)	promoter-TSS (NM_001168389)	NM_006079	10370	Hs.82071	NM_006079	ENSG00000164442	ASD8|MRG-1|MRG1|P35SRJ|VSD2
chr12-506	chr12	123269296	123272919	95.0	CDK2AP1	cyclin dependent kinase 2 associated protein 1	protein-coding	-5	promoter-TSS (NM_001270433)	promoter-TSS (NM_001270433)	NR_073008	8099	Hs.433201	NM_004642	ENSG00000111328	DOC1|DORC1|ST19|doc-1|p12DOC-1
chr3-3123	chr3	138861248	138864099	94.5	LINC01391	long intergenic non-protein coding RNA 1391	ncRNA	81347	Intergenic	Intergenic	NR_121649	103344930	Hs.195033	NR_121649	ENSG00000244578	-
chr5-2114	chr5	125189421	125191833	94.5	LOC101927421	uncharacterized LOC101927421	ncRNA	153796	intron (NR_109882, intron 4 of 5)	intron (NR_109882, intron 4 of 5)	NR_109882	101927421	Hs.121305	NR_109882		-
chr2-525	chr2	70108010	70110373	94.5	LINC01816	long intergenic non-protein coding RNA 1816	ncRNA	16125	Intergenic	AluSc|SINE|Alu	NR_024444	100133985	Hs.135528	NR_024444	ENSG00000231327	-
chr11-328	chr11	94794308	94797385	94.5	AMOTL1	angiomotin like 1	protein-coding	27504	intron (NM_130847, intron 2 of 12)	intron (NM_130847, intron 2 of 12)	NM_001301007	154810	Hs.503594	NM_130847	ENSG00000166025	JEAP
chr7-3415	chr7	99357039	99359501	94.5	ARPC1B	actin related protein 2/3 complex subunit 1B	protein-coding	-16405	intron (NM_006409, intron 6 of 9)	intron (NM_006409, intron 6 of 9)	NM_005720	10095	Hs.489284	NM_005720	ENSG00000130429	ARC41|p40-ARC|p41-ARC
chr16-3024	chr16	87930467	87932828	94.5	CA5A	carbonic anhydrase 5A	protein-coding	4859	intron (NM_001739, intron 1 of 6)	intron (NM_001739, intron 1 of 6)	NM_001739	763	Hs.177446	NM_001739	ENSG00000174990	CA5|CA5AD|CAV|CAVA|GS1-21A4.1
chr16-274	chr16	31179399	31181202	94.5	FUS	FUS RNA binding protein	protein-coding	190	intron (NM_001170937, intron 1 of 14)	CpG	NM_001170937	2521	Hs.46894	NM_004960	ENSG00000089280	ALS6|ETM4|FUS1|HNRNPP2|POMP75|TLS
chr1-14024	chr1	30797478	30799633	94.5	LAPTM5	lysosomal protein transmembrane 5	protein-coding	-40719	Intergenic	MER102b|DNA|hAT-Charlie	NM_006762	7805	Hs.371021	NM_006762	ENSG00000162511	CLAST6
chr5-392	chr5	91279823	91281582	94.5	LUCAT1	lung cancer associated transcript 1 (non-protein coding)	ncRNA	33700	Intergenic	CpG	NR_103549	100505994	Hs.628363	NR_103548	ENSG00000248323	SCAL1
chr17-1186	chr17	58678751	58680554	94.5	TEX14	testis expressed 14, intercellular bridge forming factor	protein-coding	12403	intron (NM_198393, intron 1 of 32)	U1|snRNA|snRNA	NM_001201457	56155	Hs.390221	NM_031272	ENSG00000121101	CT113
chr1-4967	chr1	161505864	161507723	94.5	FCGR2A	Fc fragment of IgG receptor IIa	protein-coding	1378	intron (NM_021642, intron 3 of 6)	intron (NM_021642, intron 3 of 6)	NM_021642	2212	Hs.352642	NM_021642	ENSG00000143226	CD32|CD32A|CDw32|FCG2|FCGR2|FCGR2A1|FcGR|IGFR2
chr1-7045	chr1	85579954	85583431	94.5	CYR61	cysteine rich angiogenic inducer 61	protein-coding	931	intron (NM_001554, intron 2 of 4)	intron (NM_001554, intron 2 of 4)	NM_001554	3491	Hs.8867	NM_001554	ENSG00000142871	CCN1|GIG1|IGFBP10
chr20-4905	chr20	14334267	14338321	94.5	FLRT3	fibronectin leucine rich transmembrane protein 3	protein-coding	1373	intron (NM_198391, intron 1 of 2)	intron (NM_198391, intron 1 of 2)	NM_013281	23767	Hs.41296	NM_013281	ENSG00000125848	HH21
chr4-2216	chr4	38663264	38667772	94.0	KLF3-AS1	KLF3 antisense RNA 1	ncRNA	-890	promoter-TSS (NR_026804)	promoter-TSS (NR_026804)	NR_026804	79667	Hs.29725	NM_024614	ENSG00000231160	-
chr17-2592	chr17	36935495	36938659	94.0	LHX1	LIM homeobox 1	protein-coding	-398	promoter-TSS (NR_135668)	promoter-TSS (NR_135668)	NM_005568	3975	Hs.443727	NM_005568	ENSG00000273706	LIM-1|LIM1
chr16-1960	chr16	9090291	9093371	94.0	C16orf72	chromosome 16 open reading frame 72	protein-coding	151	5' UTR (NM_014117, exon 1 of 4)	5' UTR (NM_014117, exon 1 of 4)	NM_014117	29035	Hs.221497	NM_014117	ENSG00000182831	PRO0149
chr7-1486	chr7	92695419	92699239	94.0	FAM133B	family with sequence similarity 133 member B	protein-coding	-106935	intron (NM_001145306, intron 4 of 7)	intron (NM_001145306, intron 4 of 7)	NM_001040057	257415	Hs.18564	NM_152789	ENSG00000234545	-
chr1-4712	chr1	146376156	146378029	94.0	RNU1-1	RNA, U1 small nuclear 1	snRNA	285	TTS (NR_004400)	TTS (NR_004400)	NR_004430	26871		NR_004430	ENSG00000206652	HSD1|HU1-1|RNU1|RNU1A|RNU1A3|RNU1G4|Rnu1a1|U1|U1A1
chr16-315	chr16	22296620	22299066	94.0	POLR3E	RNA polymerase III subunit E	protein-coding	468	intron (NM_001258035, intron 1 of 19)	CpG	NM_001258033	55718	Hs.460298	NM_018119	ENSG00000058600	RPC5|SIN
chr1-800	chr1	163321111	163322628	94.0	NUF2	NUF2, NDC80 kinetochore complex component	protein-coding	-64	promoter-TSS (NM_031423)	promoter-TSS (NM_031423)	NM_145697	83540	Hs.651950	NM_031423	ENSG00000143228	CDCA1|CT106|NUF2R
chr20-4480	chr20	50265692	50268283	94.0	LINC01272	long intergenic non-protein coding RNA 1272	protein-coding	-499	promoter-TSS (NM_001278655)	promoter-TSS (NM_001278655)	NM_001278655	100506115	Hs.235484	NM_001278655		-
chr9-1626	chr9	19102812	19105993	94.0	HAUS6	HAUS augmin like complex subunit 6	protein-coding	-1460	Intergenic	AluSx|SINE|Alu	NM_017645	54801	Hs.533468	NM_017645	ENSG00000147874	Dgt6|FAM29A
chr6-867	chr6	3909009	3913634	94.0	FAM50B	family with sequence similarity 50 member B	protein-coding	61955	Intergenic	Intergenic	NM_012135	26240	Hs.140944	NM_012135	ENSG00000145945	D6S2654E|X5L
chr8-95	chr8	94719307	94720850	94.0	DPY19L4	dpy-19 like 4 (C. elegans)	protein-coding	203	intron (NM_181787, intron 1 of 18)	(GGCGGT)n|Simple_repeat|Simple_repeat	NM_181787	286148	Hs.567828	NM_181787	ENSG00000156162	-
chr9-1484	chr9	81687036	81690443	94.0	TLE1	transducin like enhancer of split 1	protein-coding	796	promoter-TSS (NR_109772)	promoter-TSS (NR_109772)	NM_001303104	7088	Hs.197320	NM_005077	ENSG00000196781	ESG|ESG1|GRG1
chr7-1377	chr7	28016821	28019280	94.0	JAZF1-AS1	JAZF1 antisense RNA 1	ncRNA	-162407	intron (NM_175061, intron 1 of 4)	L2a|LINE|L2	NR_034097	100128081	Hs.434307	NR_034097		-
chr7-3637	chr7	103148160	103150451	94.0	NAPEPLD	N-acyl phosphatidylethanolamine phospholipase D	protein-coding	-183	promoter-TSS (NM_001122838)	promoter-TSS (NM_001122838)	NM_198990	222236	Hs.324271	NM_198990	ENSG00000161048	FMP30|NAPE-PLD
chr13-1658	chr13	85527887	85530377	93.5	LINC00351	long intergenic non-protein coding RNA 351	ncRNA	165529	intron (NR_046989, intron 1 of 3)	MamRTE1|LINE|RTE-BovB	NR_046989	100874137	Hs.742643	NR_046989	ENSG00000226317	-
chr21-1066	chr21	29180448	29183576	93.5	LINC00189	long intergenic non-protein coding RNA 189	ncRNA	-11482	Intergenic	Intergenic	NR_027072	193629	Hs.720711	NM_138968	ENSG00000215533	C21orf109|NCRNA00189
chr1-6850	chr1	224578142	224580751	93.5	CNIH3	cornichon family AMPA receptor auxiliary protein 3	protein-coding	-37031	intron (NR_136297, intron 2 of 6)	HAL1|LINE|L1	NM_152495	149111	Hs.731723	NM_152495	ENSG00000143786	CNIH-3
chr9-1545	chr9	21687772	21691368	93.5	MTAP	methylthioadenosine phosphorylase	protein-coding	-113066	Intergenic	Intergenic	NM_002451	4507	Hs.193268	NM_002451	ENSG00000099810	BDMF|DMSFH|DMSMFH|HEL-249|LGMBF|MSAP|c86fus
chr6-2283	chr6	110531965	110537822	93.5	SLC22A16	solute carrier family 22 member 16	protein-coding	-58252	Intergenic	LTR8|LTR|ERV1	NM_033125	85413	Hs.520319	NM_033125	ENSG00000004809	CT2|FLIPT2|HEL-S-18|OAT6|OCT6|OKB1|dJ261K5.1
chr19-361	chr19	18373578	18374874	93.5	GDF15	growth differentiation factor 15	protein-coding	-11734	Intergenic	Intergenic	NM_004864	9518	Hs.616962	NM_004864	ENSG00000130513	GDF-15|MIC-1|MIC1|NAG-1|PDF|PLAB|PTGFB
chr15-1969	chr15	89333974	89336315	93.5	POLG	DNA polymerase gamma, catalytic subunit	protein-coding	-349	promoter-TSS (NM_001126131)	promoter-TSS (NM_001126131)	NM_002693	5428	Hs.706868	NM_002693	ENSG00000140521	MDP1|MIRAS|MTDPS4A|MTDPS4B|PEO|POLG1|POLGA|SANDO|SCAE
chr2-1284	chr2	233973193	233975878	93.5	TRPM8	transient receptor potential cation channel subfamily M member 8	protein-coding	57137	intron (NM_024080, intron 17 of 25)	intron (NM_024080, intron 17 of 25)	NM_024080	79054	Hs.366053	NM_024080	ENSG00000144481	LTRPC6|TRPP8
chr3-2211	chr3	177344859	177346740	93.5	LINC00501	long intergenic non-protein coding RNA 501	ncRNA	51357	Intergenic	Intergenic	NR_047465	100820709	Hs.518409	NR_047465	ENSG00000203645	-
chr17-3811	chr17	16377611	16381936	93.5	UBB	ubiquitin B	protein-coding	-1020	Intergenic	AluJo|SINE|Alu	NM_001281716	7314	Hs.356190	NM_018955	ENSG00000170315	HEL-S-50
chr13-1423	chr13	110396134	110398780	93.5	MIR8073	microRNA 8073	ncRNA	56499	intron (NM_001846, intron 4 of 47)	intron (NM_001846, intron 4 of 47)	NR_107040	102465872		NR_107040	ENSG00000276765	hsa-mir-8073
chr1-2389	chr1	26786295	26788557	93.5	PIGV	phosphatidylinositol glycan anchor biosynthesis class V	protein-coding	-537	promoter-TSS (NM_017837)	promoter-TSS (NM_017837)	NM_017837	55650	Hs.259605	NM_017837	ENSG00000060642	GPI-MT-II|HPMRS1|PIG-V
chr16-2039	chr16	85552881	85557237	93.5	GSE1	Gse1 coiled-coil protein	protein-coding	-56364	Intergenic	CpG	NM_001134473	23199	Hs.461647	NM_014615	ENSG00000131149	CRHSP24|KIAA0182
chr1-2029	chr1	170493807	170496183	93.5	GORAB	golgin, RAB6 interacting	protein-coding	-37127	intron (NR_125958, intron 1 of 2)	intron (NR_125958, intron 1 of 2)	NR_027397	92344	Hs.183702	NM_152281	ENSG00000120370	GO|NTKLBP1|SCYL1BP1
chr9-2735	chr9	22445605	22448606	93.0	DMRTA1	DMRT like family A1	protein-coding	264	exon (NM_022160, exon 1 of 2)	exon (NM_022160, exon 1 of 2)	NM_022160	63951	Hs.371976	NM_022160	ENSG00000176399	DMO|DMRT4
chr2-400	chr2	121530199	121531967	93.0	RNU4ATAC	RNA, U4atac small nuclear (U12-dependent splicing)	snRNA	203	TTS (NR_023343)	TTS (NR_023343)	NR_023343	100151683	Hs.689638	NR_023343	ENSG00000264229	MOPD1|RFMN|RNU4ATAC1|TALS|U4ATAC
chr13-1104	chr13	91346786	91350034	93.0	MIR17HG	miR-17-92a-1 cluster host gene	ncRNA	590	intron (NR_027350, intron 1 of 1)	CpG	NR_027350	407975	Hs.24115	NR_027349	ENSG00000215417	C13orf25|FGLDS2|LINC00048|MIHG1|MIRH1|MIRHG1|NCRNA00048|miR-17-92
chr9-744	chr9	125521236	125524348	93.0	MAPKAP1	mitogen-activated protein kinase associated protein 1	protein-coding	184442	intron (NM_001006618, intron 7 of 7)	intron (NM_001006618, intron 7 of 7)	NM_001006621	79109	Hs.495138	NM_024117	ENSG00000119487	JC310|MIP1|SIN1|SIN1b|SIN1g
chr17-6536	chr17	36533492	36536507	93.0	PIGW	phosphatidylinositol glycan anchor biosynthesis class W	protein-coding	237	5' UTR (NM_001163735, exon 1 of 26)	5' UTR (NM_001163735, exon 1 of 26)	NM_001346755	284098	Hs.378885	NM_178517	ENSG00000277161	Gwt1|HPMRS5
chr9-4018	chr9	22342934	22348664	93.0	DMRTA1	DMRT like family A1	protein-coding	-101042	Intergenic	MLT1G1|LTR|ERVL-MaLR	NM_022160	63951	Hs.371976	NM_022160	ENSG00000176399	DMO|DMRT4
chr1-5057	chr1	230206387	230209993	93.0	GALNT2	polypeptide N-acetylgalactosaminyltransferase 2	protein-coding	140995	intron (NM_001291866, intron 3 of 15)	L2|LINE|L2	NM_004481	2590	Hs.743964	NM_004481	ENSG00000143641	GalNAc-T2
chr9-783	chr9	16521231	16523073	93.0	C9orf92	chromosome 9 open reading frame 92	protein-coding	-245839	intron (NM_017637, intron 5 of 6)	intron (NM_017637, intron 5 of 6)	NR_073471	100129385	Hs.586441	NM_001271829	ENSG00000205549	Em:AL513424.1
chr17-8110	chr17	67420539	67424090	93.0	PITPNC1	phosphatidylinositol transfer protein, cytoplasmic 1	protein-coding	45033	intron (NM_181671, intron 1 of 9)	MIRb|SINE|MIR	NM_181671	26207	Hs.591185	NM_012417	ENSG00000154217	M-RDGB-beta|MRDGBbeta|RDGB-BETA|RDGBB|RDGBB1
chr1-4042	chr1	150009354	150011688	93.0	OTUD7B	OTU deubiquitinase 7B	protein-coding	216	5' UTR (NM_020205, exon 1 of 12)	5' UTR (NM_020205, exon 1 of 12)	NM_020205	56957	Hs.98322	NM_020205	ENSG00000264522	CEZANNE|ZA20D1
chr2-2786	chr2	5163889	5166291	93.0	LINC01249	long intergenic non-protein coding RNA 1249	ncRNA	-508868	Intergenic	Intergenic	NR_034134	727982	Hs.444391	NR_034134	ENSG00000231532	-
chr19-525	chr19	18279302	18281668	93.0	JUND	JunD proto-oncogene, AP-1 transcription factor subunit	protein-coding	1171	exon (NM_001286968, exon 1 of 1)	exon (NM_001286968, exon 1 of 1)	NM_005354	3727	Hs.2780	NM_005354	ENSG00000130522	AP-1
chr8-4598	chr8	94240139	94243446	93.0	GEM	GTP binding protein overexpressed in skeletal muscle	protein-coding	20527	Intergenic	Intergenic	NM_005261	2669	Hs.654463	NM_005261	ENSG00000164949	KIR
chrX-1233	chrX	153970043	153973133	92.5	HCFC1	host cell factor C1	protein-coding	-220	promoter-TSS (NM_005334)	promoter-TSS (NM_005334)	NM_005334	3054	Hs.83634	NM_005334	ENSG00000172534	CFF|HCF|HCF-1|HCF1|HFC1|MRX3|PPP1R89|VCAF
chr17-2466	chr17	16438003	16439987	92.5	LRRC75A-AS1	LRRC75A antisense RNA 1	ncRNA	8	promoter-TSS (NR_027179)	promoter-TSS (NR_027179)	NR_027158	125144	Hs.368934	NM_152350	ENSG00000175061	C17orf45|C17orf76-AS1|FAM211A-AS1|NCRNA00188|TSAP19
chr6-3412	chr6	101390843	101393596	92.5	GRIK2	glutamate ionotropic receptor kainate type subunit 2	protein-coding	-6766	Intergenic	Intergenic	NM_001166247	2898	Hs.98262	NM_021956	ENSG00000164418	EAA4|GLR6|GLUK6|GLUR6|GluK2|MRT6
chr17-5320	chr17	50718145	50720880	92.5	LUC7L3	LUC7 like 3 pre-mRNA splicing factor	protein-coding	-32	promoter-TSS (NM_006107)	promoter-TSS (NM_006107)	NM_001330330	51747	Hs.130293	NM_006107	ENSG00000108848	CRA|CREAP-1|CROP|LUC7A|OA48-18|hLuc7A
chr13-1480	chr13	79900381	79902209	92.5	LINC00382	long intergenic non-protein coding RNA 382	ncRNA	28709	intron (NR_120413, intron 1 of 5)	LTR81|LTR|Gypsy	NR_120413	101927195	Hs.342412	NR_120413	ENSG00000229175	TCONS_00021500
chr1-16378	chr1	114111535	114114695	92.5	SYT6	synaptotagmin 6	protein-coding	39325	intron (NM_001270805, intron 3 of 7)	intron (NM_001270805, intron 3 of 7)	NM_205848	148281	Hs.370963	NM_205848	ENSG00000134207	sytVI
chr12-6126	chr12	24061644	24064202	92.5	SOX5	SRY-box 5	protein-coding	-111891	intron (NM_152989, intron 4 of 17)	intron (NM_152989, intron 4 of 17)	NM_001261415	6660	Hs.434948	NM_006940	ENSG00000134532	L-SOX5|L-SOX5B|L-SOX5F|LAMSHF
chr4-4158	chr4	177440318	177443385	92.5	AGA	aspartylglucosaminidase	protein-coding	652	intron (NR_033655, intron 1 of 7)	intron (NR_033655, intron 1 of 7)	NM_001171988	175	Hs.207776	NM_000027	ENSG00000038002	AGU|ASRG|GA
chr3-4208	chr3	8675046	8679880	92.5	SSUH2	ssu-2 homolog (C. elegans)	protein-coding	-25385	Intergenic	HERVE-int|LTR|ERV1	NM_001256749	51066	Hs.736935	NM_015931	ENSG00000125046	C3orf32|SSU-2|fls485
chr21-609	chr21	35202464	35206294	92.5	RUNX1	runt related transcription factor 1	protein-coding	-155081	Intergenic	Intergenic	NM_001754	861	Hs.149261	NM_001754	ENSG00000159216	AML1|AML1-EVI-1|AMLCR1|CBF2alpha|CBFA2|EVI-1|PEBP2aB|PEBP2alpha
chr15-2025	chr15	53207929	53211137	92.5	WDR72	WD repeat domain 72	protein-coding	331319	Intergenic	Intergenic	NR_102336	256764	Hs.122125	NM_182758	ENSG00000166415	AI2A3
chr6-3315	chr6	31663279	31666715	92.5	GPANK1	G-patch domain and ankyrin repeats 1	protein-coding	405	promoter-TSS (NM_001282385).3	promoter-TSS (NM_001282385).3	NM_033177	7918	Hs.247478	NM_033177	ENSG00000204438	ANKRD59|BAT4|D6S54E|G5|GPATCH10
chr6-2244	chr6	48426136	48429721	92.5	PTCHD4	patched domain containing 4	protein-coding	-359239	Intergenic	Intergenic	NM_001013732	442213	Hs.659409	NM_207499	ENSG00000244694	C6orf138|PTCH53|dJ402H5.2
chr17-1952	chr17	48001967	48004352	92.0	CDK5RAP3	CDK5 regulatory subunit associated protein 3	protein-coding	32203	Intergenic	Intergenic	NM_176096	80279	Hs.20157	NM_025197	ENSG00000108465	C53|HSF-27|IC53|LZAP|MST016|OK/SW-cl.114|PP1553
chr12-1610	chr12	124517540	124520120	92.0	NCOR2	nuclear receptor corepressor 2	protein-coding	48634	intron (NM_001077261, intron 2 of 47)	CpG	NM_001206654	9612	Hs.137510	NM_006312	ENSG00000196498	CTG26|N-CoR2|SMAP270|SMRT|SMRTE|SMRTE-tau|TNRC14|TRAC|TRAC-1|TRAC1
chr20-2302	chr20	34110695	34113458	92.0	EIF2S2	eukaryotic translation initiation factor 2 subunit beta	protein-coding	280	intron (NM_001316363, intron 1 of 8)	CpG	NM_001316363	8894	Hs.429180	NM_003908	ENSG00000125977	EIF2|EIF2B|EIF2beta|PPP1R67|eIF-2-beta
chr19-2764	chr19	50580409	50584781	92.0	LRRC4B	leucine rich repeat containing 4B	protein-coding	-14550	Intergenic	AluSz6|SINE|Alu	NM_001080457	94030	Hs.120873	NM_001080457	ENSG00000131409	HSM|LRIG4
chr8-2690	chr8	54870740	54874773	92.0	XKR4	XK related 4	protein-coding	-229701	Intergenic	Intergenic	NM_052898	114786	Hs.130197	NM_052898	ENSG00000206579	XRG4
chr3-7049	chr3	52276961	52280803	92.0	WDR82	WD repeat domain 82	protein-coding	-239	promoter-TSS (NM_025222)	promoter-TSS (NM_025222)	NM_025222	80335	Hs.194110	NM_025222	ENSG00000164091	MST107|MSTP107|PRO2730|PRO34047|SWD2|TMEM113|WDR82A
chr5-2082	chr5	74555894	74560415	92.0	LINC01331	long intergenic non-protein coding RNA 1331	ncRNA	-21178	Intergenic	Intergenic	NR_126354	104310351	Hs.582291	NR_126354	ENSG00000248673	-
chr17-2013	chr17	7685713	7688290	92.0	WRAP53	WD repeat containing antisense to TP53	protein-coding	-439	promoter-TSS (NM_001143991)	promoter-TSS (NM_001143991)	NM_001143991	55135	Hs.408312	NM_018081	ENSG00000141499	DKCB3|TCAB1|WDR79
chr9-771	chr9	108048390	108050173	92.0	KLF4	Kruppel like factor 4	protein-coding	-559561	Intergenic	Intergenic	NM_001314052	9314	Hs.376206	NM_004235	ENSG00000136826	EZF|GKLF
chr6-1227	chr6	43769388	43773592	92.0	VEGFA	vascular endothelial growth factor A	protein-coding	-495	promoter-TSS (NM_001287044)	promoter-TSS (NM_001287044)	NM_001287044	7422	Hs.73793	NM_003376	ENSG00000112715	MVCD1|VEGF|VPF
chr5-1476	chr5	124921155	124924368	92.0	LOC101927421	uncharacterized LOC101927421	ncRNA	-114070	Intergenic	Intergenic	NR_109882	101927421	Hs.121305	NR_109882		-
chr10-772	chr10	29244334	29246439	92.0	LYZL1	lysozyme like 1	protein-coding	-43675	Intergenic	Intergenic	NM_032517	84569	Hs.558572	NM_032517	ENSG00000120563	KAAG648|LYC2|LYZD1|PRO1278|bA534G20.1
chr15-538	chr15	32951394	32953510	92.0	FMN1	formin 1	protein-coding	115580	intron (NM_001277313, intron 9 of 20)	intron (NM_001277313, intron 9 of 20)	NM_001103184	342184	Hs.657649	NM_198500	ENSG00000248905	FMN|LD
chr12-5014	chr12	85279123	85281469	92.0	ALX1	ALX homeobox 1	protein-coding	38	promoter-TSS (NM_006982)	promoter-TSS (NM_006982)	NM_006982	8092	Hs.41683	NM_006982	ENSG00000180318	CART1|FND3|HEL23
chr1-6402	chr1	160624085	160628098	91.5	SLAMF1	signaling lymphocytic activation molecule family member 1	protein-coding	21220	intron (NM_001330754, intron 3 of 7)	intron (NM_001330754, intron 3 of 7)	NM_003037	6504	Hs.523660	NM_003037	ENSG00000117090	CD150|CDw150|SLAM
chr11-2939	chr11	64316345	64319001	91.5	TRMT112	tRNA methyltransferase 11-2 homolog (S. cerevisiae)	protein-coding	411	promoter-TSS (NM_181652)	promoter-TSS (NM_181652)	NM_001286082	51504	Hs.333579	NM_016404	ENSG00000173113	HSPC152|HSPC170|TRM112|TRMT11-2|hTrm112
chr12-3421	chr12	81077532	81080562	91.5	ACSS3	acyl-CoA synthetase short-chain family member 3	protein-coding	1029	intron (NM_024560, intron 1 of 15)	intron (NM_024560, intron 1 of 15)	NM_024560	79611	Hs.259559	NM_024560	ENSG00000111058	-
chr11-675	chr11	64878708	64881191	91.5	EHD1	EH domain containing 1	protein-coding	-236	promoter-TSS (NM_001282445)	promoter-TSS (NM_001282445)	NM_001282444	10938	Hs.523774	NM_006795	ENSG00000110047	H-PAST|HPAST1|PAST|PAST1
chr1-3531	chr1	144411858	144413389	91.5	RNVU1-15	RNA, variant U1 small nuclear 15	snRNA	47	promoter-TSS (NR_104076)	promoter-TSS (NR_104076)	NR_104076	101954267		NR_104076	ENSG00000207205	RNU1-121|RNU1-66|RNVU1-16|vU1.15|vU1.16
chr4-4094	chr4	123396172	123400373	91.5	SPRY1	sprouty RTK signaling antagonist 1	protein-coding	-114	promoter-TSS (NM_001258039)	promoter-TSS (NM_001258039)	NM_001258039	10252	Hs.744854	NM_005841	ENSG00000164056	hSPRY1
chr3-4825	chr3	45122499	45124869	91.5	CDCP1	CUB domain containing protein 1	protein-coding	22738	intron (NM_178181, intron 1 of 3)	intron (NM_178181, intron 1 of 3)	NM_178181	64866	Hs.476093	NM_022842	ENSG00000163814	CD318|SIMA135|TRASK
chr12-3323	chr12	9363930	9366197	91.5	LOC101930452	uncharacterized LOC101930452	ncRNA	-2401	Intergenic	Intergenic	NR_120479	101930452	Hs.734183	NR_120479	ENSG00000260423	-
chr3-7416	chr3	30542790	30546345	91.5	TGFBR2	transforming growth factor beta receptor 2	protein-coding	-61935	Intergenic	Intergenic	NM_001024847	7048	Hs.82028	NM_003242	ENSG00000163513	AAT3|FAA3|LDS1B|LDS2|LDS2B|MFS2|RIIC|TAAD2|TGFR-2|TGFbeta-RII
chr10-6448	chr10	93464671	93469382	91.5	MYOF	myoferlin	protein-coding	15291	intron (NM_133337, intron 1 of 52)	MIRb|SINE|MIR	NM_133337	26509	Hs.602086	NM_013451	ENSG00000138119	FER1L3
chr2-1764	chr2	158997962	159000289	91.5	TANC1	tetratricopeptide repeat, ankyrin repeat and coiled-coil containing 1	protein-coding	30491	intron (NM_033394, intron 1 of 26)	intron (NM_033394, intron 1 of 26)	NM_033394	85461	Hs.61590	NM_033394	ENSG00000115183	ROLSB|TANC
chr12-1080	chr12	75932467	75935048	91.5	PHLDA1	pleckstrin homology like domain family A member 1	protein-coding	98019	Intergenic	Intergenic	NM_007350	22822	Hs.602085	NM_007350	ENSG00000139289	DT1P1B11|PHRIP|TDAG51
chr1-3226	chr1	99634474	99637490	91.5	PALMD	palmdelphin	protein-coding	-9893	intron (NR_031666, intron 1 of 4)	intron (NR_031666, intron 1 of 4)	NM_017734	54873	Hs.483993	NM_017734	ENSG00000099260	C1orf11|PALML
chr5-877	chr5	78540259	78542660	91.5	LHFPL2	lipoma HMGIC fusion partner-like 2	protein-coding	107366	intron (NM_005779, intron 3 of 4)	intron (NM_005779, intron 3 of 4)	NM_005779	10184	Hs.79299	NM_005779	ENSG00000145685	-
chr5-5007	chr5	149977423	149983213	91.5	SLC26A2	solute carrier family 26 member 2	protein-coding	19581	exon (NM_000112, exon 3 of 3)	exon (NM_000112, exon 3 of 3)	NM_000112	1836	Hs.302738	NM_000112	ENSG00000155850	D5S1708|DTD|DTDST|EDM4|MST153|MSTP157
chr17-360	chr17	41678083	41679859	91.5	EIF1	eukaryotic translation initiation factor 1	protein-coding	-9904	Intergenic	LTR73|LTR|ERV1	NM_005801	10209	Hs.150580	NM_005801	ENSG00000173812	A121|EIF-1|EIF1A|ISO1|SUI1
chr1-10215	chr1	33410652	33415528	91.5	PHC2	polyhomeotic homolog 2	protein-coding	-37497	Intergenic	AluSx|SINE|Alu	NM_198040	1912	Hs.524271	NM_004427	ENSG00000134686	EDR2|HPH2|PH2
chr10-3308	chr10	113068839	113073868	91.5	SNORA87	small nucleolar RNA, H/ACA box 87	snoRNA	25998	intron (NM_001198531, intron 5 of 12)	intron (NM_001198531, intron 5 of 12)	NR_132769	106635520		NR_132769		-
chr12-1072	chr12	56687414	56689550	91.5	PTGES3	prostaglandin E synthase 3	protein-coding	-74	promoter-TSS (NR_104219)	promoter-TSS (NR_104219)	NM_006601	10728	Hs.50425	NM_006601	ENSG00000110958	P23|TEBP|cPGES
chr17-3756	chr17	76559551	76563308	91.5	SNORD1A	small nucleolar RNA, C/D box 1A	snoRNA	-204	promoter-TSS (NR_004395)	promoter-TSS (NR_004395)	NR_004395	677848		NR_004395	ENSG00000278261	R38A|snR38A
chr1-11752	chr1	100130283	100134915	91.5	SASS6	SAS-6 centriolar assembly protein	protein-coding	496	promoter-TSS (NM_019083)	promoter-TSS (NM_019083)	NM_194292	163786	Hs.591447	NM_194292	ENSG00000156876	MCPH14|SAS-6|SAS6
chr3-2117	chr3	32391161	32393913	91.0	CMTM7	CKLF like MARVEL transmembrane domain containing 7	protein-coding	866	intron (NM_181472, intron 1 of 3)	CpG	NM_138410	112616	Hs.440494	NM_138410	ENSG00000153551	CKLFSF7
chr1-798	chr1	156600851	156603683	91.0	GPATCH4	G-patch domain containing 4	protein-coding	-780	promoter-TSS (NM_015590)	promoter-TSS (NM_015590)	NM_015590	54865	Hs.193832	NM_015590	ENSG00000160818	GPATC4
chr1-1751	chr1	44819074	44820598	91.0	BTBD19	BTB domain containing 19	protein-coding	11354	TTS (NM_001166292)	TTS (NM_001166292)	NM_001136537	149478	Hs.632400	NM_001136537	ENSG00000222009	-
chr6-4461	chr6	15441302	15445753	91.0	JARID2	jumonji and AT-rich interaction domain containing 2	protein-coding	194672	intron (NM_004973, intron 3 of 17)	intron (NM_004973, intron 3 of 17)	NM_001267040	3720	Hs.269059	NM_004973	ENSG00000008083	JMJ
chr1-10457	chr1	156052443	156054993	91.0	UBQLN4	ubiquilin 4	protein-coding	107	5' UTR (NM_001304342, exon 1 of 11)	5' UTR (NM_001304342, exon 1 of 11)	NM_001304342	56893	Hs.283739	NM_020131	ENSG00000160803	A1U|A1Up|C1orf6|CIP75|UBIN
chrX-325	chrX	38803363	38806648	91.0	MID1IP1-AS1	MID1IP1 antisense RNA 1	ncRNA	-1122	exon (NM_001098790, exon 3 of 3)	exon (NM_001098790, exon 3 of 3)	NR_046706	100874211	Hs.662789	NR_046706		-
chr6-334	chr6	63571875	63574155	91.0	PTP4A1	protein tyrosine phosphatase type IVA, member 1	protein-coding	1003	intron (NM_003463, intron 1 of 5)	CpG	NM_003463	7803	Hs.227777	NM_003463	ENSG00000112245	HH72|PRL-1|PRL1|PTP(CAAX1)|PTPCAAX1
chr4-1672	chr4	7889860	7894867	91.0	LOC389199	uncharacterized LOC389199	protein-coding	-46638	intron (NM_198595, intron 1 of 16)	intron (NM_198595, intron 1 of 16)	NM_203423	389199	Hs.375210	NM_203423		-
chr5-642	chr5	16568609	16570815	91.0	LOC101929524	uncharacterized LOC101929524	ncRNA	-46214	intron (NM_001034850, intron 2 of 8)	MLT1D|LTR|ERVL-MaLR	NR_109946	101929524	Hs.734029	NR_109946	ENSG00000246214	-
chr2-2303	chr2	112920457	112924206	91.0	IL37	interleukin 37	protein-coding	7138	Intergenic	MLT1C|LTR|ERVL-MaLR	NM_173205	27178	Hs.166371	NM_014439	ENSG00000125571	FIL1|FIL1(ZETA)|FIL1Z|IL-1F7|IL-1H|IL-1H4|IL-1RP1|IL-37|IL1F7|IL1H4|IL1RP1
chr11-3166	chr11	118789893	118792804	91.0	DDX6	DEAD-box helicase 6	protein-coding	-85	promoter-TSS (NM_001257191)	promoter-TSS (NM_001257191)	NM_004397	1656	Hs.408461	NM_004397	ENSG00000110367	HLR2|P54|RCK
chr16-4398	chr16	87949419	87951878	91.0	BANP	BTG3 associated nuclear protein	protein-coding	-784	promoter-TSS (NM_001173541)	promoter-TSS (NM_001173541)	NM_001173541	54971	Hs.461705	NM_017869	ENSG00000172530	BEND1|SMAR1|SMARBP1
chr13-347	chr13	64075404	64078111	90.5	LOC102723968	uncharacterized LOC102723968	ncRNA	-232632	Intergenic	MER52A|LTR|ERV1	NR_130763	102723968	Hs.551671	NR_130763	ENSG00000219926	-
chr12-2619	chr12	127558767	127560845	90.5	LOC101927637	uncharacterized LOC101927637	ncRNA	76661	Intergenic	Intergenic	NR_120451	101927637	Hs.170413	NR_120451	ENSG00000256022	-
chr10-4497	chr10	101815983	101819041	90.5	MGEA5	meningioma expressed antigen 5 (hyaluronidase)	protein-coding	953	intron (NM_001142434, intron 1 of 14)	intron (NM_001142434, intron 1 of 14)	NM_001142434	10724	Hs.500842	NM_012215	ENSG00000198408	MEA5|NCOAT|OGA
chr3-8930	chr3	141460410	141465022	90.5	RASA2	RAS p21 protein activator 2	protein-coding	-24331	Intergenic	Intergenic	NM_006506	5922	Hs.98445	NM_006506	ENSG00000155903	GAP1M
chr2-3439	chr2	121566799	121569420	90.5	RNU4ATAC	RNA, U4atac small nuclear (U12-dependent splicing)	snRNA	37229	intron (NM_001142274, intron 2 of 37)	intron (NM_001142274, intron 2 of 37)	NR_023343	100151683	Hs.689638	NR_023343	ENSG00000264229	MOPD1|RFMN|RNU4ATAC1|TALS|U4ATAC
chr14-706	chr14	64502975	64506197	90.5	ZBTB1	zinc finger and BTB domain containing 1	protein-coding	12	promoter-TSS (NM_001123329)	promoter-TSS (NM_001123329)	NM_014950	22890	Hs.605143	NM_014950	ENSG00000126804	ZNF909
chr12-3361	chr12	32106061	32108725	90.5	BICD1	BICD cargo adaptor 1	protein-coding	142	exon (NM_001714, exon 1 of 10)	exon (NM_001714, exon 1 of 10)	NM_001714	636	Hs.505202	NM_001714	ENSG00000151746	BICD
chr22-374	chr22	32720984	32724507	90.5	TIMP3	TIMP metallopeptidase inhibitor 3	protein-coding	-78071	intron (NM_001135774, intron 6 of 13)	intron (NM_001135774, intron 6 of 13)	NM_000362	7078	Hs.644633	NM_000362	ENSG00000100234	HSMRK222|K222|K222TA2|SFD
chr2-2667	chr2	47175548	47177362	90.5	CALM2	calmodulin 2	protein-coding	168	exon (NM_001305624, exon 1 of 7)	exon (NM_001305624, exon 1 of 7)	NM_001305624	805	Hs.468442	NM_001743	ENSG00000143933	CAMII|LQT15|PHKD|PHKD2|caM
chr10-5682	chr10	129960243	129964612	90.5	EBF3	early B-cell factor 3	protein-coding	1400	intron (NM_001005463, intron 3 of 15)	intron (NM_001005463, intron 3 of 15)	NM_001005463	253738	Hs.591374	NM_001005463	ENSG00000108001	COE3|EBF-3|O/E-2|OE-2
chr6-1477	chr6	98746681	98749755	90.5	POU3F2	POU class 3 homeobox 2	protein-coding	-86486	Intergenic	Intergenic	NM_005604	5454	Hs.182505	NM_005604	ENSG00000184486	BRN2|N-Oct3|OCT7|OTF-7|OTF7|POUF3|brn-2|oct-7
chrX-1674	chrX	110740495	110746026	90.5	CHRDL1	chordin like 1	protein-coding	52588	intron (NM_001143981, intron 4 of 11)	intron (NM_001143981, intron 4 of 11)	NM_145234	91851	Hs.496587	NM_145234	ENSG00000101938	CHL|MGC1|MGCN|NRLN1|VOPT|dA141H5.1
chr13-409	chr13	33228913	33231273	90.5	STARD13	StAR related lipid transfer domain containing 13	protein-coding	-24043	intron (NM_001243476, intron 5 of 17)	intron (NM_001243476, intron 5 of 17)	NM_001243474	90627	Hs.156551	NM_052851	ENSG00000133121	ARHGAP37|DLC2|GT650|LINC00464
chr1-10413	chr1	146051136	146053196	90.5	RNVU1-6	RNA, variant U1 small nuclear 6	snRNA	78	promoter-TSS (NR_104085)	promoter-TSS (NR_104085)	NR_104085	101954276		NR_104085	ENSG00000201558	RNU1-99|vU1.6
chr20-2931	chr20	36572633	36576320	90.5	TGIF2	TGFB induced factor homeobox 2	protein-coding	-78	promoter-TSS (NM_001199515)	promoter-TSS (NM_001199515)	NM_001199515	60436	Hs.632264	NM_021809	ENSG00000118707	-
chr1-2200	chr1	26554811	26556606	90.5	MIR1976	microRNA 1976	ncRNA	1166	intron (NM_001006665, intron 10 of 20)	intron (NM_001006665, intron 10 of 20)	NR_031740	100302190		NR_031740	ENSG00000238705	hsa-mir-1976
chr19-415	chr19	10501675	10503703	90.0	KEAP1	kelch like ECH associated protein 1	protein-coding	116	intron (NM_203500, intron 1 of 5)	CpG	NM_012289	9817	Hs.465870	NM_012289	ENSG00000079999	INrf2|KLHL19
chr19-139	chr19	13060263	13061615	90.0	NFIX	nuclear factor I X	protein-coding	36358	intron (NM_002501, intron 2 of 9)	intron (NM_002501, intron 2 of 9)	NM_001271043	4784	Hs.257970	NM_002501	ENSG00000008441	CTF|MRSHSS|NF-I/X|NF1-X|NF1A|SOTOS2
chr5-3486	chr5	14879106	14881626	90.0	ANKH	ANKH inorganic pyrophosphate transport regulator	protein-coding	-8588	Intergenic	Intergenic	NM_054027	56172	Hs.156727	NM_054027	ENSG00000154122	ANK|CCAL2|CMDJ|CPPDD|HANK|MANK
chr11-2161	chr11	95553681	95557257	90.0	FAM76B	family with sequence similarity 76 member B	protein-coding	234321	Intergenic	L2a|LINE|L2	NM_144664	143684	Hs.288304	NM_144664	ENSG00000077458	-
chr10-2035	chr10	52313706	52319625	90.0	DKK1	dickkopf WNT signaling pathway inhibitor 1	protein-coding	2384	exon (NM_012242, exon 4 of 4)	exon (NM_012242, exon 4 of 4)	NM_012242	22943	Hs.40499	NM_012242	ENSG00000107984	DKK-1|SK
chr4-902	chr4	108398978	108401010	90.0	LOC101929621	uncharacterized LOC101929621	ncRNA	-157239	Intergenic	Intergenic	NR_134679	101929621	Hs.679455	NR_134679		-
chr16-3843	chr16	89559168	89561621	90.0	RPL13	ribosomal protein L13	protein-coding	-263	promoter-TSS (NM_000977)	promoter-TSS (NM_000977)	NM_001243130	6137	Hs.410817	NM_000977	ENSG00000167526	BBC1|D16S444E|D16S44E|L13
chr2-7148	chr2	53784768	53788293	90.0	ASB3	ankyrin repeat and SOCS box containing 3	protein-coding	318	promoter-TSS (NM_015701)	promoter-TSS (NM_015701)	NM_001201965	51130	Hs.40763	NM_016115	ENSG00000115239	ASB-3
chr6-344	chr6	26284671	26287053	90.0	HIST1H4H	histone cluster 1 H4 family member h	protein-coding	-363	promoter-TSS (NM_003543)	promoter-TSS (NM_003543)	NM_003543	8365	Hs.591790	NM_003543	ENSG00000158406	H4/h|H4FH
chr20-3068	chr20	31484935	31489132	90.0	LINC00028	long intergenic non-protein coding RNA 28	ncRNA	1255	non-coding (NR_024358, exon 2 of 4)	non-coding (NR_024358, exon 2 of 4)	NR_024358	140875	Hs.283478	NR_024358	ENSG00000233354	C20orf93|NCRNA00028|dJ1093G12.6
chr2-2033	chr2	43324328	43328825	90.0	LINC01126	long intergenic non-protein coding RNA 1126	ncRNA	99365	intron (NR_144316, intron 29 of 36)	intron (NR_144316, intron 29 of 36)	NR_027251	100129726	Hs.194480	NM_178529	ENSG00000279873	-
chr1-8942	chr1	205210402	205212508	90.0	DSTYK	dual serine/threonine and tyrosine protein kinase	protein-coding	144	exon (NM_199462, exon 1 of 12)	exon (NM_199462, exon 1 of 12)	NM_199462	25778	Hs.6874	NM_015375	ENSG00000133059	CAKUT1|DustyPK|HDCMD38P|RIP5|RIPK5
chr1-2917	chr1	58783195	58785478	89.5	JUN	Jun proto-oncogene, AP-1 transcription factor subunit	protein-coding	-223	promoter-TSS (NR_034014)	promoter-TSS (NR_034014)	NM_002228	3725	Hs.696684	NM_002228	ENSG00000177606	AP-1|AP1|c-Jun
chr1-3097	chr1	111512516	111514622	89.5	ADORA3	adenosine A3 receptor	protein-coding	-9448	intron (NM_001081976, intron 1 of 5)	intron (NM_001081976, intron 1 of 5)	NM_001302678	140	Hs.281342	NM_000677	ENSG00000282608	A3AR
chr5-2553	chr5	107669223	107673143	89.5	EFNA5	ephrin A5	protein-coding	-288	promoter-TSS (NM_001962)	promoter-TSS (NM_001962)	NM_001962	1946	Hs.288741	NM_001962	ENSG00000184349	AF1|EFL5|EPLG7|GLC1M|LERK7|RAGS
chr12-5279	chr12	75722307	75726476	89.5	KRR1	KRR1, small subunit processome component homolog	protein-coding	-212753	Intergenic	AluSg7|SINE|Alu	NM_007043	11103	Hs.645517	NM_007043	ENSG00000111615	HRB2|RIP-1
chr14-479	chr14	24213100	24216674	89.5	CHMP4A	charged multivesicular body protein 4A	protein-coding	-1057	intron (NM_001199823, intron 4 of 6)	AluJb|SINE|Alu	NM_014169	29082	Hs.279761	NM_014169	ENSG00000254505	C14orf123|CHMP4|CHMP4B|HSPC134|SHAX2|SNF7|SNF7-1|VPS32-1|VPS32A
chr1-5378	chr1	24293804	24295982	89.5	GRHL3	grainyhead like transcription factor 3	protein-coding	-24429	Intergenic	Intergenic	NM_198174	57822	Hs.657920	NM_021180	ENSG00000158055	SOM|TFCP2L4|VWS2
chr5-5872	chr5	138541486	138544105	89.5	ETF1	eukaryotic translation termination factor 1	protein-coding	505	5' UTR (NM_001256302, exon 2 of 11)	5' UTR (NM_001256302, exon 2 of 11)	NM_004730	2107	Hs.483494	NM_004730	ENSG00000120705	D5S1995|ERF|ERF1|RF1|SUP45L1|TB3-1
chr12-6707	chr12	100687043	100689468	89.5	GAS2L3	growth arrest specific 2 like 3	protein-coding	94637	Intergenic	LTR91|LTR|ERVL	NM_001303131	283431	Hs.20575	NM_174942	ENSG00000139354	G2L3
chr10-4564	chr10	121926325	121929289	89.5	ATE1	arginyltransferase 1	protein-coding	256	promoter-TSS (NR_120495)	promoter-TSS (NR_120495)	NM_001288734	11101	Hs.632080	NM_007041	ENSG00000107669	-
chr11-709	chr11	85946962	85949873	89.5	CCDC83	coiled-coil domain containing 83	protein-coding	93316	Intergenic	Intergenic	NM_001286159	220047	Hs.567774	NM_173556	ENSG00000150676	CT148|HSD9
chr3-4671	chr3	129182219	129185123	89.5	CNBP	CCHC-type zinc finger nucleic acid binding protein	protein-coding	296	intron (NM_001127196, intron 1 of 4)	CpG	NM_001127192	7555	Hs.518249	NM_003418	ENSG00000169714	CNBP1|DM2|PROMM|RNF163|ZCCHC22|ZNF9
chr20-4663	chr20	35663071	35665682	89.5	CPNE1	copine 1	protein-coding	561	intron (NM_001198838, intron 1 of 2)	intron (NM_001198838, intron 1 of 2)	NR_037188	8904	Hs.246413	NM_003915	ENSG00000214078	COPN1|CPN1
chr1-8599	chr1	23958369	23960760	89.5	PNRC2	proline rich nuclear receptor coactivator 2	protein-coding	-247	promoter-TSS (NM_017761)	promoter-TSS (NM_017761)	NM_017761	55629	Hs.7862	NM_017761	ENSG00000189266	-
chr17-8049	chr17	59753663	59757186	89.5	PTRH2	peptidyl-tRNA hydrolase 2	protein-coding	-47826	intron (NM_001329401, intron 4 of 9)	intron (NM_001329401, intron 4 of 9)	NM_001015509	51651	Hs.12677	NM_016077	ENSG00000141378	BIT1|CFAP37|CGI-147|IMNEPD|PTH|PTH 2|PTH2
chr1-7057	chr1	98403412	98406337	89.0	LINC01776	long intergenic non-protein coding RNA 1776	ncRNA	194163	Intergenic	Intergenic	NR_046088	729987	Hs.683961	NR_046088	ENSG00000226053	-
chr9-5121	chr9	22287319	22293525	89.0	DMRTA1	DMRT like family A1	protein-coding	-156419	Intergenic	(AT)n|Simple_repeat|Simple_repeat	NM_022160	63951	Hs.371976	NM_022160	ENSG00000176399	DMO|DMRT4
chr2-6463	chr2	223695857	223700149	89.0	SCG2	secretogranin II	protein-coding	-95504	Intergenic	Intergenic	NM_003469	7857	Hs.516726	NM_003469	ENSG00000171951	CHGC|EM66|SN|SgII
chr12-2959	chr12	79933862	79936313	89.0	PPP1R12A	protein phosphatase 1 regulatory subunit 12A	protein-coding	111	promoter-TSS (NM_001244992)	promoter-TSS (NM_001244992)	NM_002480	4659	Hs.49582	NM_002480	ENSG00000058272	M130|MBS|MYPT1
chr2-3598	chr2	69642144	69644871	89.0	ANXA4	annexin A4	protein-coding	-298	promoter-TSS (NM_001320698)	promoter-TSS (NM_001320698)	NM_001320698	307	Hs.422986	NM_001153	ENSG00000196975	ANX4|HEL-S-274|P32.5|PAP-II|PIG28|PP4-X|ZAP36
chr15-199	chr15	92882071	92884353	89.0	LINC01578	long intergenic non-protein coding RNA 1578	ncRNA	-84	promoter-TSS (NR_037602)	promoter-TSS (NR_037602)	NR_037602	100507217	Hs.622504	NR_037600		-
chr10-6098	chr10	119796677	119803791	89.0	INPP5F	inositol polyphosphate-5-phosphatase F	protein-coding	-19023	intron (NM_014937, intron 9 of 19)	L1M5|LINE|L1	NM_001243194	22876	Hs.369755	NM_014937	ENSG00000198825	MSTP007|MSTPO47|SAC2|hSAC2
chr12-3408	chr12	65602073	65604592	89.0	LOC100507065	uncharacterized LOC100507065	ncRNA	39040	intron (NR_120434, intron 2 of 4)	intron (NR_120434, intron 2 of 4)	NR_120433	100507065	Hs.591038	NR_120431		-
chrX-1166	chrX	37880764	37884622	88.5	DYNLT3	dynein light chain Tctex-type 3	protein-coding	-35057	Intergenic	AluSz|SINE|Alu	NM_006520	6990	Hs.446392	NM_006520	ENSG00000165169	RP3|TCTE1L|TCTEX1L
chr11-3758	chr11	12691940	12695387	88.5	TEAD1	TEA domain transcription factor 1	protein-coding	19241	intron (NM_021961, intron 2 of 12)	intron (NM_021961, intron 2 of 12)	NM_021961	7003	Hs.655331	NM_021961	ENSG00000187079	AA|NTEF-1|REF1|TCF-13|TCF13|TEAD-1|TEF-1
chr17-6601	chr17	47321308	47324819	88.5	THCAT158	thyroid cancer-associated transcript 158	ncRNA	550	promoter-TSS (NM_001195192)	promoter-TSS (NM_001195192)	NR_110881	102724508	Hs.661005	NR_110880	ENSG00000263293	-
chr18-251	chr18	58221983	58224776	88.5	NEDD4L	neural precursor cell expressed, developmentally down-regulated 4-like, E3 ubiquitin protein ligase	protein-coding	1857	intron (NM_001144966, intron 1 of 29)	intron (NM_001144966, intron 1 of 29)	NM_001144966	23327	Hs.185677	NM_015277	ENSG00000049759	NEDD4-2|NEDD4.2|PVNH7|RSP5|hNEDD4-2
chr19-321	chr19	55216046	55218146	88.5	PTPRH	protein tyrosine phosphatase, receptor type H	protein-coding	-7590	Intergenic	CpG	NM_001161440	5794	Hs.179770	NM_002842	ENSG00000080031	R-PTP-H|SAP1
chr13-906	chr13	84865315	84867960	88.5	SNORA107	small nucleolar RNA, H/ACA box 107	snoRNA	82983	Intergenic	A-rich|Low_complexity|Low_complexity	NR_132852	106635542		NR_132852		-
chr2-431	chr2	46846874	46849030	88.5	LINC01119	long intergenic non-protein coding RNA 1119	ncRNA	20088	intron (NR_024452, intron 1 of 2)	intron (NR_024452, intron 1 of 2)	NR_024452	100134259	Hs.114449	NR_024452	ENSG00000239332	-
chr11-1612	chr11	120335100	120337189	88.5	ARHGEF12	Rho guanine nucleotide exchange factor 12	protein-coding	-765	promoter-TSS (NM_001198665)	promoter-TSS (NM_001198665)	NM_001198665	23365	Hs.24598	NM_015313	ENSG00000196914	LARG|PRO2792
chr6-753	chr6	30875121	30878596	88.5	DDR1	discoidin domain receptor tyrosine kinase 1	protein-coding	-5755	Intergenic	AluJr|SINE|Alu	NM_001297652	780	Hs.631988	NM_001954	ENSG00000204580	CAK|CD167|DDR|EDDR1|HGK2|MCK10|NEP|NTRK4|PTK3|PTK3A|RTK6|TRKE
chr11-4701	chr11	18116798	18122147	88.5	MRGPRX3	MAS related GPR family member X3	protein-coding	-1483	Intergenic	AluSx1|SINE|Alu	NM_054031	117195	Hs.380177	NM_054031	ENSG00000179826	GPCR|MRGX3|SNSR1|SNSR2
chr1-5044	chr1	224725807	224727672	88.5	CNIH3	cornichon family AMPA receptor auxiliary protein 3	protein-coding	110262	intron (NR_136287, intron 3 of 4)	intron (NR_136287, intron 3 of 4)	NM_001322305	149111	Hs.731723	NM_152495	ENSG00000143786	CNIH-3
chr14-348	chr14	68977186	68980212	88.5	ACTN1	actinin alpha 1	protein-coding	667	promoter-TSS (NR_073422)	promoter-TSS (NR_073422)	NM_001130005	87	Hs.235750	NM_001102	ENSG00000072110	BDPLT15
chr6-1484	chr6	125340239	125342904	88.5	HDDC2	HD domain containing 2	protein-coding	-39435	Intergenic	MLT1C|LTR|ERVL-MaLR	NM_016063	51020	Hs.32826	NM_016063	ENSG00000111906	C6orf74|CGI-130|NS5ATP2|dJ167O5.2
chr2-1940	chr2	65430550	65433279	88.5	SPRED2	sprouty related EVH1 domain containing 2	protein-coding	608	intron (NM_181784, intron 1 of 5)	CpG	NM_181784	200734	Hs.59332	NM_181784	ENSG00000198369	Spred-2
chr5-225	chr5	141513243	141515011	88.5	PCDHGC5	protocadherin gamma subfamily C, 5	protein-coding	24886	TTS (NM_001314007)	TTS (NM_001314007)	NM_032407	56097	Hs.368160	NM_018929	ENSG00000240764	PCDH-GAMMA-C5
chr2-7274	chr2	99878660	99882662	88.5	AFF3	AF4/FMR2 family member 3	protein-coding	224922	intron (NM_001025108, intron 6 of 23)	intron (NM_001025108, intron 6 of 23)	NM_001025108	3899	Hs.444414	NM_002285	ENSG00000144218	LAF4|MLLT2-like
chr10-2028	chr10	31939230	31942018	88.5	ARHGAP12	Rho GTPase activating protein 12	protein-coding	-11748	Intergenic	Intergenic	NM_001270698	94134	Hs.499264	NM_018287	ENSG00000165322	-
chr3-9435	chr3	89583742	89587221	88.5	EPHA3	EPH receptor A3	protein-coding	477957	Intergenic	ERVL-E-int|LTR|ERVL	NM_005233	2042	Hs.123642	NM_005233	ENSG00000044524	EK4|ETK|ETK1|HEK|HEK4|TYRO4
chr3-5368	chr3	11508379	11511171	88.0	VGLL4	vestigial like family member 4	protein-coding	59149	intron (NM_001136031, intron 17 of 17)	intron (NM_001136031, intron 17 of 17)	NM_001128221	9686	Hs.740389	NM_014667	ENSG00000144560	VGL-4
chr11-3580	chr11	33632636	33635437	88.0	C11orf91	chromosome 11 open reading frame 91	protein-coding	66704	intron (NM_012194, intron 15 of 19)	AluSz|SINE|Alu	NM_001166692	100131378	Hs.709466	NM_001166692	ENSG00000205177	-
chr3-5624	chr3	143000096	143002443	88.0	LOC100289361	uncharacterized LOC100289361	ncRNA	198	promoter-TSS (NM_001080415)	promoter-TSS (NM_001080415)	NR_034032	100289361	Hs.599649	NR_034032	ENSG00000268129	-
chr5-4551	chr5	43482571	43484996	88.0	TMEM267	transmembrane protein 267	protein-coding	107	intron (NM_022483, intron 1 of 2)	CpG	NM_022483	64417	Hs.732093	NM_022483	ENSG00000151881	C5orf28
chr1-9396	chr1	184050234	184052633	88.0	TSEN15	tRNA splicing endonuclease subunit 15	protein-coding	-218	promoter-TSS (NR_125335)	promoter-TSS (NR_125335)	NR_023349	116461	Hs.548197	NM_052965	ENSG00000198860	C1orf19|PCH2F|sen15
chr12-684	chr12	27523477	27526105	88.0	PPFIBP1	PPFIA binding protein 1	protein-coding	679	intron (NM_003622, intron 1 of 29)	intron (NM_003622, intron 1 of 29)	NM_001198916	8496	Hs.172445	NM_003622	ENSG00000110841	L2|SGT2|hSGT2|hSgt2p
chrX-1798	chrX	50812100	50815877	88.0	SHROOM4	shroom family member 4	protein-coding	56	promoter-TSS (NM_020717)	promoter-TSS (NM_020717)	NR_027121	57477	Hs.420541	NM_020717	ENSG00000158352	SHAP
chr8-262	chr8	120584755	120586792	88.0	MRPL13	mitochondrial ribosomal protein L13	protein-coding	-140366	intron (NM_021021, intron 3 of 6)	intron (NM_021021, intron 3 of 6)	NM_014078	28998	Hs.333823	NM_014078	ENSG00000172172	L13|L13A|L13mt|RPL13|RPML13
chr12-2488	chr12	108560969	108564037	88.0	ISCU	iron-sulfur cluster assembly enzyme	protein-coding	1040	non-coding (NR_135127, exon 1 of 7)	non-coding (NR_135127, exon 1 of 7)	NR_135127	23479	Hs.615131	NM_014301	ENSG00000136003	2310020H20Rik|HML|ISU2|NIFU|NIFUN|hnifU
chr4-2647	chr4	181658620	181663003	88.0	LOC90768	uncharacterized LOC90768	ncRNA	483704	Intergenic	Intergenic	NR_027107	90768	Hs.175465	NR_027107		-
chr8-3734	chr8	88055173	88058097	88.0	DCAF4L2	DDB1 and CUL4 associated factor 4 like 2	protein-coding	-182567	intron (NM_005941, intron 7 of 9)	intron (NM_005941, intron 7 of 9)	NM_152418	138009	Hs.371738	NM_152418	ENSG00000176566	WDR21C
chr4-1293	chr4	6726265	6728812	88.0	BLOC1S4	biogenesis of lysosomal organelles complex 1 subunit 4	protein-coding	11423	Intergenic	Intergenic	NM_018366	55330	Hs.7570	NM_018366	ENSG00000186222	BCAS4L|BLOS4|CNO
chr12-2562	chr12	51024237	51026853	88.0	SLC11A2	solute carrier family 11 member 2	protein-coding	596	intron (NM_001174125, intron 1 of 15)	intron (NM_001174125, intron 1 of 15)	NM_001174129	4891	Hs.505545	NM_000617	ENSG00000110911	AHMIO1|DCT1|DMT1|NRAMP2
chr5-2745	chr5	38805963	38808613	88.0	OSMR-AS1	OSMR antisense RNA 1 (head to head)	ncRNA	38541	intron (NR_109951, intron 1 of 3)	AluSg|SINE|Alu	NR_109951	101929768	Hs.546623	NR_109951		CTD-2127H9.1
chr6-2117	chr6	69916870	69919620	88.0	COL19A1	collagen type XIX alpha 1 chain	protein-coding	51689	intron (NM_001858, intron 4 of 50)	L2a|LINE|L2	NM_001858	1310	Hs.444842	NM_001858	ENSG00000082293	COL9A1L|D6S228E
chr10-5354	chr10	29253128	29257989	88.0	LYZL1	lysozyme like 1	protein-coding	-33503	Intergenic	Intergenic	NM_032517	84569	Hs.558572	NM_032517	ENSG00000120563	KAAG648|LYC2|LYZD1|PRO1278|bA534G20.1
chr16-3674	chr16	19112713	19116119	88.0	ITPRIPL2	inositol 1,4,5-trisphosphate receptor interacting protein like 2	protein-coding	484	5' UTR (NM_001034841, exon 1 of 1)	5' UTR (NM_001034841, exon 1 of 1)	NM_001034841	162073	Hs.530899	NM_001034841	ENSG00000205730	-
chr11-1152	chr11	61815628	61818022	88.0	FADS1	fatty acid desaturase 1	protein-coding	232	exon (NM_013402, exon 1 of 12)	intron (NM_001281502, intron 1 of 11)	NM_013402	3992	Hs.503546	NM_013402	ENSG00000149485	D5D|FADS6|FADSD5|LLCDL1|TU12
chr6-2361	chr6	26025638	26027736	88.0	HIST1H4B	histone cluster 1 H4 family member b	protein-coding	565	TTS (NM_003544)	TTS (NM_003544)	NM_003544	8366	Hs.143080	NM_003544	ENSG00000278705	H4/I|H4FI
chr12-507	chr12	124745272	124746818	87.5	SCARB1	scavenger receptor class B member 1	protein-coding	117928	Intergenic	Intergenic	NM_005505	949	Hs.731377	NM_005505	ENSG00000073060	CD36L1|CLA-1|CLA1|HDLQTL6|SR-BI|SRB1
chr6-3748	chr6	134287497	134290018	87.5	SGK1	serum/glucocorticoid regulated kinase 1	protein-coding	29301	intron (NM_001143676, intron 1 of 13)	intron (NM_001143676, intron 1 of 13)	NM_001143676	6446	Hs.510078	NM_005627	ENSG00000118515	SGK
chr12-1722	chr12	75938529	75941264	87.5	PHLDA1	pleckstrin homology like domain family A member 1	protein-coding	91880	Intergenic	AluJo|SINE|Alu	NM_007350	22822	Hs.602085	NM_007350	ENSG00000139289	DT1P1B11|PHRIP|TDAG51
chr7-536	chr7	152520271	152521859	87.5	LINC01003	long intergenic non-protein coding RNA 1003	ncRNA	56941	Intergenic	MER67A|LTR|ERV1	NR_027387	100128822	Hs.647112	NR_027387	ENSG00000261455	-
chr4-1258	chr4	113444579	113447893	87.5	MIR8082	microRNA 8082	ncRNA	293954	Intergenic	Intergenic	NR_107049	102465878		NR_107049	ENSG00000275810	hsa-mir-8082
chr7-2088	chr7	17405422	17409401	87.5	KCCAT333	renal clear cell carcinoma-associated transcript 333	ncRNA	32494	intron (NR_110015, intron 1 of 2)	L1ME3E|LINE|L1	NR_110014	102659288	Hs.559488	NR_110014		-
chr2-4847	chr2	54481270	54483673	87.5	SPTBN1	spectrin beta, non-erythrocytic 1	protein-coding	26154	intron (NM_003128, intron 1 of 35)	MER5B|DNA|hAT-Charlie	NM_003128	6711	Hs.503178	NM_003128	ENSG00000115306	ELF|HEL102|SPTB2|betaSpII
chr12-1085	chr12	93624251	93626490	87.5	CRADD	CASP2 and RIPK1 domain containing adaptor with death domain	protein-coding	-52001	Intergenic	Intergenic	NM_001320101	8738	Hs.38533	NM_003805	ENSG00000169372	MRT34|RAIDD
chr2-1659	chr2	85771538	85773358	87.5	MIR6071	microRNA 6071	ncRNA	11229	intron (NM_032827, intron 2 of 2)	CpG	NR_106719	102466516		NR_106719	ENSG00000278783	hsa-mir-6071
chr5-241	chr5	33440412	33442707	87.5	TARS	threonyl-tRNA synthetase	protein-coding	783	intron (NM_001258438, intron 1 of 19)	intron (NM_001258438, intron 1 of 19)	NM_152295	6897	Hs.481860	NM_152295	ENSG00000113407	ThrRS
chr13-478	chr13	87670792	87673706	87.5	SLITRK5	SLIT and NTRK like family member 5	protein-coding	-366	promoter-TSS (NM_015567)	promoter-TSS (NM_015567)	NM_015567	26050	Hs.591208	NM_015567	ENSG00000165300	LRRC11|bA364G4.2
chr15-572	chr15	52018901	52022061	87.5	MAPK6	mitogen-activated protein kinase 6	protein-coding	1267	intron (NM_002748, intron 1 of 5)	intron (NM_002748, intron 1 of 5)	NM_002748	5597	Hs.411847	NM_002748	ENSG00000069956	ERK3|HsT17250|PRKM6|p97MAPK
chr16-4397	chr16	87852246	87854948	87.5	SLC7A5	solute carrier family 7 member 5	protein-coding	15902	intron (NM_003486, intron 1 of 9)	intron (NM_003486, intron 1 of 9)	NM_003486	8140	Hs.513797	NM_003486	ENSG00000103257	4F2LC|CD98|D16S469E|E16|LAT1|MPE16
chr21-644	chr21	34543602	34546643	87.5	RCAN1	regulator of calcineurin 1	protein-coding	-18112	intron (NM_004414, intron 1 of 3)	intron (NM_004414, intron 1 of 3)	NM_001331016	1827	Hs.282326	NM_004414	ENSG00000159200	ADAPT78|CSP1|DSC1|DSCR1|MCIP1|RCN1
chr14-1476	chr14	31966110	31970322	87.0	ARHGAP5-AS1	ARHGAP5 antisense RNA 1 (head to head)	ncRNA	108483	Intergenic	Intergenic	NR_027263	84837	Hs.496755	NM_032751		C14orf128
chr19-255	chr19	41225395	41227197	87.0	AXL	AXL receptor tyrosine kinase	protein-coding	-459	promoter-TSS (NM_001278599)	promoter-TSS (NM_001278599)	NM_001278599	558	Hs.590970	NM_001699	ENSG00000167601	ARK|JTK11|Tyro7|UFO
chr3-2047	chr3	119330032	119333616	87.0	ARHGAP31-AS1	ARHGAP31 antisense RNA 1	ncRNA	-9064	intron (NM_020754, intron 1 of 11)	L3|LINE|CR1	NR_046748	100874246	Hs.607097	NR_046748	ENSG00000241155	-
chr1-3206	chr1	44774750	44776650	87.0	RPS8	ribosomal protein S8	protein-coding	126	promoter-TSS (NR_000015)	promoter-TSS (NR_000015)	NM_001012	6202	Hs.512675	NM_001012	ENSG00000142937	S8
chr9-2443	chr9	133347103	133349680	87.0	RPL7A	ribosomal protein L7a	protein-coding	177	promoter-TSS (NM_133640)	promoter-TSS (NM_133640)	NM_000972	6130	Hs.499839	NM_000972	ENSG00000148303	L7A|SURF3|TRUP
chr15-1764	chr15	84980062	84982740	87.0	PDE8A	phosphodiesterase 8A	protein-coding	-573	promoter-TSS (NM_173454)	promoter-TSS (NM_173454)	NM_173454	5151	Hs.9333	NM_002605	ENSG00000073417	HsT19550
chr1-3986	chr1	33442408	33444342	87.0	ZSCAN20	zinc finger and SCAN domain containing 20	protein-coding	-29256	Intergenic	Intergenic	NM_145238	7579	Hs.442705	NM_145238	ENSG00000121903	KOX29|ZFP-31|ZNF31|ZNF360
chr11-1938	chr11	86243714	86246226	87.0	EED	embryonic ectoderm development	protein-coding	586	5' UTR (NM_001308007, exon 1 of 13)	5' UTR (NM_001308007, exon 1 of 13)	NM_001308007	8726	Hs.503510	NM_003797	ENSG00000074266	HEED|WAIT1
chr17-3541	chr17	62965839	62968814	87.0	MIR633	microRNA 633	ncRNA	23111	Intergenic	Intergenic	NR_030363	693218		NR_030363	ENSG00000207552	MIRN633|hsa-mir-633
chr12-3248	chr12	66168678	66170693	87.0	TMBIM4	transmembrane BAX inhibitor motif containing 4	protein-coding	387	intron (NM_001282606, intron 1 of 7)	CpG	NM_001282606	51643	Hs.505934	NM_016056	ENSG00000155957	CGI-119|GAAP|LFG4|S1R|ZPRO
chr4-2391	chr4	55545034	55548203	87.0	CLOCK	clock circadian regulator	protein-coding	291	promoter-TSS (NM_001267843)	promoter-TSS (NM_001267843)	NM_004898	9575	Hs.436975	NM_004898	ENSG00000134852	KAT13D|bHLHe8
chr12-6202	chr12	50246341	50249292	87.0	MIR1293	microRNA 1293	ncRNA	-13604	intron (NM_016357, intron 2 of 10)	AluSz|SINE|Alu	NR_031625	100302220		NR_031625	ENSG00000221604	MIRN1293|hsa-mir-1293|mir-1293
chrX-600	chrX	40152093	40154732	87.0	BCOR	BCL6 corepressor	protein-coding	23917	intron (NM_001123384, intron 1 of 13)	CpG	NM_001123384	54880	Hs.659681	NM_017745	ENSG00000183337	ANOP2|MAA2|MCOPS2
chr11-1576	chr11	61966723	61969516	87.0	FTH1	ferritin heavy chain 1	protein-coding	-459	promoter-TSS (NM_002032)	promoter-TSS (NM_002032)	NM_002032	2495	Hs.524910	NM_002032	ENSG00000167996	FHC|FTH|FTHL6|HFE5|PIG15|PLIF
chr1-2882	chr1	1374592	1376633	87.0	AURKAIP1	aurora kinase A interacting protein 1	protein-coding	-174	promoter-TSS (NM_001127229)	promoter-TSS (NM_001127229)	NM_017900	54998	Hs.632515	NM_017900	ENSG00000175756	AIP|AKIP|MRP-S38
chr12-7920	chr12	56723745	56726432	87.0	NACA	nascent polypeptide-associated complex alpha subunit	protein-coding	204	5' UTR (NM_005594, exon 1 of 8)	5' UTR (NM_005594, exon 1 of 8)	NM_005594	4666	Hs.505735	NM_005594	ENSG00000196531	HSD48|NAC-alpha|NACA1|skNAC
chr10-784	chr10	87862877	87866220	87.0	PTEN	phosphatase and tensin homolog	protein-coding	1110	exon (NM_000314, exon 1 of 9)	exon (NM_000314, exon 1 of 9)	NM_001304717	5728	Hs.500466	NM_000314	ENSG00000171862	10q23del|BZS|CWS1|DEC|GLM2|MHAM|MMAC1|PTEN1|TEP1
chr13-652	chr13	110499226	110501016	87.0	COL4A2-AS1	COL4A2 antisense RNA 1	ncRNA	8058	intron (NM_001846, intron 40 of 47)	intron (NM_001846, intron 40 of 47)	NR_046583	100874203	Hs.508716	NR_046583	ENSG00000232814	-
chr20-5096	chr20	53751525	53754524	87.0	SUMO1P1	SUMO1 pseudogene 1	pseudo	122685	Intergenic	Intergenic	NR_002189	391257	Hs.449977	NR_002189		PIC1L|UBL2|UBL6
chr6-3669	chr6	56712992	56717051	86.5	DST	dystonin	protein-coding	-72125	intron (NM_001144770, intron 3 of 94)	L2a|LINE|L2	NM_015548	667	Hs.604915	NM_001723	ENSG00000151914	BP240|BPA|BPAG1|CATX-15|CATX15|D6S1101|DMH|DT|EBSB2|HSAN6|MACF2
chr8-1453	chr8	38056915	38059254	86.5	EIF4EBP1	eukaryotic translation initiation factor 4E binding protein 1	protein-coding	27582	intron (NM_004095, intron 2 of 2)	intron (NM_004095, intron 2 of 2)	NM_004095	1978	Hs.411641	NM_004095	ENSG00000187840	4E-BP1|4EBP1|BP-1|PHAS-I
chr7-2643	chr7	101137772	101141200	86.5	SERPINE1	serpin family E member 1	protein-coding	12397	TTS (NM_000602)	TTS (NM_000602)	NM_000602	5054	Hs.414795	NM_000602	ENSG00000106366	PAI|PAI-1|PAI1|PLANH1
chr6-2605	chr6	112329604	112333125	86.5	RFPL4B	ret finger protein like 4B	protein-coding	-15966	Intergenic	L1MC4|LINE|L1	NM_001013734	442247	Hs.448264	NM_001013734	ENSG00000251258	RNF211
chr7-3198	chr7	74656149	74658905	86.5	GTF2I	general transcription factor IIi	protein-coding	-138	promoter-TSS (NM_033000)	promoter-TSS (NM_033000)	NM_033000	2969	Hs.647041	NM_001518	ENSG00000263001	BAP135|BTKAP1|DIWS|GTFII-I|IB291|SPIN|TFII-I|WBS|WBSCR6
chr17-680	chr17	57892404	57894436	86.5	CUEDC1	CUE domain containing 1	protein-coding	9969	intron (NM_001271875, intron 1 of 10)	intron (NM_001271875, intron 1 of 10)	NM_001292025	404093	Hs.46679	NM_001271875	ENSG00000180891	-
chr2-1353	chr2	207334140	207338832	86.5	MIR1302-4	microRNA 1302-4	ncRNA	-67062	Intergenic	Intergenic	NR_031633	100302130		NR_031633	ENSG00000221628	MIRN1302-4|hsa-mir-1302-4
chr7-5746	chr7	141013239	141015945	86.5	MRPS33	mitochondrial ribosomal protein S33	protein-coding	87	promoter-TSS (NM_016071)	promoter-TSS (NM_016071)	NM_016071	51650	Hs.416207	NM_016071	ENSG00000090263	CGI-139|MRP-S33|PTD003|S33mt
chr2-7460	chr2	237896756	237899672	86.5	RAMP1	receptor activity modifying protein 1	protein-coding	38670	intron (NM_001308353, intron 3 of 3)	intron (NM_001308353, intron 3 of 3)	NM_005855	10267	Hs.471783	NM_005855	ENSG00000132329	-
chr5-4364	chr5	91041749	91044105	86.5	LUCAT1	lung cancer associated transcript 1 (non-protein coding)	ncRNA	271475	intron (NM_032119, intron 85 of 89)	intron (NM_032119, intron 85 of 89)	NR_103549	100505994	Hs.628363	NR_103548	ENSG00000248323	SCAL1
chr1-2025	chr1	159923929	159925721	86.5	TAGLN2	transgelin 2	protein-coding	-274	promoter-TSS (NM_001277223)	promoter-TSS (NM_001277223)	NM_001277223	8407	Hs.517168	NM_003564	ENSG00000158710	HA1756
chr5-7550	chr5	102832437	102835599	86.5	PAM	peptidylglycine alpha-amidating monooxygenase	protein-coding	-31805	intron (NM_001319943, intron 1 of 26)	intron (NM_001319943, intron 1 of 26)	NM_138821	5066	Hs.369430	NM_000919	ENSG00000145730	PAL|PHM
chr10-2828	chr10	60139099	60143362	86.5	ANK3	ankyrin 3	protein-coding	-214	promoter-TSS (NM_001149)	promoter-TSS (NM_001149)	NM_001149	288	Hs.499725	NM_001149	ENSG00000151150	ANKYRIN-G|MRT37
chr6-609	chr6	33271102	33273535	86.5	RPS18	ribosomal protein S18	protein-coding	243	promoter-TSS (NM_001289175).4	promoter-TSS (NM_001289175).4	NM_022551	6222	Hs.448854	NM_022551	ENSG00000231500	D6S218E|HKE3|KE-3|KE3|S18
chr13-817	chr13	44305558	44308285	86.5	SERP2	stress associated endoplasmic reticulum protein family member 2	protein-coding	-66729	Intergenic	Intergenic	NM_001346980	387923	Hs.377972	NM_001010897	ENSG00000151778	C13orf21|bA269C23.1
chr12-5604	chr12	98502335	98504861	86.5	LOC643770	uncharacterized LOC643770	ncRNA	257	intron (NR_038383, intron 1 of 3)	intron (NR_038383, intron 1 of 3)	NR_038383	643770	Hs.129589	NR_038383	ENSG00000245017	-
chr1-14345	chr1	150065857	150068456	86.5	VPS45	vacuolar protein sorting 45 homolog	protein-coding	-137	promoter-TSS (NM_001279353)	promoter-TSS (NM_001279353)	NM_001279353	11311	Hs.443750	NM_007259	ENSG00000136631	H1|H1VPS45|SCN5|VPS45A|VPS45B|VPS54A|VSP45|VSP45A
chr17-99	chr17	17920881	17922405	86.5	TOM1L2	target of myb1 like 2 membrane trafficking protein	protein-coding	50827	intron (NM_001288789, intron 1 of 12)	intron (NM_001288789, intron 1 of 12)	NM_001033551	146691	Hs.462379	NM_144678	ENSG00000175662	-
chr7-4021	chr7	41216422	41219913	86.5	LINC01449	long intergenic non-protein coding RNA 1449	ncRNA	116563	Intergenic	Intergenic	NR_110832	101928773	Hs.382363	NR_110832	ENSG00000224017	-
chr3-754	chr3	11567834	11569632	86.5	VGLL4	vestigial like family member 4	protein-coding	191	5' UTR (NM_001128221, exon 1 of 4)	5' UTR (NM_001128221, exon 1 of 4)	NM_001128221	9686	Hs.740389	NM_014667	ENSG00000144560	VGL-4
chr2-2310	chr2	150484597	150488284	86.5	RND3	Rho family GTPase 3	protein-coding	1255	intron (NM_005168, intron 3 of 5)	CpG	NM_001254738	390	Hs.6838	NM_005168	ENSG00000115963	ARHE|Rho8|RhoE|memB
chr5-3229	chr5	124633629	124636305	86.5	ZNF608	zinc finger protein 608	protein-coding	110145	Intergenic	Intergenic	NM_020747	57507	Hs.266616	NM_020747	ENSG00000168916	NY-REN-36
chr17-4815	chr17	58658380	58659973	86.0	TEX14	testis expressed 14, intercellular bridge forming factor	protein-coding	32879	intron (NM_198393, intron 1 of 32)	U1|snRNA|snRNA	NM_001201457	56155	Hs.390221	NM_031272	ENSG00000121101	CT113
chr4-2933	chr4	37670854	37674582	86.0	RELL1	RELT like 1	protein-coding	13659	intron (NM_001085400, intron 1 of 6)	intron (NM_001085400, intron 1 of 6)	NM_001085399	768211	Hs.283378	NM_001085399	ENSG00000181826	-
chr14-1382	chr14	61147047	61149233	86.0	TMEM30B	transmembrane protein 30B	protein-coding	133672	Intergenic	Intergenic	NM_001017970	161291	Hs.146180	NM_001017970	ENSG00000182107	CDC50B
chr17-5073	chr17	60598981	60601399	86.0	PPM1D	protein phosphatase, Mg2+/Mn2+ dependent 1D	protein-coding	7	promoter-TSS (NM_003620)	promoter-TSS (NM_003620)	NM_003620	8493	Hs.286073	NM_003620	ENSG00000170836	PP2C-DELTA|WIP1
chr3-6113	chr3	12553531	12558034	86.0	MKRN2	makorin ring finger protein 2	protein-coding	-1232	Intergenic	Intergenic	NM_001271707	23609	Hs.591666	NM_014160	ENSG00000075975	HSPC070|RNF62
chr9-3757	chr9	4296212	4298330	86.0	GLIS3	GLIS family zinc finger 3	protein-coding	2764	intron (NM_001042413, intron 1 of 10)	intron (NM_001042413, intron 1 of 10)	NM_001042413	169792	Hs.162125	NM_152629	ENSG00000107249	NDH|ZNF515
chr4-2278	chr4	139856462	139859408	86.0	MGST2	microsomal glutathione S-transferase 2	protein-coding	192167	intron (NM_018717, intron 3 of 5)	Plat_L3|LINE|CR1	NM_001204368	4258	Hs.81874	NM_002413	ENSG00000085871	GST2|MGST-II
chr9-2268	chr9	92292738	92294882	86.0	IARS	isoleucyl-tRNA synthetase	protein-coding	-54	promoter-TSS (NM_002161)	promoter-TSS (NM_002161)	NM_002161	3376	Hs.445403	NM_002161	ENSG00000196305	GRIDHH|IARS1|ILERS|ILRS|IRS|PRO0785
chr19-112	chr19	10226753	10228254	86.0	MIR4322	microRNA 4322	ncRNA	-2910	intron (NM_004230, intron 1 of 1)	intron (NM_004230, intron 1 of 1)	NR_036206	100422925		NR_036206	ENSG00000264266	-
chr12-8073	chr12	105106240	105110042	86.0	WASHC4	WASH complex subunit 4	protein-coding	427	promoter-TSS (NR_121211)	promoter-TSS (NR_121211)	NM_001293640	23325	Hs.12144	NM_015275	ENSG00000136051	KIAA1033|MRT43|SWIP
chr12-1135	chr12	59595878	59598059	86.0	SLC16A7	solute carrier family 16 member 7	protein-coding	928	intron (NM_001270622, intron 1 of 5)	intron (NM_001270622, intron 1 of 5)	NM_001270622	9194	Hs.88156	NM_004731	ENSG00000118596	MCT2
chr20-2779	chr20	37288681	37290829	86.0	MANBAL	mannosidase beta like	protein-coding	107	intron (NM_001003897, intron 1 of 2)	CpG	NM_022077	63905	Hs.6126	NM_022077	ENSG00000101363	-
chr22-171	chr22	29267608	29271278	86.0	RHBDD3	rhomboid domain containing 3	protein-coding	-1280	intron (NM_013986, intron 1 of 17)	intron (NM_013986, intron 1 of 17)	NM_001329536	25807	Hs.106730	NM_012265	ENSG00000100263	C22orf3|HS984G1A|PTAG
chr9-2241	chr9	26891663	26893494	86.0	CAAP1	caspase activity and apoptosis inhibitor 1	protein-coding	250	exon (NM_024828, exon 1 of 6)	exon (NM_024828, exon 1 of 6)	NM_001167575	79886	Hs.178357	NM_024828	ENSG00000120159	C9orf82|CAAP
chr13-3203	chr13	36343794	36347130	86.0	SPG20-AS1	SPG20 antisense RNA 1	ncRNA	-969	promoter-TSS (NR_045180)	promoter-TSS (NR_045180)	NR_045180	100507135	Hs.631781	NR_045180	ENSG00000120664	C13orf43|SPG20OS
chr13-948	chr13	80359253	80363000	86.0	SPRY2	sprouty RTK signaling antagonist 2	protein-coding	-20011	Intergenic	Intergenic	NM_005842	10253	Hs.18676	NM_005842	ENSG00000136158	IGAN3|hSPRY2
[truncated: 14,506 more rows]

## Sheet: GSM1661788_HEXIM1
ChIPed	GSM1661788_HEXIM1_ChIP_DMSO
[truncated: 20,590 more rows]

## Sheet: GSM2090923_MOLT4-CDK9
ChIPed	GSM2090923_MOLT4-CDK9_DMSO
[truncated: 22,604 more rows]

[truncated: 1 more sheets: GSM1249897_CDK9-siCTL-HEK293T]
