# Supplementary material for: P-TEFb Regulates Transcriptional Activation in Non-coding RNA Genes
Source: Front Genet. 2019 Apr 24;10:342. doi: 10.3389/fgene.2019.00342 (PMC6491683; doi:10.3389/fgene.2019.00342)
Supplement: Supplementary file 2 [file Data_Sheet_2.ZIP › Supplementary Data 3.xlsx]

## Sheet: total
G1 Mean	G1 CV	%G1		G2 Mean	G2 CV	%G2	%S	G2/G1	%Total	B.A.D.			%G1	%S	%G2
96.02	6.58	63.78	1	185.59	13.86	13.9	22.31	1.93	100	6.09			63.78	22.31	13.9
102.64	5.64	57.75		202.79	7.4	13.09	29.17	1.98	100	4.76			57.75	29.17	13.09		Average
100.79	5.58	57.8		198.1	7.29	13.04	29.16	1.97	100	4.49			57.8	29.16	13.04			G0/G1	S	G2/M
108.3	4.36	53.41		209.21	7.05	12.75	33.84	1.93	100	4.75			53.41	33.84	12.75		1	57.218	29.368	13.414
108.49	6.58	53.35		213.97	6.58	14.29	32.36	1.97	100	0.47			53.35	32.36	14.29		2	64.884	27.862	7.256
												Average	57.218	29.368	13.414		3	66.61	26.116	7.276
													4.27621	4.43984	0.649869		4	67.556	25.08	7.364
													1.91238	1.98556	0.29063		5	65.538	27.198	7.264
G1 Mean	G1 CV	%G1		G2 Mean	G2 CV	%G2	%S	G2/G1	%Total	B.A.D.			%G1	%S	%G2
98.41	4.98	67.07	2	198.28	4.86	6.63	26.3	2.01	100	6.75			67.07	26.3	6.63			G0/G1	S	G2/M
95.92	5.37	64.28		191.36	6.2	8.13	27.6	2	100	6.57			64.28	27.6	8.13		1	1.91238	1.98556	0.29063
99.27	5.27	65.65		198.88	5.48	7.65	26.7	2	100	5.74			65.65	26.7	7.65		2	0.752294	0.763901	0.277409
89.85	5.72	62.52		176.03	15.93	6.83	30.65	1.96	100	4.86			62.52	30.65	6.83		3	1.11868	0.627452	0.517239
102.92	4.9	64.9		205.03	4.41	7.04	28.06	1.99	100	5.43			64.9	28.06	7.04		4	0.658237	0.439966	0.398593
													64.884	27.862	7.256		5	1.22622	1.29372	0.387861
													1.68218	1.70813	0.620306
													0.752294	0.763901	0.277409
G1 Mean	G1 CV	%G1		G2 Mean	G2 CV	%G2	%S	G2/G1	%Total	B.A.D.			%G1	%S	%G2
90.93	9.17	66.35	3	189.3	9	7.25	26.4	2.08	100	9.33			66.35	26.4	7.25
98.09	5.58	65.43		194.62	6.24	7.88	26.7	1.98	100	5.62			65.43	26.7	7.88
97.45	5.2	64.35		194.71	5.69	8.61	27.04	2	100	5.86			64.35	27.04	8.61
98.01	5.41	70.87		198.66	3.89	5.49	23.64	2.03	100	9.68			70.87	23.64	5.49
99.04	5.17	66.05		200.21	4.95	7.15	26.8	2.02	100	6.36			66.05	26.8	7.15
													66.61	26.116	7.276
													2.50144	1.40303	1.15658
													1.11868	0.627452	0.517239
G1 Mean	G1 CV	%G1		G2 Mean	G2 CV	%G2	%S	G2/G1	%Total	B.A.D.			%G1	%S	%G2
98.29	4.92	68.09	4	197.25	3.7	7.5	24.41	2.01	100	8.32			68.09	24.41	7.5
98.15	5.38	67.1		198.03	4.07	7.35	25.55	2.02	100	8.72			67.1	25.55	7.35
102.27	5.32	69.59		206.44	4.65	5.89	24.52	2.02	100	9.28			69.59	24.52	5.89
101.96	5.06	67.45		204.74	4.72	8.23	24.32	2.01	100	8.42			67.45	24.32	8.23
97.4	4.98	65.55		196.08	4.89	7.85	26.6	2.01	100	6			65.55	26.6	7.85
													67.556	25.08	7.364
													1.47186	0.983794	0.89128
													0.658237	0.439966	0.398593
G1 Mean	G1 CV	%G1		G2 Mean	G2 CV	%G2	%S	G2/G1	%Total	B.A.D.			%G1	%S	%G2
91.44	5.83	63.9	5	178.64	13.57	6.69	29.41	1.95	100	4.72			63.9	29.41	6.69
95.2	5.63	64.15		190.91	5.57	7.75	28.1	2	100	5.8			64.15	28.1	7.75
100.16	4.98	66.01		200.95	4.33	8.56	25.43	2.01	100	6.88			66.01	25.43	8.56
93.28	5.76	63.5		184.43	5.75	6.53	29.97	1.98	100	0.3			63.5	29.97	6.53
98.17	5.24	70.13		194.38	7.36	6.79	23.08	1.98	100	8.49			70.13	23.08	6.79
													65.538	27.198	7.264
													2.74191	2.89285	0.867283
													1.22622	1.29372	0.387861

## Sheet: 1
G1 Mean	G1 CV	%G1	G2 Mean	G2 CV	%G2	%S	G2/G1	%Total	B.A.D.
96.02	6.58	63.78	185.59	13.86	13.9	22.31	1.93	100	6.09
102.64	5.64	57.75	202.79	7.4	13.09	29.17	1.98	100	4.76
100.79	5.58	57.8	198.1	7.29	13.04	29.16	1.97	100	4.49
108.3	4.36	53.41	209.21	7.05	12.75	33.84	1.93	100	4.75
108.49	6.58	53.35	213.97	6.58	14.29	32.36	1.97	100	0.47
		57.218			13.414	29.368		100

## Sheet: 2
G1 Mean	G1 CV	%G1	G2 Mean	G2 CV	%G2	%S	G2/G1	%Total	B.A.D.
98.41	4.98	67.07	198.28	4.86	6.63	26.3	2.01	100	6.75
95.92	5.37	64.28	191.36	6.2	8.13	27.6	2	100	6.57
99.27	5.27	65.65	198.88	5.48	7.65	26.7	2	100	5.74
89.85	5.72	62.52	176.03	15.93	6.83	30.65	1.96	100	4.86
102.92	4.9	64.9	205.03	4.41	7.04	28.06	1.99	100	5.43
		64.884			7.256	27.862		100.002

## Sheet: 3
G1 Mean	G1 CV	%G1	G2 Mean	G2 CV	%G2	%S	G2/G1	%Total	B.A.D.
90.93	9.17	66.35	189.3	9	7.25	26.4	2.08	100	9.33
98.09	5.58	65.43	194.62	6.24	7.88	26.7	1.98	100	5.62
97.45	5.2	64.35	194.71	5.69	8.61	27.04	2	100	5.86
98.01	5.41	70.87	198.66	3.89	5.49	23.64	2.03	100	9.68
99.04	5.17	66.05	200.21	4.95	7.15	26.8	2.02	100	6.36
		66.61			7.276	26.116		100.002

## Sheet: 4
G1 Mean	G1 CV	%G1	G2 Mean	G2 CV	%G2	%S	G2/G1	%Total	B.A.D.
98.29	4.92	68.09	197.25	3.7	7.5	24.41	2.01	100	8.32
98.15	5.38	67.1	198.03	4.07	7.35	25.55	2.02	100	8.72
102.27	5.32	69.59	206.44	4.65	5.89	24.52	2.02	100	9.28
101.96	5.06	67.45	204.74	4.72	8.23	24.32	2.01	100	8.42
97.4	4.98	65.55	196.08	4.89	7.85	26.6	2.01	100	6
		67.556			7.364	25.08		100

## Sheet: 5
G1 Mean	G1 CV	%G1	G2 Mean	G2 CV	%G2	%S	G2/G1	%Total	B.A.D.
91.44	5.83	63.9	178.64	13.57	6.69	29.41	1.95	100	4.72
95.2	5.63	64.15	190.91	5.57	7.75	28.1	2	100	5.8
100.16	4.98	66.01	200.95	4.33	8.56	25.43	2.01	100	6.88
93.28	5.76	63.5	184.43	5.75	6.53	29.97	1.98	100	0.3
98.17	5.24	70.13	194.38	7.36	6.79	23.08	1.98	100	8.49
		65.538			7.264	27.198		100
