# Supplementary material for: P-TEFb Regulates Transcriptional Activation in Non-coding RNA Genes
Source: Front Genet. 2019 Apr 24;10:342. doi: 10.3389/fgene.2019.00342 (PMC6491683; doi:10.3389/fgene.2019.00342)
Supplement: Supplementary file 2 [file Data_Sheet_2.ZIP › Supplementary Data 4.xlsx]

## Sheet: S6c-S5c.matrix_add_fc
Chr	Start	End	Refseq_ID	Gene_Symbol	Strand	S6c/S5c.fc	S6c/S5c.logCPM	S6c/S5c.raw.pval	S6c/S5c.bh.pval	bin[-500~-451]	bin[-450~-401]	bin[-400~-351]	bin[-350~-301]	bin[-300~-251]	bin[-250~-201]	bin[-200~-151]	bin[-150~-101]	bin[-100~-51]	bin[-50~-1]	bin[1~50]	bin[51~100]	bin[101~150]	bin[151~200]	bin[201~250]	bin[251~300]	bin[301~350]	bin[351~400]	bin[401~450]	bin[451~500]	bin[501~550]	bin[551~600]	bin[601~650]	bin[651~700]	bin[701~750]	bin[751~800]	bin[801~850]	bin[851~900]	bin[901~950]	bin[951~1000]
chr1	11873	14409	NR_046018	DDX11L1	+	1	4.23558	1	1	0	0	0	0	0	0	0	0	0	0	0	0	0	0	0	0	0	0	0	0	0	0	0	0	0	0	0	0	0	0
chr1	14361	29370	NR_024540	WASH7P	-	21.4101	4.8695	0.305556	0.688356	0	0	0	0	0	0	0	0	0	0	0	0	0	0	0	0	0	0	0	0	0	0	0	0	0	0	0	0	0	0
chr1	17368	17436	NR_106918	MIR6859-1	-	1	4.76058	1	1	0	0	0	0	0	0	0	0	0	0	0	0	0	0	0	0	0	0	0	0	0	0.84	3	2.16	0	0	0	0	0.84	2.16
chr1	17368	17436	NR_107062	MIR6859-2	-	1	4.76058	1	1	0	0	0	0	0	0	0	0	0	0	0	0	0	0	0	0	0	0	0	0	0	0.84	3	2.16	0	0	0	0	0.84	2.16
chr1	17368	17436	NR_107063	MIR6859-3	-	1	4.76058	1	1	0	0	0	0	0	0	0	0	0	0	0	0	0	0	0	0	0	0	0	0	0	0.84	3	2.16	0	0	0	0	0.84	2.16
chr1	17368	17436	NR_128720	MIR6859-4	-	1	4.76058	1	1	0	0	0	0	0	0	0	0	0	0	0	0	0	0	0	0	0	0	0	0	0	0.84	3	2.16	0	0	0	0	0.84	2.16
chr1	30365	30503	NR_036051	MIR1302-2	+	-10.7074	4.32421	1	1	0	0	0	0	0	0	0	0	0	0	0	0	0	0	0	0	0	0	0	-0.3	-0.7	0	0	0	0	0	0	0	0	0
chr1	30365	30503	NR_036266	MIR1302-9	+	-10.7074	4.32421	1	1	0	0	0	0	0	0	0	0	0	0	0	0	0	0	0	0	0	0	0	-0.3	-0.7	0	0	0	0	0	0	0	0	0
chr1	30365	30503	NR_036267	MIR1302-10	+	-10.7074	4.32421	1	1	0	0	0	0	0	0	0	0	0	0	0	0	0	0	0	0	0	0	0	-0.3	-0.7	0	0	0	0	0	0	0	0	0
chr1	30365	30503	NR_036268	MIR1302-11	+	-10.7074	4.32421	1	1	0	0	0	0	0	0	0	0	0	0	0	0	0	0	0	0	0	0	0	-0.3	-0.7	0	0	0	0	0	0	0	0	0
chr1	34610	36081	NR_026818	FAM138A	-	1	4.23558	1	1	0	0	0	0	0	0	0	0	0	0	0	0	0	0	0	0	0	0	0	0	0	0	0	0	0	0	0	0	0	0
chr1	34610	36081	NR_026820	FAM138F	-	1	4.23558	1	1	0	0	0	0	0	0	0	0	0	0	0	0	0	0	0	0	0	0	0	0	0	0	0	0	0	0	0	0	0	0
chr1	134772	140566	NR_039983	LOC729737	-	1	4.6946	1	1	0	0	0	0	0	0	0	0	0	0	0	0	0	0	0	0	0	0	0	0	0	0	0	0	0	0	0	0	0	0
chr1	323891	328581	NR_028322	LOC100132287	+	1	4.23558	1	1	0	0	0	0	0	0	0	0	0	0	0	0	0	0	0	0	0	0	0	0	0	0	0	0	0	0	0	0	0	0
chr1	323891	328581	NR_028325	LOC100132062	+	1	4.23558	1	1	0	0	0	0	0	0	0	0	0	0	0	0	0	0	0	0	0	0	0	0	0	0	0	0	0	0	0	0	0	0
chr1	323891	328581	NR_028327	LOC100133331	+	1	4.23558	1	1	0	0	0	0	0	0	0	0	0	0	0	0	0	0	0	0	0	0	0	0	0	0	0	0	0	0	0	0	0	0
chr1	562759	564389	NR_125957	LOC101928626	-	1	4.23558	1	1	0	0	0	0	0	0	0	0	0	0	0	0	0	0	0	0	0	0	0	0	0	0	0	0	0	0	0	0	0	0
chr1	567704	567793	NR_106781	MIR6723	-	21.4101	5.59294	0.305556	0.688356	0	0	0	0	0	0	0	0	0	0	0	0	0	0	0	0	0	0	0	0	0	0	0	0	0	0	-0.42	-2.58	0	0
chr1	661138	665731	NR_028327	LOC100133331	-	1	4.23558	1	1	0	0	0	0	0	0	0	0	0	0	0	0	0	0	0	0	0	0	0	0	0	0	0	0	0	0	0	0	0	0
chr1	700244	714068	NR_033908	LOC100288069	-	1	4.23558	1	1	0	0	0	0	0	0	0	-1.92	-4.92	-9.84	-8.16	-4.08	-3.64	-0.16	0.72	0	0	0	0	0	0	0	0	0	0	0	0	0	0	0
chr1	752750	755214	NR_103536	FAM87B	+	1	4.88061	1	1	0	0	0	0	0	0	0	0	0	0	0	0	0	0	0	0	0	0	0	0	0	0	0	0	0	0	0	0	0	0
chr1	761585	762902	NR_024321	LINC00115	-	21.4101	4.75503	0.305556	0.688356	0	0	0	0	0	2.88	3	0.12	-2.88	-3	1.8	0.08	0	0	0	0	0	0	0	0	0	0	0	0	0	2.88	3	0.12	0	0
chr1	762970	778984	NR_047526	LINC01128	+	-1.06888	5.47389	1	1	0	0	0	0	0	0	0	0.8	0	-3	-1.8	1.2	3	1.8	0	0	0	0	0	0	0	0	0	0	0	0	0	0	0	0
chr1	762970	794826	NR_047519	LINC01128	+	-1.06888	5.47389	1	1	0	0	0	0	0	0	0	0.8	0	-3	-1.8	1.2	3	1.8	0	0	0	0	0	0	0	0	0	0	0	0	0	0	0	0
chr1	762970	794826	NR_047521	LINC01128	+	-1.06888	5.47389	1	1	0	0	0	0	0	0	0	0.8	0	-3	-1.8	1.2	3	1.8	0	0	0	0	0	0	0	0	0	0	0	0	0	0	0	0
chr1	762970	794826	NR_047523	LINC01128	+	-1.06888	5.47389	1	1	0	0	0	0	0	0	0	0.8	0	-3	-1.8	1.2	3	1.8	0	0	0	0	0	0	0	0	0	0	0	0	0	0	0	0
chr1	762970	794826	NR_047524	LINC01128	+	-1.06888	5.47389	1	1	0	0	0	0	0	0	0	0.8	0	-3	-1.8	1.2	3	1.8	0	0	0	0	0	0	0	0	0	0	0	0	0	0	0	0
chr1	763177	794826	NR_047525	LINC01128	+	-1.06888	5.39201	1	1	0	0	0	1.08	-0.7	-3	-1.38	1.62	3	1.38	0	0	0	0	0	0	0	0	0	0	0	0	0	0	0	0	0	0	0	0
chr1	803450	812182	NR_027055	FAM41C	-	7.80336	5.4777	1	1	0	0	0	0	0	0	0	0	0	0	0	-0.72	-2	-1.28	0	0	0	0	0	0	0	0	0	0	-0.72	-2	-1.28	0	0	0
chr1	852197	855072	NR_026874	LOC100130417	-	103.05	6.97702	0.00637942	0.228458	0	0	0	1.12	2	0.88	1.68	1.32	0	0	0	0	0	0	0	0	0	0	0	0	0	0	0	0	0	0	0	-0.56	-1	-0.44
chr1	852197	855072	NR_122045	LOC100130417	-	103.05	6.97702	0.00637942	0.228458	0	0	0	1.12	2	0.88	1.68	1.32	0	0	0	0	0	0	0	0	0	0	0	0	0	0	0	0	0	0	0	-0.56	-1	-0.44
chr1	1072396	1079434	NR_038869	LINC01342	+	28.2135	6.57513	0.305556	0.688356	0	0	0	1.84	2	0.16	0	1.84	2	0.16	0	0	0	0	0	0	0	0	0	0	0	0	0	0	0	0	0	0	0	0
chr1	1102483	1102578	NR_029639	MIR200B	+	69.0336	6.0834	0.0227751	0.268503	0	0	0	0	0	0	0	0	0	0	0	0	0	0	0	2.64	3.34	1.02	0	1.98	3	1.02	0	1.98	1.02	0	0	0	0	0
chr1	1103242	1103332	NR_029834	MIR200A	+	2.29178	6.29502	0.54258	0.968121	3.36	3.16	0.48	0	2.52	3	0.48	0	2.52	0.48	0	0	0	0	0	0	0	0	0	0	0	0	-2.52	-0.48	0	0	0	0	0	0
chr1	1104384	1104467	NR_029957	MIR429	+	-1.06766	6.10114	1	1	-0.96	0	0	0	0	0	0	1.36	2	0.64	1.36	2	0.64	0	0	0	0	0	0	0	0	0	0	0	0	0	0	0	0	0
chr1	1215815	1227409	NR_037668	SCNN1D	+	41.8202	6.26945	0.113277	0.460612	0	0	0	0	0	0	0	0	0	0	0	0	0	0	0	0	0	0	0	0	0	0	0	0.9	3	2.1	0	0.9	3	2.1
chr1	1231489	1231550	NR_106784	MIR6726	-	8.98882	6.34623	0.034781	0.301461	5	5	3	2	2	0	0	0	0	0	0	0	0	0	0	0	0	0	0	0	0	3	3	0	0	0	0	0	0	0
chr1	1240108	1240192	NR_145806	SNORD167	-	3.19521	6.21324	0.242406	0.688356	0	0	0.32	2	1.2	-3	-2.04	3.48	6	5.52	2.52	0	0.48	2.52	0	0	0	0	0	0	0.48	3	2.52	0	0	0.48	3	2.52	0	0
chr1	1243959	1247057	NR_144369	PUSL1	+	-3.35522	6.82005	0.165387	0.618473	-1.08	-6	-4.92	0	0	0	0	-0.54	-3	-3	-3	-2.46	0	0	0	0	0	0	0	0	0	0	0	0	0	0.54	2.46	0.36	2	1.64
chr1	1247881	1247946	NR_106785	MIR6727	-	-6.04974	6.72175	0.106402	0.460612	0.16	2	1.84	0	0	0	0	-0.24	-3	-2.76	-0.24	-3	-3	-3	-2.76	0	0	0	0	0	0.24	3	3	3	2.52	-3.24	-5.76	-2.76	0	0.24
chr1	1275029	1275088	NR_106866	MIR6808	-	21.4101	5.96649	0.305556	0.688356	0	0	0	0.72	3	2.28	0	0	0	0	0	0	0	0	0	0	0	0	0	0	0	0	0	0	0	0	0	0	0	0
chr1	1321090	1334718	NR_135154	CCNL2	-	-2.76713	6.10719	0.309443	0.688356	-2.36	1.84	3.36	1.08	-1.92	-0.44	1	4.2	4.08	8.12	9.72	3.24	0.64	-0.92	-0.72	1.92	0.44	0.92	0.72	0	0	1.92	3	1.08	0	0	0	0	0	0
chr1	1321090	1334722	NR_146722	CCNL2	-	-2.76713	6.10719	0.309443	0.688356	-2.44	1.36	3.44	1.32	-1.68	-0.76	1	3.8	4.32	7.48	9.88	3.96	0.56	-0.68	-0.88	1.68	0.76	0.68	0.88	0	0	1.68	3	1.32	0	0	0	0	0	0
chr1	1321090	1334722	NR_146723	CCNL2	-	-2.76713	6.10719	0.309443	0.688356	-2.44	1.36	3.44	1.32	-1.68	-0.76	1	3.8	4.32	7.48	9.88	3.96	0.56	-0.68	-0.88	1.68	0.76	0.68	0.88	0	0	1.68	3	1.32	0	0	0	0	0	0
chr1	1334909	1337426	NR_015434	LOC148413	+	-1.19218	8.06012	0.78806	1	2.46	-0.36	-1.46	0.82	1.62	9.36	9.56	3.54	5.1	1	0.28	-2.46	0.54	3.18	2.92	-2.18	-3.72	-7	-5.74	0	-0.54	-2.46	0.54	2.46	0.54	2.46	0	0	0	0
chr1	1365536	1369953	NR_125994	LINC01770	-	-1.96911	6.5615	0.54258	0.968121	0	0	0	0	0	0	0	0	0	0	0	0	2.82	3	0.18	1.88	2	1.06	1	0.06	0	0	0	0	2.82	3	0.18	2.82	3	0.18
chr1	1365536	1369953	NR_125995	LINC01770	-	-1.96911	6.5615	0.54258	0.968121	0	0	0	0	0	0	0	0	0	0	0	0	2.82	3	0.18	1.88	2	1.06	1	0.06	0	0	0	0	2.82	3	0.18	2.82	3	0.18
chr1	1365536	1369953	NR_125996	LINC01770	-	-1.96911	6.5615	0.54258	0.968121	0	0	0	0	0	0	0	0	0	0	0	0	2.82	3	0.18	1.88	2	1.06	1	0.06	0	0	0	0	2.82	3	0.18	2.82	3	0.18
chr1	1550794	1565990	NR_033183	MIB2	+	1.84372	7.6435	0.337397	0.737022	0	0	0	0	2.64	3	0.36	0	2.64	3	0.36	-2.64	-1.24	1.64	5.52	13.92	9.72	5.48	5	9.4	10	-0.56	-2	2.4	5.64	0.72	0	0	0	0
chr1	1551244	1552702	NR_146324	MIB2	+	1.69073	7.6683	0.427185	0.868182	3	0.36	-2.64	-1.24	1.64	5.52	13.92	9.72	5.48	5	9.4	10	-0.56	-2	2.4	5.64	0.72	0	0	0	0	0	2.64	3	0.36	0	0	-1.76	-2	-0.24
chr1	1568158	1570027	NR_002946	MMP23A	+	1	4.55964	1	1	0	0	0	0	0	0	0	0	0	0	0	0	0	0	0	0	0	0	0	0	0	0	0	0	0	0	0	0	0	0
chr1	1631377	1633247	NR_002946	MMP23A	+	1	4.23558	1	1	0	0	0	0	0	0	0	0	0	0	0	0	0	0	0	0	0	0	0	0	0	0	0	0	0	0	0	0	0	0
chr1	1633822	1656004	NR_132739	CDK11A	-	1	4.75434	1	1	0	0	0	0	0	0	0	0	0	2.76	5.76	6	3.24	4.84	8.68	-0.2	-2.84	-0.24	0	0	0	0	0	0	0	0	0	0	0	0
chr1	1633822	1656004	NR_132740	CDK11A	-	1	4.75434	1	1	0	0	0	0	0	0	0	0	0	2.76	5.76	6	3.24	4.84	8.68	-0.2	-2.84	-0.24	0	0	0	0	0	0	0	0	0	0	0	0
chr1	1980639	1981509	NR_135509	LOC105378591	-	-2.09987	6.16395	0.485618	0.95038	0	0	1.64	2	0.36	0	0	0	0	1.64	-0.46	-2.64	-0.54	0	0	0	0	0	0	0	-2.46	-3	-0.54	0	0	0	1.64	2	0.36	0
chr1	2004900	2116838	NR_146911	PRKCZ	+	75.837	5.89066	0.0227751	0.268503	0	0	0	0	0	0	0	3	3	3	3	0	0	0	0	0	0	0	0	0	0	0	3	3	0	0	0	2	2	0
chr1	2113232	2115314	NR_146290	PRKCZ-AS1	-	-1.40692	6.69429	0.744784	1	0	0	0	0	0	1.44	4.16	3.56	0.84	6.48	6.84	1.68	0	0	0	0	0	0	0	0	0	0	0	0	0	0	0	0	0	0
chr1	2120987	2126214	NR_046427	FAAP20	-	-1.28005	6.54879	0.777046	1	0	0	0	0	0	1.44	2	0.56	0	0	3.6	7.16	6.56	1.68	0	0	0	0	0	0	0	0	0	0	0	0	0	0	0	0
chr1	2281852	2284100	NR_024489	LOC100129534	-	82.6404	5.76731	0.0161545	0.268503	0	0	0	0	-4	0	0	0	0	0	0	0	0	0	0	0	0	0	0	3	3	0	0	0	0	0	0	0	0	0
chr1	2306292	2323190	NR_125361	MORN1	-	2.29178	6.79911	0.54258	0.968121	-0.6	-2.4	0.2	0.4	-2.8	-5.4	-3.8	-5	1.2	-4.6	1.4	1.6	-2.6	2.4	-1.8	-8.6	-5.6	0	0	-0.6	-3	-2.4	0	0	0	0	0	0	0	0
chr1	2481358	2488450	NR_037844	LOC115110	-	-10.7074	5.32647	1	1	3	0	0	3	0	0	0	0	0	0	0	0	0	0	0	0	0	0	0	3	3	0	0	0	0	0	0	0	0	0
chr1	2497973	2515973	NR_121638	LOC100996583	+	-156.319	6.13599	0.00139115	0.228458	-1.38	-3	-1.62	-1.84	-4	-2.16	0	0	0	-1.38	-3	-1.62	0	0	-1.38	-3	-1.62	0	0	0	0	0	0	0	0	0	0	0	-1.38	-1.62
chr1	2517898	2522908	NR_036637	FAM213B	+	48.6236	6.71963	0.0728207	0.414329	0	0	0	0	0	0	0	0	0	1.92	2	0.08	0	0	0	0	0	0	0	0	0	1.92	2	0.08	0	2.88	3	0.12	0	0
chr1	2517898	2522908	NR_036638	FAM213B	+	48.6236	6.71963	0.0728207	0.414329	0	0	0	0	0	0	0	0	0	1.92	2	0.08	0	0	0	0	0	0	0	0	0	1.92	2	0.08	0	2.88	3	0.12	0	0
chr1	2976180	2984289	NR_015440	LINC00982	-	-2.31373	6.56337	0.412512	0.847405	0	0	0	0	0	0	0	0	0	0	0	0	0	0	0	0	0	0	0	0	0	0	0	0	0	0	0	0	0	0
chr1	2980635	2984289	NR_024371	LINC00982	-	-59.2446	5.99516	0.0482191	0.318116	0	0	0	0	0	0	0	0	0	0	0	0	0	0	0	0	0	0	0	0	0	0	0	0	0	0	0	0	0	0
chr1	3044538	3044599	NR_036215	MIR4251	+	-1.26401	6.30151	0.757076	1	0	0	2.28	0.72	0	0	0	0	0	0	0	0	0	0	2.28	0.72	0	0	-1.52	-2	-0.48	-2.28	-0.72	0	0	0	0	0	0	0
chr1	3477259	3477354	NR_030277	MIR551A	-	-4.05598	6.19664	0.309443	0.688356	0	0	0	1.84	2	0.16	0	0	0	0	0	0	0	0	0	0	0	0	-2.76	-3	-0.24	-2.76	-3	-0.24	0	2.76	0.24	0	0	0
chr1	3652547	3663335	NR_033712	TP73-AS1	-	-1.86032	5.95512	0.553371	0.968416	2.7	0.2	-3.7	-2.1	-0.9	-3	-3	-2.1	0	0	0	0	0	0	0	0	0.3	1	0.7	0.6	2	1.4	0	0	0	0.6	2	1.4	0.9	2.1
chr1	3652547	3663937	NR_033708	TP73-AS1	-	-1.86032	5.95512	0.553371	0.968416	0	0	0.78	3	2.22	0	0	-0.26	-0.74	2.34	9	7.44	2.74	0.44	-3.74	-2.22	-0.78	-3	-3	-2.22	0	0	0	0	0	0	0	0	0.26	1
chr1	3652547	3663937	NR_033709	TP73-AS1	-	-1.86032	5.95512	0.553371	0.968416	0	0	0.78	3	2.22	0	0	-0.26	-0.74	2.34	9	7.44	2.74	0.44	-3.74	-2.22	-0.78	-3	-3	-2.22	0	0	0	0	0	0	0	0	0.26	1
chr1	3652547	3663937	NR_033710	TP73-AS1	-	-1.86032	5.95512	0.553371	0.968416	0	0	0.78	3	2.22	0	0	-0.26	-0.74	2.34	9	7.44	2.74	0.44	-3.74	-2.22	-0.78	-3	-3	-2.22	0	0	0	0	0	0	0	0	0.26	1
chr1	3652547	3663937	NR_033711	TP73-AS1	-	-1.86032	5.95512	0.553371	0.968416	0	0	0.78	3	2.22	0	0	-0.26	-0.74	2.34	9	7.44	2.74	0.44	-3.74	-2.22	-0.78	-3	-3	-2.22	0	0	0	0	0	0	0	0	0.26	1
chr1	3773830	3801993	NR_104222	DFFB	+	1.15559	6.94083	0.857489	1	0	0	0	1.8	3	-0.6	-1.2	4.8	2.6	-1	2	4	-0.2	-1.2	1.8	-0.6	0.6	2.4	0.2	-0.4	1.8	1.2	0	0	0	0	0	0	0	0
chr1	3773830	3801993	NR_135150	DFFB	+	1.15559	6.94083	0.857489	1	0	0	0	1.8	3	-0.6	-1.2	4.8	2.6	-1	2	4	-0.2	-1.2	1.8	-0.6	0.6	2.4	0.2	-0.4	1.8	1.2	0	0	0	0	0	0	0	0
chr1	3773830	3801993	NR_135151	DFFB	+	1.15559	6.94083	0.857489	1	0	0	0	1.8	3	-0.6	-1.2	4.8	2.6	-1	2	4	-0.2	-1.2	1.8	-0.6	0.6	2.4	0.2	-0.4	1.8	1.2	0	0	0	0	0	0	0	0
chr1	3773830	3801993	NR_135152	DFFB	+	1.15559	6.94083	0.857489	1	0	0	0	1.8	3	-0.6	-1.2	4.8	2.6	-1	2	4	-0.2	-1.2	1.8	-0.6	0.6	2.4	0.2	-0.4	1.8	1.2	0	0	0	0	0	0	0	0
chr1	3816967	3832011	NR_024455	LINC01134	+	1.08586	7.07914	0.950585	1	2	1.32	1.7	4.32	3	5.04	6.96	0.96	-2.32	-0.32	-0.7	-4.68	-4.98	-1.98	0	1.02	3	1.98	0	0	0	0	0	0	0	1.02	1.98	0	0	-1.02
chr1	4000671	4012643	NR_040065	LINC01346	+	-4.05598	6.1236	0.309443	0.688356	-1.26	-2.16	-0.58	0	0	0	0	0	0	0	0	0	0	0	0	0	-1.26	-1.74	0	0	0	0	0	0	0	0	0	0	0	0
chr1	4007208	4009040	NR_147024	LINC01345	-	1	5.86664	1	1	0	0	0.6	3	2.4	0	0	0.6	3.2	3.4	1.4	3	3.6	4.8	0	0	0	0	0	0	0	0	0	0	0	0	0	0	0	0
chr1	4472110	4484744	NR_027088	LINC01777	+	1	5.89173	1	1	0	0	0	0	0	0	0	0	0	0	0	0	0	0	0	0	0	0	0	0	0	0	0	0	0	0	0	0	0	0
chr1	4631546	4643764	NR_147025	LINC01646	+	75.837	6.11801	0.0227751	0.268503	2.76	4.84	2.24	0.16	2.76	3	0.24	2.76	3	0.24	0	0	0	0	0	0	0	0	0	0	0	0	0	0	0	0	0	0	0	0
chr1	5624130	5624203	NR_039612	MIR4417	+	69.0336	6.21566	0.0227751	0.268503	1.2	0	1.8	3	1.2	0	0	0	0	0	0	0	0	0	0	0	0	0	0	0	0	0	0	0	0	1.2	2	0.8	1.2	2
chr1	5922731	5922801	NR_039838	MIR4689	-	55.4269	6.04846	0.0482191	0.318116	0	0	0	0	0	0	0	0	0	0	0	0	0	1.96	2	0.04	0	2.94	0.06	2.94	0.06	0	0	0	0	0	0	0	0	0
chr1	5922867	6052533	NR_111987	NPHP4	-	55.4269	5.82145	0.0482191	0.318116	0	0	0	0	-1.02	-4.02	-4.98	-1.98	1.02	3	1.98	1.02	3	1.98	0	0	0	0	0	0	0.34	1.68	4.02	6	3.96	0	0	0	0	0
chr1	6264899	6265840	NR_125997	LOC102724450	-	48.6236	5.54747	0.0728207	0.414329	0	0	0	0	0	0	0	-0.6	-2.4	0	0	0	0	0	0.6	3	2.4	0	0.2	1	0.8	0	0	0	0	0	0	0	0	0
chr1	6296299	6299502	NR_103534	LINC00337	+	1.12052	6.86439	0.936981	1	3.84	2.04	2	2.98	-1.9	-2.98	1.9	4.94	3.04	3	3	0.06	0	0	0	0	0	0	0	0	0	0	0	0	0	0	0	0	0	0
chr1	6489893	6489956	NR_036218	MIR4252	-	-30.1223	5.79875	0.305556	0.688356	-2.64	-0.36	0	0	0	0	0	0	0	0	0	0	0	0	0	0	0	0	0	0	0	0	0	0	0	0	0	0	0	0
chr1	6784804	6790072	NR_104620	LINC01672	+	62.2303	6.47701	0.0327643	0.2861	0	0	0	0	0	0.24	3	2.76	0	0.24	3	2.76	0	0	0.24	2.76	0	0	0	0	0	0	0	0	0	0	0	0	0	-0.24
chr1	6787586	6790072	NR_104621	LINC01672	+	-2.09987	5.14763	0.485618	0.95038	0	0	0	0	0	0	0	1.44	0.56	0	0	0	0	0	0	0	-2.16	-0.84	0	-2.16	-3	-0.84	0	0	0	0	0	0	1.44	2
chr1	6845383	6932107	NR_146204	CAMTA1	+	13.046	7.19811	0.00454775	0.228458	7.32	11.96	9.38	3.04	4.3	6	2.04	0	0	0	0	0	1.32	2	0.68	0	0	0	1.32	0.68	0	0	2.64	4	1.36	0	0	0	1.32	2
chr1	6845383	6948261	NR_038934	CAMTA1	+	13.046	7.19811	0.00454775	0.228458	7.32	11.96	9.38	3.04	4.3	6	2.04	0	0	0	0	0	1.32	2	0.68	0	0	0	1.32	0.68	0	0	2.64	4	1.36	0	0	0	1.32	2
chr1	6845383	6948261	NR_146202	CAMTA1	+	13.046	7.19811	0.00454775	0.228458	7.32	11.96	9.38	3.04	4.3	6	2.04	0	0	0	0	0	1.32	2	0.68	0	0	0	1.32	0.68	0	0	2.64	4	1.36	0	0	0	1.32	2
chr1	6845383	6948261	NR_146203	CAMTA1	+	13.046	7.19811	0.00454775	0.228458	7.32	11.96	9.38	3.04	4.3	6	2.04	0	0	0	0	0	1.32	2	0.68	0	0	0	1.32	0.68	0	0	2.64	4	1.36	0	0	0	1.32	2
chr1	7442547	7449814	NR_146199	LOC102725193	-	-1.81737	6.44575	0.533403	0.968121	0	0	0	0	0	0	0	0	0	0	0	0	0	0	0	0	-2.16	-3	2.76	5.72	1.68	0	-1.44	-2	-0.56	2.16	3	0.84	0	0
chr1	7448242	7449814	NR_146200	LOC102725193	-	4.71456	5.94566	0.15362	0.600435	0	0	0	0	0	0	0	0	0	0	0	0	0	0	0	0	-2.16	-3	2.76	5.72	1.68	0	-1.44	-2	-0.56	2.16	3	0.84	0	0
chr1	7448242	7449814	NR_146201	LOC102725193	-	4.71456	5.94566	0.15362	0.600435	0	0	0	0	0	0	0	0	0	0	0	0	0	0	0	0	-2.16	-3	2.76	5.72	1.68	0	-1.44	-2	-0.56	2.16	3	0.84	0	0
chr1	8268731	8275268	NR_125998	LINC01714	+	35.0168	5.88879	0.182348	0.633637	0	0	0	0	0	1.24	2	0.76	0	0	0	0	0	0	0	0	0	0	0	0	0	0	0	1.86	1.14	0	0	0	0	0
chr1	8484704	8495076	NR_125999	LOC102724552	+	-2.76713	6.3258	0.309443	0.688356	0	0	0	0	0	0	0	0	0	0	0	0	0	0	0	-0.24	-3	-2.76	0	0	0	0	0	0	0	0	0	0	0	0
chr1	8554859	8554973	NR_132752	SNORD128	-	41.8202	5.55451	0.113277	0.460612	0	0	0	0	0	0	0	0	0	0	1.62	3	1.38	1.62	3	1.38	0	0	0	0	0	0	0	0	0	0	0	0	0	0
chr1	8926560	8926649	NR_106786	MIR6728	-	1.38835	6.68749	1	1	0	0	0	0	0	0	0	0	0	0	0	0	0.06	3	2.94	0.06	2.94	0	0	0	0	0	0	0	0	0	0	0.04	2	1.96
chr1	8938893	8939943	NR_038351	ENO1-AS1	+	1.68739	8.02791	0.409455	0.847405	0	-2.58	-3	2.16	6.44	8.72	16.74	15.42	6.4	-3.6	2.74	5.72	7.72	5.42	2.42	1.14	1	-0.72	1.58	2.86	4.72	2.42	2.86	3	0.42	0	0	0	0	0
chr1	9208069	9242397	NR_132742	MIR34AHG	-	2.7435	6.3948	0.360636	0.771995	0.18	2.82	0	0	0.12	2	1.88	0	0.12	2.18	4.58	-2.24	-5.64	-0.54	-8.64	-3.18	-5.76	-1.82	0.76	-3	-2.82	0	0.18	2.82	0.36	6	5.64	0.18	3	3
chr1	9211726	9211836	NR_029610	MIR34A	-	-30.1223	5.82331	0.305556	0.688356	0	0	0	0	0	0	0	0	0	0	0	0	0	0	-0.84	-3	-2.16	0	0	0	0	0	0	0	0	0	0	-0.84	-3	-2.16
chr1	9242262	9252144	NR_132738	LINC01759	+	-2.67958	7.53297	0.140212	0.552001	0	-0.72	-3	-2.04	0.28	-2.96	-5.28	-4.44	-6.84	-1.44	-5.04	-0.32	4.28	1.52	0	0.48	2	1.52	0	0	0.72	2.28	0	0	-0.72	-1.56	3	1.8	-2	-0.8
chr1	9485152	9488975	NR_104623	LOC100506022	-	35.0168	5.82672	0.182348	0.633637	0	7	8	3	-0.5	-1	1.5	3	1.5	-1.5	-1.5	0	0.5	2	1.5	0	0	0	0	0	0	0	0	0	0	0	0	1.5	3	1.5
chr1	9485152	9489055	NR_104622	LOC100506022	-	35.0168	5.82672	0.182348	0.633637	0	-2.7	2.4	10.2	5.6	1.4	-1.7	-0.2	2.7	3	0.3	-2.7	-0.3	0	0.9	2.8	0.3	0	0	0	0	0	0	0	0	0	0	0	0	2.7
chr1	9712667	9714644	NR_027045	PIK3CD-AS1	-	1.73322	6.38872	0.703665	1	0	0	0	0	0	0	0	0	0	0	0	0	0	0	0	0	0	0	0	0	0	0	0	0	0	0	0	0	0	0
chr1	9732483	9747632	NR_126366	PIK3CD-AS2	-	-59.2446	6.06126	0.0482191	0.318116	1.92	0	0.72	2	1.28	0	0	0	0	0	0	0	0	0	0	0	0	0	0	0	0	0	-1.08	-1.92	-1.08	-3	-1.92	0	0	0
chr1	9732483	9747632	NR_126367	PIK3CD-AS2	-	-59.2446	6.06126	0.0482191	0.318116	1.92	0	0.72	2	1.28	0	0	0	0	0	0	0	0	0	0	0	0	0	0	0	0	0	-1.08	-1.92	-1.08	-3	-1.92	0	0	0
chr1	9740902	9747632	NR_126368	PIK3CD-AS2	-	1.0504	6.417	1	1	1.92	0	0.72	2	1.28	0	0	0	0	0	0	0	0	0	0	0	0	0	0	0	0	0	-1.08	-1.92	-1.08	-3	-1.92	0	0	0
chr1	10027438	10027516	NR_049882	MIR5697	+	21.4101	5.89744	0.305556	0.688356	0	0	0	0	0	0	0	0	0	0	0	0	0	0	0	0	0	0	2.28	3	0.72	0	0	0	0	0	0	0	0	0
chr1	10057254	10076078	NR_138250	RBP7	+	-117.489	6.13605	0.00481584	0.228458	-2.76	0	-0.24	-3	-2.76	0	0	0	0	0	0	0	0	0	0	0	0	0	0	0	-0.4	-4.76	-1.84	-0.08	-1	-0.92	0	0	0	0
chr1	10359023	10359128	NR_125730	RNU6-2	+	62.2303	6.34824	0.0327643	0.2861	0	0	0	0	0	0	0	0	0	0	0	0	1.38	4.38	3.24	0	1.38	3	1.62	0	0	0	0	0	0	0	0	0	0	0
chr1	10490803	10502872	NR_036462	CENPS	+	3.19521	6.232	0.242406	0.688356	2	1.88	0.18	3.12	4.82	1.88	0	-0.18	-3	-2.82	0	0	0	0	0.06	1	1.12	3	3	3	2.82	0	0	0	0	0	0	0	0	0
chr1	10490803	10512060	NR_037187	CENPS-CORT	+	3.19521	6.232	0.242406	0.688356	2	1.88	0.18	3.12	4.82	1.88	0	-0.18	-3	-2.82	0	0	0	0	0.06	1	1.12	3	3	3	2.82	0	0	0	0	0	0	0	0	0
chr1	11159731	11162162	NR_135061	LOC105376736	+	1.22575	7.13154	0.760293	1	0	0	0	0	3.72	9.72	10.14	7.14	4.14	4.86	4.14	-1.34	-7.72	-5.66	-1.14	0	1.24	1.38	4.1	5.38	3.14	0.76	0	0	1.86	1.14	0	0	0	0
chr1	11159731	11162162	NR_135062	LOC105376736	+	1.22575	7.13154	0.760293	1	0	0	0	0	3.72	9.72	10.14	7.14	4.14	4.86	4.14	-1.34	-7.72	-5.66	-1.14	0	1.24	1.38	4.1	5.38	3.14	0.76	0	0	1.86	1.14	0	0	0	0
chr1	11160075	11162162	NR_135063	LOC105376736	+	-1.03759	7.04967	1	1	7.5	4.5	4.5	4.5	-0.5	-7	-6.5	-1.5	0	1	1.5	3.5	5.5	3.5	1	0	0	1.5	1.5	0	0	0	0	0	0	0	0	0	0	0
chr1	11203954	11209595	NR_046600	MTOR-AS1	+	2.06592	6.01103	0.54258	0.968121	0.24	3	3	3	2.76	0	0	0	0.24	3	2.76	0	0	0	0	0	0	0	0	0	0	0	0	0	0	-0.24	-3	-2.76	0	0.24
chr1	11669587	11673411	NR_104624	LINC01647	+	41.8202	5.74537	0.113277	0.460612	0	0	0	0	0	0	0	0	0	0	0	0	0	0	0	0	0	0	0	2.22	3	0.78	2.22	3	0.78	0	0	0	0	0
chr1	11714913	11723384	NR_130909	FBXO44	+	-2.06222	6.55871	0.744784	1	0	0	0	0	0	0	0	0	-0.78	-3	-2.22	0	0	0	0	0	0	0	0	0	0	0	0	0	0	0	0	0.52	2	1.48
chr1	11837133	11839676	NR_126000	LOC102724659	-	1.50974	6.00837	0.656613	1	-1.04	0	0	0	-0.48	-0.52	0	0	0	0	0	0	0	1.44	3	2.04	1.48	1.52	0.52	0.48	1	0.52	0	0	0	0	0	0	0	0
chr1	11866152	11903201	NR_046428	CLCN6	+	-1.54923	6.15505	0.626356	1	0.12	2.88	0	0.08	2	2	2	1.8	-3	-2.88	0	0	-0.08	-2.16	-5.88	-2.88	0	0	0	0	0	0	0	0	0	0	0	0	0	0
chr1	11900375	11907673	NR_037806	NPPA-AS1	+	-6.04974	6.2685	0.106402	0.460612	-3	-1.5	0	0	0	0	0	0	0	0	0	0	0	0	0	0	0	0	0	0	-1.5	-3	-1.5	0	0	0	0	-1.5	-3	-0.5
chr1	12089214	12089279	NR_106787	MIR6729	+	-78.6594	5.77966	0.0227751	0.268503	0	0	0	0	0	0	0	-0.84	-3	-3	-3	-2.16	0	0	0	0	0	0	-0.56	-2	-1.44	0	0	0	0	0	0	0	0	0
chr1	12226999	12227095	NR_107000	MIR7846	+	35.0168	6.29146	0.182348	0.633637	2	0.04	0	2.94	3	0.06	0	0	0	0	0	0	0	0	0	0	0	0	0	0	0	0	0	0	0	0	0	0	0	0
chr1	12251769	12251830	NR_039775	MIR4632	+	1	6.07212	1	1	0	0	0	0	0	0	0	0	0	0	0	0	0	0	0	0	0	0	0	0	0	0	0	0	0	0	0	0	0	0
chr1	12567299	12567451	NR_003022	SNORA59B	+	35.0168	5.90927	0.182348	0.633637	0	0	0	2.94	3	0.06	0	1.96	2	0.04	0	0	0	0	0	0	0	0	0	0	0	0	0	0	0	0	0	0	0	0
chr1	12567299	12567451	NR_003025	SNORA59A	+	35.0168	5.90927	0.182348	0.633637	0	0	0	2.94	3	0.06	0	1.96	2	0.04	0	0	0	0	0	0	0	0	0	0	0	0	0	0	0	0	0	0	0	0
chr1	12638984	12639051	NR_106788	MIR6730	-	1.53091	6.4047	0.733081	1	0	0	0	0	0	0	0	1.96	2	0.04	2.94	3	-2.88	-3	-2.02	-2	-0.04	2.94	0.06	0	2.94	3	0.06	0	2.94	3	0.06	0	0	0
chr1	12776117	12788726	NR_111984	AADACL3	+	4.09865	6.4812	0.137436	0.542474	3.3	0	0	0	0	0	0	0	0	1.02	1.98	-0.34	-1	-0.66	0	0	0	0.68	1.32	0	0	0	0	0	1.02	3	1.98	0	1.02	3
chr1	12882548	12883086	NR_146629	LINC01784	-	-1.40692	5.23766	0.744784	1	0	0	0	0	0	0	0	0	0	0	0.84	3	1.32	-2.16	0	0	0	0	0	0	0	0	0	0	0	0	0	0	0	0
chr1	13161985	13167193	NR_111945	PRAMEF36P	-	1	4.4793	1	1	0	0	0	0	0	0	0	0	0	0	0	0	0	0	0	0	0	0	0	0	0	0	0	0	0	0	0	0	0	0
chr1	13161985	13167193	NR_111947	PRAMEF34P	-	1	4.4793	1	1	0	0	0	0	0	0	0	0	0	0	0	0	0	0	0	0	0	0	0	0	0	0	0	0	0	0	0	0	0	0
chr1	13194517	13199727	NR_111945	PRAMEF36P	+	1	4.23558	1	1	0	0	0	0	0	0	0	0	0	0	0	0	0	0	0	0	0	0	0	0	0	0	0	0	0	0	0	0	0	0
chr1	13194517	13199727	NR_111947	PRAMEF34P	+	1	4.23558	1	1	0	0	0	0	0	0	0	0	0	0	0	0	0	0	0	0	0	0	0	0	0	0	0	0	0	0	0	0	0	0
chr1	15438310	15478960	NR_027136	TMEM51-AS1	-	55.4269	5.56783	0.0482191	0.318116	3	0.6	0	0	0	0	0	0	0	-2.4	-0.6	0	-2.4	-3	1.8	3	0.6	2.4	3	0.6	0	0	0	0	2.4	3	0.6	0	0	0
chr1	15480206	15546976	NR_135082	TMEM51	+	7.80336	5.79247	1	1	0	0	0	0	0	0	0	0	0	0	0	0	0.12	1	0.88	0	0	0	0	0	0	0	0	0	0	0	0	0	0	-0.12
chr1	15817895	15850940	NR_102732	CASP9	-	41.8202	6.13203	0.113277	0.460612	0	0	0	0	0.6	3.2	3.4	0.8	0	0	0	0	0	0	0	0	0	0	0	0	0	0	0	0	0	0	0	0	0	0
chr1	15817895	15850940	NR_102733	CASP9	-	41.8202	6.13203	0.113277	0.460612	0	0	0	0	0.6	3.2	3.4	0.8	0	0	0	0	0	0	0	0	0	0	0	0	0	0	0	0	0	0	0	0	0	0
chr1	15853307	15898228	NR_109898	DNAJC16	+	1.59319	6.87352	0.599695	1	0	0	0	0.28	2	1.72	0	0	0.28	2.42	5.42	6.88	0	-0.42	-3	-2.58	0	0	0	0	0	0	0	0	0	0	0	0	0	0
chr1	15868660	15868799	NR_135613	SCARNA21B	+	1.38835	5.79123	1	1	0	0	0	0	0	0	0	0	0	0	0	0	0	0	0	0	0	0	0	0.6	2.4	0	0	0	0	0	0	0	0	0
chr1	16160709	16174642	NR_024279	FLJ37453	-	1.2255	8.21657	0.804215	1	0	0	0	0	0	0	0	0.48	2.52	1.28	7.52	4.52	1.68	0.48	3	2.52	0.16	1.48	3.2	-0.52	2.64	6.48	8.2	3.52	0.84	0	0.48	3	2.52	0
chr1	16197643	16231962	NR_039973	MIR5096	+	21.4101	6.46502	0.305556	0.688356	0	0	0	0	0	0	0	0	0	0	0	0	2.58	0.42	0	0	0	0	0	0	0	0	0	0	0	0	0	0	0	0
chr1	16693524	16724643	NR_073500	SZRD1	+	3.55286	6.5626	0.0736777	0.418267	0	0	0	0	0	0	0	0.96	2	2.48	3.48	5.44	5.08	3.96	6.44	7.04	4.56	3.96	7.88	8.6	4.56	3	3	4.44	4.56	1.56	-1.44	-3	-1.56	1.44
chr1	16693524	16724643	NR_073501	SZRD1	+	3.55286	6.5626	0.0736777	0.418267	0	0	0	0	0	0	0	0.96	2	2.48	3.48	5.44	5.08	3.96	6.44	7.04	4.56	3.96	7.88	8.6	4.56	3	3	4.44	4.56	1.56	-1.44	-3	-1.56	1.44
chr1	16693524	16724643	NR_073502	SZRD1	+	3.55286	6.5626	0.0736777	0.418267	0	0	0	0	0	0	0	0.96	2	2.48	3.48	5.44	5.08	3.96	6.44	7.04	4.56	3.96	7.88	8.6	4.56	3	3	4.44	4.56	1.56	-1.44	-3	-1.56	1.44
chr1	16693524	16724643	NR_073503	SZRD1	+	3.55286	6.5626	0.0736777	0.418267	0	0	0	0	0	0	0	0.96	2	2.48	3.48	5.44	5.08	3.96	6.44	7.04	4.56	3.96	7.88	8.6	4.56	3	3	4.44	4.56	1.56	-1.44	-3	-1.56	1.44
chr1	16787442	16794976	NR_147210	LINC01772	+	62.2303	6.31581	0.0327643	0.2861	0	0	0	0	0	2.52	3	0.48	0	0	0	0	0	0	0	0	0	0	0	0	0	0	0	0	0	2.52	0.48	2.52	3	0.48
chr1	16788301	16794976	NR_147211	LINC01772	+	-1.18676	6.39263	0.900044	1	0	0	0	0	0	0	0	0.06	2.94	0.06	3	2.94	-0.06	-3	-3	-3.04	-4.94	-1.9	2.96	0.98	0	0.06	3	2.94	0	0	0	0	0	0
chr1	16793930	16819196	NR_023386	CROCCP3	-	-1.40692	6.03192	0.744784	1	0	0	0	0	0	0	0	0	0	0	0	-0.24	-3	-2.76	0	0	0	0	0	0	0	0	0	0	0.24	3	2.84	1	0.92	0
chr1	16860336	16863483	NR_135765	LOC440570	-	-1.40692	5.62209	0.744784	1	0	0	0	0	0	0	0	0	0	0	0.68	0.98	-0.66	0	0	0	0	0	0	0	0	0	0	0	0	0	0	-1.02	-3	-1.98
chr1	16860385	16862147	NR_135764	LINC01783	-	-1.40692	5.62209	0.744784	1	-0.18	-3	-2.82	0	0	0	0	0	0	0	0	0	0	0	0	0	0	0	0	-0.24	-4	-3.76	0	0	0	0	0	0	0	0
chr1	16875408	16875482	NR_037446	MIR3675	+	1	4.62335	1	1	0	0	0	0	0	0	0	0	0	0	0	0	0	0	0	0	0	0	0	0	0	0	0	0	0	0	0	0	0	0
chr1	16944750	16957401	NR_026752	CROCCP2	-	1.57198	7.7916	0.513557	0.968121	-2.02	2.9	2.02	0.04	0	4.9	5	0.1	0	0	0	2.94	0.06	-2.94	-0.06	0	0	0	0	0	2.94	7.9	5.06	0.1	0	0	5.88	5.02	2.06	2.98
chr1	16972068	16976915	NR_027504	MST1P2	+	-1.41665	6.71767	0.840435	1	0.36	1	0.64	-1.08	-3	-3	-3	-1.92	0	0	0	0	1.08	3	1.92	0	0	0	0	0	0	0	0	0.72	2	1.28	0	0	0	0
chr1	17007749	17007823	NR_037446	MIR3675	+	1	5.13945	1	1	0	0	0	0	0	0	0	0	0	0	0	0	0	0	0	0	0	0	0	0	0	0	0	0	0	0	0	0	0	0
chr1	17017712	17046652	NR_026567	ESPNP	-	-3.01523	7.18902	0.181042	0.633637	0	0	0	0	0	0	0	0	0	0	0	0	0	2.88	3	0.12	0	0	0	0	0	0	0	0	0	0	0	0	-2.88	-3
chr1	17083555	17086552	NR_135824	LOC102724562	-	-30.1223	5.37428	0.305556	0.688356	0	0	0	0	0	0	0	0	0	0	0	0	0	0	0	0	0	0	0	0	0	0	1.92	2	0.08	0	0	0	0	0
chr1	17185443	17185516	NR_037446	MIR3675	-	1	5.04769	1	1	0	0	0	0	0	0	0	0	0	0	0	0	0	0	0	0	0	0	0	0	0	0	0	0	0	0	0	0	0	0
chr1	17197439	17200587	NR_135765	LOC440570	+	2.06592	6.00342	0.54258	0.968121	0	0	0	0	0	0	0	-2.34	-3	-0.66	0	0	0	4.68	6	3.66	3	0.66	0	0	0	0	0	0	0	0	0	0	0	0
chr1	17215032	17215973	NR_135056	LOC105376805	-	-78.6594	6.06012	0.0227751	0.268503	0	-1.62	-1.38	0	0	0	0	0	0	0	0	0	-1.08	-2	-0.92	0	-1.62	-3	-1.38	0	0	0	0	0	0	0	0	0	0	0
chr1	17215032	17215973	NR_135057	LOC105376805	-	-78.6594	6.06012	0.0227751	0.268503	0	-1.62	-1.38	0	0	0	0	0	0	0	0	0	-1.08	-2	-0.92	0	-1.62	-3	-1.38	0	0	0	0	0	0	0	0	0	0	0
chr1	17215032	17216161	NR_135058	LOC105376805	-	-78.6594	6.06012	0.0227751	0.268503	0	0	0	0	0	-2.34	-0.66	0	0	0	0	0	0	0	0	0	-1.56	-2	-0.44	0	-2.34	-3	-0.66	0	0	0	0	0	0	0
chr1	17215032	17216161	NR_135059	LOC105376805	-	-78.6594	6.06012	0.0227751	0.268503	0	0	0	0	0	-2.34	-0.66	0	0	0	0	0	0	0	0	0	-1.56	-2	-0.44	0	-2.34	-3	-0.66	0	0	0	0	0	0	0
chr1	17604383	17604470	NR_039768	MIR3972	+	-1.40692	6.28822	0.744784	1	0	0	0	0	0	0	1.98	3	1.02	0	0	0	0	0	0	0	0	0	0	0	0	-1.98	-3	-1.02	0	0	0	0	0	0
chr1	17866329	18024364	NR_137287	ARHGEF10L	+	-59.2446	5.65661	0.0482191	0.318116	0	0	0	-1.74	-3	-1.26	0	0	0	-1.74	-1.26	0	0	0	0	0	0	0	0	0	0	0	0	0	0	0	0	0	0	0
chr1	17866329	18024364	NR_137288	ARHGEF10L	+	-59.2446	5.65661	0.0482191	0.318116	0	0	0	-1.74	-3	-1.26	0	0	0	-1.74	-1.26	0	0	0	0	0	0	0	0	0	0	0	0	0	0	0	0	0	0	0
chr1	18392150	18400905	NR_125946	LINC01654	+	2.51764	6.47096	0.441902	0.886601	0	0	0	0	0	0	0	0	0	3	3	3	3	0	0	0	0	0	0	0	2	2	0	3	3	0	-3	-3	0	0
chr1	19209695	19209769	NR_039844	MIR4695	-	1.38835	5.94816	1	1	0	0	0	0	0	0	0	0	1.86	3	1.14	-1.86	-3	0.72	1.14	0	0	0	0	0	0	0	0	0	0	0	0	0	0	0
chr1	19223564	19223642	NR_031622	MIR1290	-	-2.44394	5.82269	0.38215	0.808722	0	0	0	0	0	0	0	0	0	0	0	0	-0.48	-2.52	0	0	0	0	0	0	0	0	0	0	0	0	0	0	0.48	2.52
chr1	19536879	19556657	NR_135115	LOC101927895	+	2.30167	8.20931	0.181173	0.633637	-1.74	-4.74	-3.1	4.22	8.58	14.8	24.8	16.82	0.46	7.18	17.74	16.1	12.84	2.72	-4.58	-0.36	4.16	3.26	0.26	-1	-0.42	0	0	0	0	0	0	0	0	0
chr1	19536879	19567198	NR_135114	LOC101927895	+	2.30167	8.20931	0.181173	0.633637	-1.74	-4.74	-3.1	4.22	8.58	14.8	24.8	16.82	0.46	7.18	17.74	16.1	12.84	2.72	-4.58	-0.36	4.16	3.26	0.26	-1	-0.42	0	0	0	0	0	0	0	0	0
chr1	19592475	19600616	NR_040288	AKR7L	-	-1.42	6.39928	0.656613	1	2.04	3	0.96	0	1.36	2	0.64	0	0	0	0	0	0	0	2.04	3	0.96	0	0	0	0	0	0	0	0	0	0	0	0	0
chr1	19592475	19600616	NR_040289	AKR7L	-	-1.42	6.39928	0.656613	1	2.04	3	0.96	0	1.36	2	0.64	0	0	0	0	0	0	0	2.04	3	0.96	0	0	0	0	0	0	0	0	0	0	0	0	0
chr1	19619740	19622230	NR_037847	LOC100506730	-	96.2471	6.51451	0.00856416	0.236564	0	0	0	0	0	0	0	0	-1.2	-3	-1.8	0	0	0	0	0	0	0	0	0	0	0	0	0	0	0	0	0	0	0
chr1	19638739	19658922	NR_109848	PQLC2	+	-1.12068	7.55862	0.896592	1	2.34	0.66	-2.34	-0.66	2.34	2.22	2.78	2.22	8.24	6.88	4.44	7.12	5.66	2.66	-0.34	-2.56	-0.66	0	0	0	-2.34	-0.66	0	0	-2.34	-3	-0.66	0	0	-2.34
chr1	19918295	19923326	NR_135054	LOC105378614	-	2.06592	6.18575	0.54258	0.968121	0.48	-0.44	-2.48	-1.56	1.44	1.56	1.44	4.44	10.32	13.56	6.24	0.96	2	1.04	0	0	0	0	0	0	0	0	0	0	0	0	0	0	0	0
chr1	19923470	19956315	NR_033757	MINOS1	+	1.54627	7.24888	0.548156	0.968416	0	0	0	0.8	2	1.2	4.8	13.2	11.4	4.8	1.8	1.2	1.8	-1.2	-2.6	-0.8	0.6	-1.2	-1.8	0	0	0	0	0	0	0.8	1.2	0	0	0
chr1	19923470	19956315	NR_033758	MINOS1	+	1.54627	7.24888	0.548156	0.968416	0	0	0	0.8	2	1.2	4.8	13.2	11.4	4.8	1.8	1.2	1.8	-1.2	-2.6	-0.8	0.6	-1.2	-1.8	0	0	0	0	0	0	0.8	1.2	0	0	0
chr1	19934300	19935138	NR_077246	RPS14P3	+	2.51764	6.08906	0.441902	0.886601	0	0	0	0	0	0	0	0	3	0	3	0	0	0	0	0	0	0	2	2	3	-3	-3	0	0	0	0	0	0	0
chr1	20510735	20512979	NR_110078	UBXN10-AS1	-	-1.14011	6.70462	1	1	0	0	0	0	0	0	0	0	0	1.26	3	1.74	0	0	0	0	0	0	0	0	0	0	0	0	0	0	0	0	0	0
chr1	20569587	20571147	NR_147205	LINC01757	+	-1.41665	6.56014	0.840435	1	4.96	3.78	0.78	0	0	0	0	0	0	0	0	0	0	0	-2.22	-3	-0.78	0	-2.22	-0.78	0	0	0	0	0	0	0	0	0	0
chr1	20686293	20755287	NR_033887	LINC01141	-	-2.76713	6.18032	0.309443	0.688356	-2.22	0.78	2.22	0	0	0	0	0	0	0	0	-0.78	-3	-1.44	3	2.22	0	0	0	0	0	0	0	0	0	0	0	0	0	0
chr1	20960171	20960281	NR_106732	MIR6084	+	55.4269	6.69294	0.0482191	0.318116	0	0	0	0	0	0	0	1.26	3	1.74	0	0	0	0	0	0	0	0	0	0	0	0	0	0	0	0.84	2	1.16	0	1.26
chr1	20969149	20978686	NR_046507	PINK1-AS	-	62.2303	6.77176	0.0327643	0.2861	0	0	0	0.56	2	1.44	0.84	3	2.16	0	0	0	0	0	0	0	0	0	0	0	0	0	0	0	0	-0.84	-3	-2.16	0	0
chr1	21314806	21314925	NR_031657	MIR1256	-	-88.3668	6.27997	0.0161545	0.268503	0	0	0	0	0	0	0	0	0	-1.5	-3	-1.5	0	0	-1.5	-1.5	0	0	0	0	0	0	1.5	4.5	4.5	1.5	0	0	0	0
chr1	21619782	21626362	NR_038404	LOC100506801	+	-2.09987	6.57168	0.485618	0.95038	0	0	0	0	0	0	0	1.92	1.72	1	0.36	0	-1.92	-3	-3	-3	-1.08	0	0	0	0	0	0	0	0	0	0	0	0	0
chr1	21766582	21811393	NR_046176	NBPF3	+	-3.63244	6.56653	0.137436	0.542474	0	0	0	0	0	-0.64	-2.28	0.84	1.08	-2.56	-2.08	-0.36	0	-1.92	-3	-1.08	0	0	0	0	0	0	0	0	0	0	0	0	0	0
chr1	22350486	22352541	NR_110692	LINC01635	-	21.4101	5.48525	0.305556	0.688356	0	0	0	0	0	0	0	0	0.54	3	3	3	3	3.54	4.38	-2.46	2.16	11.28	7.46	4.28	1.54	3.82	2.28	-1	-0.82	0.36	2	1.64	0	0
chr1	22351683	22357717	NR_023918	LINC00339	+	1.24945	7.61186	0.740967	1	0	0	0	0	0	0	0	0	0	1.32	2	0.68	-0.66	-1	1.64	3.66	2.02	3.64	6.98	10.64	4.08	-1.98	2.94	4.02	3	3	3	3	1.02	0
chr1	22351996	22357717	NR_023919	LINC00339	+	1.24945	7.66661	0.740967	1	0	0	0	1.84	2	0.16	-0.92	-1	2.68	3.92	1.24	4.68	7.76	11.68	0.96	-2.76	5.28	3.24	3	3	3	3	0.24	0	0	0	0	0	0	0
chr1	22351996	22357717	NR_109759	LINC00339	+	1.24945	7.66661	0.740967	1	0	0	0	1.84	2	0.16	-0.92	-1	2.68	3.92	1.24	4.68	7.76	11.68	0.96	-2.76	5.28	3.24	3	3	3	3	0.24	0	0	0	0	0	0	0
chr1	22351996	22357717	NR_109760	LINC00339	+	1.24945	7.66661	0.740967	1	0	0	0	1.84	2	0.16	-0.92	-1	2.68	3.92	1.24	4.68	7.76	11.68	0.96	-2.76	5.28	3.24	3	3	3	3	0.24	0	0	0	0	0	0	0
chr1	22351996	22357717	NR_109761	LINC00339	+	1.24945	7.66661	0.740967	1	0	0	0	1.84	2	0.16	-0.92	-1	2.68	3.92	1.24	4.68	7.76	11.68	0.96	-2.76	5.28	3.24	3	3	3	3	0.24	0	0	0	0	0	0	0
chr1	22351996	22357717	NR_109762	LINC00339	+	1.24945	7.66661	0.740967	1	0	0	0	1.84	2	0.16	-0.92	-1	2.68	3.92	1.24	4.68	7.76	11.68	0.96	-2.76	5.28	3.24	3	3	3	3	0.24	0	0	0	0	0	0	0
chr1	22592731	22592793	NR_039613	MIR4418	+	62.2303	6.38624	0.0327643	0.2861	0	0	0	0	0	0	0	0	0	0	0	0	0	0	0	0	1.86	3	3	3	1.14	0	0	0	0	0	0	0	1.86	3
chr1	22959750	22959859	NR_106742	MIR6127	-	-6.84777	6.03299	0.0223148	0.268503	0	0	0	0	0	0	0	0	-2.46	-3	-0.54	-2.46	-0.54	0	0	0	0	0	0	0	0	0	0	0	0	0	0	0	0	0
chr1	23046009	23046091	NR_039832	MIR4684	+	-1.13744	6.06655	1	1	0	0	0	0	0.54	3	2.46	0	0	0	0	0	0	0	-0.72	-4	-3.28	0	0	0	0	0	0	0	0.36	2	1.64	0	0	0
chr1	23189651	23189719	NR_036214	MIR4253	-	48.6236	6.43747	0.0728207	0.414329	0	0	0	0	0	0	0	0	0	0	0	0	0	0	0	0	1.24	0.76	1.24	3.86	3.76	3	3	1.14	0	0	0	0	0	0
chr1	23370797	23370865	NR_036057	MIR3115	+	171.084	6.39137	0.000900684	0.228458	0	0	0	0	0	0	2.82	3	0.18	2.82	5.82	3.18	3	3	0.18	1.88	2	0.12	2.82	0.18	0	5.64	6	0.36	0	1.88	0.12	0	0	0
chr1	23384350	23384427	NR_039614	MIR4419A	-	14.6067	5.98798	0.537037	0.968121	0	0	0	0	0	0.92	2	1.08	0	0	0	0	0	0	0	0	0	0	0	0	0	0	0	0	0	0	0	0	1.38	1.62
chr1	23607801	23612011	NR_110616	LINC01355	-	75.837	5.68453	0.0227751	0.268503	0	0	0	0	0	0	0	0	0	0	0	0	0	0	0	0	0	0	0	0	0	0	-2.34	-3	-0.66	-2.34	-3	-0.66	0	0
chr1	23695463	23698330	NR_033690	ZNF436-AS1	+	1.3449	8.06305	0.65087	1	3.52	4.22	1.74	2.04	5.52	5.44	1.52	4.04	3.36	-5.18	2.6	9.74	6.66	-0.78	-3.78	-6.26	-6.22	-2.96	-0.78	-2.74	-0.44	5.3	7.96	3.7	0.78	3.78	6	7.56	10.96	7.22
chr1	23695710	23698330	NR_033691	ZNF436-AS1	+	1.26098	7.99507	0.730347	1	5.8	1.4	3.8	4.2	-5.6	2	9.8	7.2	-0.6	-3.6	-6.2	-6.4	-3.2	-0.6	-2.8	-0.8	5	8.2	4	0.6	3.6	6	7.2	11.2	7.4	4	0	0	0	0
chr1	23848421	23854911	NR_110799	LOC101928163	+	62.2303	6.18984	0.0327643	0.2861	0	1.68	4	3.58	3	1.74	0	0	0	0	0	0	0	0	0	0	0	0	0	0	0	0	0	0	0	0	0.84	2	1.16	0
chr1	24086871	24104787	NR_038280	ELOA-AS1	-	-88.3668	6.77912	0.0161545	0.268503	0.66	-6.78	-6.66	0	-1.56	-5.48	-3.48	-2.78	-3.18	4.34	13.86	19.14	9.7	4.44	2.34	7.96	3.7	0	0.78	3	2.22	0	0	0	0	0	0	0	-0.78	-2.22
chr1	24255559	24255637	NR_039615	MIR378F	+	1	5.45871	1	1	0	0	0	0	0	0	0	0	0	0	0	0	0	0	0	0	0	0	0	0	0	0	0	0	0	0	0	0	0	0
chr1	24290836	24306953	NR_034035	SRSF10	-	1.24316	7.21411	0.906907	1	0	0	0	-2.82	-0.18	-5.64	-6.94	-1.36	-8.52	-0.54	5.64	-8.1	-10.88	0.28	10.4	5.36	-5.34	-6	-0.36	0	2.82	3	0.18	4.7	5	0.3	0	2.82	0.18	0
chr1	24526729	24538180	NR_027087	LOC284632	+	48.6236	6.02719	0.0728207	0.414329	0	0	0	0	0	0	0	0	0.58	1	0.42	0	0	0	0	0	0	0	0	0	0	0	0	0	0	0	1.74	4.74	4.26	1.26
chr1	24742239	24799473	NR_136506	NIPAL3	+	-59.2446	5.73902	0.0482191	0.318116	0	0	0	0	0	0	0	0	0	0	0	0	0	0	0	0	0	0	0	-2.34	-3	-3	-3	-0.66	0	0	0	0	0	0
chr1	24742239	24799473	NR_136507	NIPAL3	+	-59.2446	5.73902	0.0482191	0.318116	0	0	0	0	0	0	0	0	0	0	0	0	0	0	0	0	0	0	0	-2.34	-3	-3	-3	-0.66	0	0	0	0	0	0
chr1	24742239	24799473	NR_136508	NIPAL3	+	-59.2446	5.73902	0.0482191	0.318116	0	0	0	0	0	0	0	0	0	0	0	0	0	0	0	0	0	0	0	-2.34	-3	-3	-3	-0.66	0	0	0	0	0	0
chr1	24822743	24828872	NR_045407	RCAN3AS	-	62.2303	6.19133	0.0327643	0.2861	0	0	0	0	0	0	0	0	0	0	0	0	0	0	0	0	0	0	0	0	-1.68	-4.68	-4.32	-1.32	-1.68	-1.32	0	0	0	0
chr1	24822743	24828872	NR_045408	RCAN3AS	-	62.2303	6.19133	0.0327643	0.2861	0	0	0	0	0	0	0	0	0	0	0	0	0	0	0	0	0	0	0	0	-1.68	-4.68	-4.32	-1.32	-1.68	-1.32	0	0	0	0
chr1	24822743	24828872	NR_045409	RCAN3AS	-	62.2303	6.19133	0.0327643	0.2861	0	0	0	0	0	0	0	0	0	0	0	0	0	0	0	0	0	0	0	0	-1.68	-4.68	-4.32	-1.32	-1.68	-1.32	0	0	0	0
chr1	24822743	24828872	NR_144360	RCAN3AS	-	62.2303	6.19133	0.0327643	0.2861	0	0	0	0	0	0	0	0	0	0	0	0	0	0	0	0	0	0	0	0	-1.68	-4.68	-4.32	-1.32	-1.68	-1.32	0	0	0	0
chr1	24865763	24882515	NR_109781	LOC100506985	-	1	5.4474	1	1	0	-3.5	-3.6	-0.9	0	0	0	0	0	0	0	0	2.1	0.9	0	2.1	5.1	3.9	0.9	2.1	0.9	0	0	0	0	0	0	0	0	0
chr1	25245835	25245907	NR_106789	MIR6731	-	-5.03415	6.48741	0.0656334	0.414329	-3	-0.42	-4.3	-5	-0.7	0	0	0	0	0	2.58	3	0.42	0	0	0	0	0	0	0	0	0	0	0	0	0	0	0	0	0
chr1	25349993	25350077	NR_039623	MIR4425	+	21.4101	6.04288	0.305556	0.688356	0	0	0	0	0	0	0	0	0	0	0	0	0	0	0	2.58	3	0.42	0	0	0	0	0	0	0	0	0	0	0	0
chr1	25568727	25574010	NR_135143	RSRP1	-	1	5.93273	1	1	0	0	2.4	2.2	0.4	0	-4.8	-3.6	1.8	5.4	8.4	6.6	7.6	6.4	3.6	1.4	-1.4	-10	-2.4	2.4	-1	-2	-0.4	0	0	0	0	0	0	0
chr1	25568727	25574010	NR_135144	RSRP1	-	1	5.93273	1	1	0	0	2.4	2.2	0.4	0	-4.8	-3.6	1.8	5.4	8.4	6.6	7.6	6.4	3.6	1.4	-1.4	-10	-2.4	2.4	-1	-2	-0.4	0	0	0	0	0	0	0
chr1	25568727	25574010	NR_135778	RSRP1	-	1	5.93273	1	1	0	0	2.4	2.2	0.4	0	-4.8	-3.6	1.8	5.4	8.4	6.6	7.6	6.4	3.6	1.4	-1.4	-10	-2.4	2.4	-1	-2	-0.4	0	0	0	0	0	0	0
chr1	25568727	25574010	NR_135780	RSRP1	-	1	5.93273	1	1	0	0	2.4	2.2	0.4	0	-4.8	-3.6	1.8	5.4	8.4	6.6	7.6	6.4	3.6	1.4	-1.4	-10	-2.4	2.4	-1	-2	-0.4	0	0	0	0	0	0	0
chr1	25568727	25574010	NR_135781	RSRP1	-	1	5.93273	1	1	0	0	2.4	2.2	0.4	0	-4.8	-3.6	1.8	5.4	8.4	6.6	7.6	6.4	3.6	1.4	-1.4	-10	-2.4	2.4	-1	-2	-0.4	0	0	0	0	0	0	0
chr1	25568727	25574010	NR_135782	RSRP1	-	1	5.93273	1	1	0	0	2.4	2.2	0.4	0	-4.8	-3.6	1.8	5.4	8.4	6.6	7.6	6.4	3.6	1.4	-1.4	-10	-2.4	2.4	-1	-2	-0.4	0	0	0	0	0	0	0
chr1	25568727	25574010	NR_135783	RSRP1	-	1	5.93273	1	1	0	0	2.4	2.2	0.4	0	-4.8	-3.6	1.8	5.4	8.4	6.6	7.6	6.4	3.6	1.4	-1.4	-10	-2.4	2.4	-1	-2	-0.4	0	0	0	0	0	0	0
chr1	25568727	25574010	NR_135784	RSRP1	-	1	5.93273	1	1	0	0	2.4	2.2	0.4	0	-4.8	-3.6	1.8	5.4	8.4	6.6	7.6	6.4	3.6	1.4	-1.4	-10	-2.4	2.4	-1	-2	-0.4	0	0	0	0	0	0	0
chr1	25568727	25574010	NR_135785	RSRP1	-	1	5.93273	1	1	0	0	2.4	2.2	0.4	0	-4.8	-3.6	1.8	5.4	8.4	6.6	7.6	6.4	3.6	1.4	-1.4	-10	-2.4	2.4	-1	-2	-0.4	0	0	0	0	0	0	0
chr1	25568727	25574010	NR_135786	RSRP1	-	1	5.93273	1	1	0	0	2.4	2.2	0.4	0	-4.8	-3.6	1.8	5.4	8.4	6.6	7.6	6.4	3.6	1.4	-1.4	-10	-2.4	2.4	-1	-2	-0.4	0	0	0	0	0	0	0
chr1	25568727	25594416	NR_135777	RSRP1	-	1	5.93273	1	1	0	0	0	0	0	0	0	0	0	0	0	0	0	0	0	0	0	0	0	0	0	0	0	0	0	0	0	0	0	0
chr1	25568727	25664745	NR_135787	RSRP1	-	1	5.93273	1	1	0.3	3	2.6	-1.3	-3.7	-0.5	3.6	0.3	3	2.7	0	0	0	0	0	0	0	0	0	0	0	0	0	0	0	0	0	0	0.3	2.7
chr1	25568727	25664745	NR_135788	RSRP1	-	1	5.93273	1	1	0.3	3	2.6	-1.3	-3.7	-0.5	3.6	0.3	3	2.7	0	0	0	0	0	0	0	0	0	0	0	0	0	0	0	0	0	0	0.3	2.7
chr1	25568727	25664745	NR_135789	RSRP1	-	1	5.93273	1	1	0.3	3	2.6	-1.3	-3.7	-0.5	3.6	0.3	3	2.7	0	0	0	0	0	0	0	0	0	0	0	0	0	0	0	0	0	0	0.3	2.7
chr1	25629225	25664745	NR_135790	RSRP1	-	1	4.23558	1	1	0.3	3	2.6	-1.3	-3.7	-0.5	3.6	0.3	3	2.7	0	0	0	0	0	0	0	0	0	0	0	0	0	0	0	0	0	0	0.3	2.7
chr1	25629225	25664745	NR_135791	RSRP1	-	1	4.23558	1	1	0.3	3	2.6	-1.3	-3.7	-0.5	3.6	0.3	3	2.7	0	0	0	0	0	0	0	0	0	0	0	0	0	0	0	0	0	0	0.3	2.7
chr1	25629225	25664745	NR_135792	RSRP1	-	1	4.23558	1	1	0.3	3	2.6	-1.3	-3.7	-0.5	3.6	0.3	3	2.7	0	0	0	0	0	0	0	0	0	0	0	0	0	0	0	0	0	0	0.3	2.7
chr1	25629225	25664745	NR_135793	RSRP1	-	1	4.23558	1	1	0.3	3	2.6	-1.3	-3.7	-0.5	3.6	0.3	3	2.7	0	0	0	0	0	0	0	0	0	0	0	0	0	0	0	0	0	0	0.3	2.7
chr1	26146444	26150097	NR_024498	LOC646471	-	1.58295	7.45303	0.518437	0.968121	-3	-2.82	0	-0.18	-3	-2.82	0	-0.18	-2.82	0.12	2	1.88	0.18	3	2.82	0	0	0	0	0	0	0	0	0	0	0	0	0	0	0
chr1	26232852	26232945	NR_037481	MIR3917	-	1.15083	7.70827	0.824053	1	0	0.3	3	2.7	0	0.3	3.2	4.5	0.1	1.1	1.7	-0.7	1.9	1.5	5.6	1.7	-0.9	0	0	-0.2	-2	-0.9	9	8.1	0.2	2	1.8	0	0.2	1.7
chr1	26551810	26556331	NR_110698	LOC101928303	+	82.6404	6.58257	0.0161545	0.268503	0	0	0	0.6	2.4	0.6	3	2.4	0	0	0.6	3	3	2.4	0	0	0	0	0	0	0	0	0	0	0	0	0	0	0	0
chr1	26789247	26794028	NR_125952	LOC101928324	-	-1.18676	6.58396	0.900044	1	0	0	0	0.88	2	1.12	-0.44	-1	-0.56	0	0	0	0	0	0	1.32	3	1.68	0	0	0	0	0	0	0	0	0	0	0	0
chr1	26789247	26794028	NR_125953	LOC101928324	-	-1.18676	6.58396	0.900044	1	0	0	0	0.88	2	1.12	-0.44	-1	-0.56	0	0	0	0	0	0	1.32	3	1.68	0	0	0	0	0	0	0	0	0	0	0	0
chr1	26881032	26881084	NR_031740	MIR1976	+	69.0336	6.13795	0.0227751	0.268503	3	1.08	0	0	0	0	0	0	0	0	0	0	0	1.28	2	0.72	0	0	0	1.28	2	0.72	0	0	1.92	3	1.08	0	0	0
chr1	27018400	27020622	NR_135804	LOC101928728	-	2.06592	6.05816	0.54258	0.968121	0.52	-3	-1.32	0	0	-1.68	-3	-1.32	0	0	1.68	3	1.32	0	0	0	0	0	0	0	0	0	0	0	0	0	0	0	0	0
chr1	27425299	27481621	NR_046474	SLC9A1	-	4.3245	6.65749	0.114677	0.463581	0	0	0	1.74	3	1.26	2.32	4	3.42	3	1.26	0	0	0	-0.58	0.74	0.84	0	0	0	0	0	0	0	0	0	0	1.74	3	1.26
chr1	27648635	27662891	NR_037576	TMEM222	+	-3.21253	7.17418	0.0858673	0.460612	0	0	0	0	-2.1	-0.9	0	-4.2	-3.9	-3	1.2	7.2	5.5	-0.2	-2.7	-6.5	-5.9	-1.5	-2.1	-5.1	-3.9	-0.9	0	0	0	0	0	0	0	1.4
chr1	27648635	27662891	NR_037577	TMEM222	+	-3.21253	7.17418	0.0858673	0.460612	0	0	0	0	-2.1	-0.9	0	-4.2	-3.9	-3	1.2	7.2	5.5	-0.2	-2.7	-6.5	-5.9	-1.5	-2.1	-5.1	-3.9	-0.9	0	0	0	0	0	0	0	1.4
chr1	27648635	27662891	NR_037580	TMEM222	+	-3.21253	7.17418	0.0858673	0.460612	0	0	0	0	-2.1	-0.9	0	-4.2	-3.9	-3	1.2	7.2	5.5	-0.2	-2.7	-6.5	-5.9	-1.5	-2.1	-5.1	-3.9	-0.9	0	0	0	0	0	0	0	1.4
chr1	27650364	27653016	NR_033926	ACTG1P20	+	-30.1223	5.97361	0.305556	0.688356	0	0	0	0	0	0	0	-0.56	-2	-1.44	0	0	0	0	0	0	0	0	-0.28	-1	-0.72	0	0	0	0	0	0	0	0	0
chr1	28160911	28161077	NR_002997	SCARNA1	+	-2.06222	5.96226	0.744784	1	0	0	0	0	0	0	0	0	0	0	0	0.44	2	0.9	-3	-2.34	0	0	0	0	0	0	0	0	0	0	0	0	0	0
chr1	28314983	28415148	NR_104214	EYA3	-	1.99956	6.42423	0.675179	1	0	0	0	0	0	0	0.12	2.92	0.96	0.12	3	3.12	5.88	2.76	-3	-2.76	2.88	0	0	0	0	0	0	0	0	0	0	0	0	0.12
chr1	28832454	28837404	NR_002909	SNHG3	+	1.37038	8.00527	0.626858	1	0	0	0	0	-0.08	-0.36	7.64	14.52	8.84	6.44	0.72	9.08	9.12	-0.12	9.76	6.12	-3.68	0.24	2.76	0	0.16	1.76	-1.16	-2.76	-0.24	-3	-2.76	0	0	0
chr1	28832454	28837404	NR_036473	SNHG3	+	1.37038	8.00527	0.626858	1	0	0	0	0	-0.08	-0.36	7.64	14.52	8.84	6.44	0.72	9.08	9.12	-0.12	9.76	6.12	-3.68	0.24	2.76	0	0.16	1.76	-1.16	-2.76	-0.24	-3	-2.76	0	0	0
chr1	28832454	28865708	NR_030725	RCC1	+	1.37038	8.00527	0.626858	1	0	0	0	0	-0.08	-0.36	7.64	14.52	8.84	6.44	0.72	9.08	9.12	-0.12	9.76	6.12	-3.68	0.24	2.76	0	0.16	1.76	-1.16	-2.76	-0.24	-3	-2.76	0	0	0
chr1	28832454	28865708	NR_030726	RCC1	+	1.37038	8.00527	0.626858	1	0	0	0	0	-0.08	-0.36	7.64	14.52	8.84	6.44	0.72	9.08	9.12	-0.12	9.76	6.12	-3.68	0.24	2.76	0	0.16	1.76	-1.16	-2.76	-0.24	-3	-2.76	0	0	0
chr1	28835069	28835274	NR_004404	SNORA73B	+	96.2471	6.76296	0.00856416	0.236564	0	0	0	1.14	3	1.86	0	0.76	1.24	0	0	0	0	0	0	0	0	0	0	0	0	0	1.14	4.14	4.86	1.86	0	1.14	1.86	1.14
chr1	28879528	28905057	NR_003109	TRNAU1AP	+	3.57677	6.96869	0.0868839	0.460612	0	0	0	0	0	0	0	3.36	7.68	5.64	4.12	5	2.2	0.56	-0.68	0.8	3	1.32	1.68	3	1.32	0	0	1.68	3	1.32	0.56	1	0.44	0
chr1	28905049	28908385	NR_024127	SNHG12	-	62.2303	6.5214	0.0327643	0.2861	0	0	-0.6	-2	-1.4	0	0.3	0.4	1.1	6.9	7.2	2.4	0.4	-0.7	0	0	0	0	0	-0.9	-2.1	0.9	1.2	-3.9	-4.2	0	0	-0.9	-3	-2.1
chr1	28905049	28908385	NR_146381	SNHG12	-	62.2303	6.5214	0.0327643	0.2861	0	0	-0.6	-2	-1.4	0	0.3	0.4	1.1	6.9	7.2	2.4	0.4	-0.7	0	0	0	0	0	-0.9	-2.1	0.9	1.2	-3.9	-4.2	0	0	-0.9	-3	-2.1
chr1	28905049	28908385	NR_146383	SNHG12	-	62.2303	6.5214	0.0327643	0.2861	0	0	-0.6	-2	-1.4	0	0.3	0.4	1.1	6.9	7.2	2.4	0.4	-0.7	0	0	0	0	0	-0.9	-2.1	0.9	1.2	-3.9	-4.2	0	0	-0.9	-3	-2.1
chr1	28905049	28908385	NR_146384	SNHG12	-	62.2303	6.5214	0.0327643	0.2861	0	0	-0.6	-2	-1.4	0	0.3	0.4	1.1	6.9	7.2	2.4	0.4	-0.7	0	0	0	0	0	-0.9	-2.1	0.9	1.2	-3.9	-4.2	0	0	-0.9	-3	-2.1
chr1	28905049	28908385	NR_146385	SNHG12	-	62.2303	6.5214	0.0327643	0.2861	0	0	-0.6	-2	-1.4	0	0.3	0.4	1.1	6.9	7.2	2.4	0.4	-0.7	0	0	0	0	0	-0.9	-2.1	0.9	1.2	-3.9	-4.2	0	0	-0.9	-3	-2.1
chr1	28905049	28908385	NR_146386	SNHG12	-	62.2303	6.5214	0.0327643	0.2861	0	0	-0.6	-2	-1.4	0	0.3	0.4	1.1	6.9	7.2	2.4	0.4	-0.7	0	0	0	0	0	-0.9	-2.1	0.9	1.2	-3.9	-4.2	0	0	-0.9	-3	-2.1
chr1	28905049	28908385	NR_146387	SNHG12	-	62.2303	6.5214	0.0327643	0.2861	0	0	-0.6	-2	-1.4	0	0.3	0.4	1.1	6.9	7.2	2.4	0.4	-0.7	0	0	0	0	0	-0.9	-2.1	0.9	1.2	-3.9	-4.2	0	0	-0.9	-3	-2.1
chr1	28905049	28909495	NR_146382	SNHG12	-	62.2303	6.5214	0.0327643	0.2861	0.4	3.6	0.3	3	2.7	0	0	0	0	0	0	0	0	-0.3	-3	-2.7	-0.3	-3	-2.7	-0.3	-3	-2.7	0	0	-0.2	-2	-1.8	0	0.1	0.8
chr1	28905254	28905334	NR_003077	SNORD99	-	3.38154	6.57982	0.38215	0.808722	0	0	0	0	0	0	0	0	0	0	0	0	0	0	0	0.96	3	2.04	0.96	3	3	2.04	0	0	0	0	0	0	0	0
chr1	28906275	28906405	NR_002987	SNORA61	-	1.66825	6.54079	0.625504	1	2.7	0.3	0	0	0	0	0	0	0	0.9	-2.6	-3	0.6	1	-1.7	-0.2	0	0	0	0	0	0	0	0	0	0	0	0	0	0
chr1	28906892	28907024	NR_002976	SNORA44	-	-1.52328	6.86321	0.626072	1	-1.56	-3	-1.44	-1.56	-3	-1.44	2.08	1.92	0	1.56	3	1.44	1.56	1.44	0	0	0	0	0	0	0	0.52	-1.08	-3	-0.92	1	-0.56	-0.96	0	0
chr1	28907431	28907565	NR_003035	SNORA16A	-	-1.09722	7.8093	0.926362	1	0	0	0	-2.1	-0.9	2.1	-1.2	-5.1	-1.8	0	0	-2.1	-3	-0.9	-2.1	-3	-0.9	2.8	1.2	0	2.1	3	0.9	2.1	0.9	0	0	0	0	0
chr1	28969767	28975042	NR_146731	LINC01715	+	-1.89517	6.84277	0.357847	0.771995	-2.02	-2.64	0	-1.36	-2.64	0.34	-0.36	-0.96	1.98	-1.02	-4.02	-3.96	0	0	0	0	0	0	0	0.34	1	0.66	0	0	0	0	0	0	1.02	3
chr1	28969767	28975311	NR_146730	LINC01715	+	-1.89517	6.84277	0.357847	0.771995	-2.02	-2.64	0	-1.36	-2.64	0.34	-0.36	-0.96	1.98	-1.02	-4.02	-3.96	0	0	0	0	0	0	0	0.34	1	0.66	0	0	0	0	0	0	1.02	3
chr1	28975111	28975246	NR_004407	RNU11	+	1.67772	9.86929	0.382839	0.809954	2.34	0.66	3.22	3.34	1.88	5	5.44	10.08	21.22	20.46	17.42	31.06	44.82	29.78	25.04	10.78	11.98	15.26	2.66	5.66	8.66	9.9	4.68	0.44	2	1.56	0	0	0	0
chr1	29519168	29557470	NR_146212	MECR	-	7.04735	5.93413	0.0461955	0.318116	0	0	0	0	1.8	3	1.2	-1.8	1.8	3.2	3.2	2.8	2	0.8	0	-1.8	-1.8	0.8	0.8	0	0	0	0	0	0	0	0	0	0	0
chr1	29519168	29557470	NR_146213	MECR	-	7.04735	5.93413	0.0461955	0.318116	0	0	0	0	1.8	3	1.2	-1.8	1.8	3.2	3.2	2.8	2	0.8	0	-1.8	-1.8	0.8	0.8	0	0	0	0	0	0	0	0	0	0	0
chr1	29519168	29557470	NR_146214	MECR	-	7.04735	5.93413	0.0461955	0.318116	0	0	0	0	1.8	3	1.2	-1.8	1.8	3.2	3.2	2.8	2	0.8	0	-1.8	-1.8	0.8	0.8	0	0	0	0	0	0	0	0	0	0	0
chr1	29519168	29557470	NR_146215	MECR	-	7.04735	5.93413	0.0461955	0.318116	0	0	0	0	1.8	3	1.2	-1.8	1.8	3.2	3.2	2.8	2	0.8	0	-1.8	-1.8	0.8	0.8	0	0	0	0	0	0	0	0	0	0	0
chr1	29656131	29676626	NR_110758	LINC01756	-	35.0168	6.05852	0.182348	0.633637	0	0.96	2	1.04	0	0	0	-1.44	-3	-1.56	0	0	0	0	0	0	0	0.96	2	1.04	0	0	-1.44	-3	-1.56	-1.44	-1.56	0	0	0
chr1	30486798	30510459	NR_110790	LINC01648	-	55.4269	6.6722	0.0482191	0.318116	0	1.64	2	0.36	0	2.46	0.54	0	0	0	0	0	0	0	0	0	0	0	0	0	0	0	0	0	0	-2.46	-3	-0.54	0	0
chr1	31191618	31199593	NR_034182	MATN1-AS1	+	75.837	5.70341	0.0227751	0.268503	2	1.28	0	0	1.08	3	3	3	1.92	0	0	0	0	0	0	0	0	0	0	0	0	0	0	0	0	0	1.08	3	1.92	0
chr1	31212002	31212079	NR_039616	MIR4420	-	82.6404	5.83154	0.0161545	0.268503	0	0	1.26	1.74	0	0	1.26	1.74	0	1.26	3	1.74	1.26	3	1.74	0	0	0	0	0	0	0	0	0	0	0	1.26	3	1.74	0
chr1	31297498	31307131	NR_146732	LINC01778	+	7.04735	7.09092	0.0461955	0.318116	3	-1.8	0.88	2.92	0.12	4.8	5	0.2	0	1.92	2	0.08	0	0	0	0	0	0	1.92	2.96	3.96	0.16	1.92	0.08	0	0	0	0	0	0
chr1	31408535	31408623	NR_004054	SNORD103A	-	5.17649	6.07129	0.156403	0.600819	0	-0.54	-0.46	0	0	0	0	0	0	0	0	0	0	0	0	1.08	2	0.92	0	0	0	0	0	0	0	0	0	0	0	0
chr1	31408535	31408623	NR_033295	SNORD103B	-	5.17649	6.07129	0.156403	0.600819	0	-0.54	-0.46	0	0	0	0	0	0	0	0	0	0	0	0	1.08	2	0.92	0	0	0	0	0	0	0	0	0	0	0	0
chr1	31421964	31422052	NR_004054	SNORD103A	-	1	6.00787	1	1	0	0	0	0	0	0	0	0	0	0	0	0	0	0	0	0	0	0	0	0	0	0	0	0	-0.96	-0.04	0	0	0	0
chr1	31421964	31422052	NR_033295	SNORD103B	-	1	6.00787	1	1	0	0	0	0	0	0	0	0	0	0	0	0	0	0	0	0	0	0	0	0	0	0	0	0	-0.96	-0.04	0	0	0	0
chr1	31441009	31441084	NR_003066	SNORD103C	-	1.16249	6.73642	1	1	0	0	0.64	2	1.36	0	0	0	0	0.96	2.04	0	0	0	0	0	0	0	0	-0.96	-3	-2.04	0	0	0	0	0	0	0	0
chr1	31971838	31974167	NR_034112	LINC01225	+	2.24565	6.6392	0.411229	0.847405	0	0	0	0	0	0	0	0	0	0	-0.76	-3.28	-3.24	1.56	3	3	3	0.72	0	1.52	2	2	2	0.48	0	0	0	0	2.28	3
chr1	31984035	31989846	NR_027085	LINC01226	+	35.0168	5.69002	0.182348	0.633637	0	0	0	0	0	0	0	0	0	0	0	0	0	0	0	0	0	0	0	0	0	0	0	1.4	2	0.6	0	0	2.1	3
chr1	32095462	32110218	NR_033688	PEF1	-	-1.42	6.27104	0.656613	1	-1.92	-3	0.84	-0.84	2.12	3.08	2.64	4.92	7.28	10.56	3.68	-4.2	-0.24	3.64	-0.48	-3	2.76	6	4.08	1.08	0	0	0	-1.92	-1.08	1.92	1.08	1.92	3	1.08
chr1	32095462	32110838	NR_033686	PEF1	-	-1.42	6.27104	0.656613	1	0	0	0	0	0	0	0	0	0	0	0	0	-0.72	-3	-1.56	1.56	-1.08	4.28	2.24	3.72	6.48	8.96	8.88	-2.2	-3.84	3.24	2.32	-3	-0.84	6
chr1	32224260	32224336	NR_036216	MIR4254	-	-1.93324	6.44298	0.388834	0.818982	-3.84	-6	-5.16	-2.16	0.84	3	2.16	1.4	4.16	1.44	0	0	0	0	0	0	0	0	0	0	0	0	0	0	0	0	0	0	0	0
chr1	32479294	32509482	NR_073498	KHDRBS1	+	1.13508	7.81603	0.856361	1	3.24	2.12	2	4.64	5	-2.04	-0.36	-5.28	-3.36	2.28	1.24	1	2.76	9.16	-2.32	-4	6.56	6.24	3.36	0.36	0	0	4.4	5	1.48	2.76	-0.52	2.52	0.36	4.4
chr1	32479294	32526460	NR_073499	KHDRBS1	+	1.13508	7.81603	0.856361	1	3.24	2.12	2	4.64	5	-2.04	-0.36	-5.28	-3.36	2.28	1.24	1	2.76	9.16	-2.32	-4	6.56	6.24	3.36	0.36	0	0	4.4	5	1.48	2.76	-0.52	2.52	0.36	4.4
chr1	32552549	32552608	NR_049850	MIR5585	+	28.2135	5.82438	0.305556	0.688356	0	0	0	0	1.96	2	0.04	0	0	0	0	0	0	0	0	0	0	0	0	0	0	0	0	1.96	2	0.04	0	0	0	0
chr1	32680077	32687972	NR_133635	TMEM234	-	-49.5371	6.08863	0.0728207	0.414329	0	1.68	3	3	3	1.32	0	6.16	8.2	3.76	7.04	9.32	2.96	-1	1.24	3	1.32	0	0	0	0	0	0	0	1.12	2	0.88	0	1.68	3
chr1	32680077	32687972	NR_133636	TMEM234	-	-49.5371	6.08863	0.0728207	0.414329	0	1.68	3	3	3	1.32	0	6.16	8.2	3.76	7.04	9.32	2.96	-1	1.24	3	1.32	0	0	0	0	0	0	0	1.12	2	0.88	0	1.68	3
chr1	32681797	32687972	NR_133634	TMEM234	-	41.8202	6.51481	0.113277	0.460612	0	1.68	3	3	3	1.32	0	6.16	8.2	3.76	7.04	9.32	2.96	-1	1.24	3	1.32	0	0	0	0	0	0	0	1.12	2	0.88	0	1.68	3
chr1	32697260	32707311	NR_026850	MTMR9LP	-	-1.26401	6.95892	0.757076	1	0	0	0	0	0	0	0	0	0	0	0	0	0	0	2.34	0.66	2.34	5.34	3.66	0.66	2.34	0.66	0	0	4.68	6	4.44	4	0.88	0
chr1	32799429	32801840	NR_052852	MARCKSL1	-	-4.20213	6.65321	0.0794209	0.449196	0	0	0	0	-0.2	-0.6	1.6	3.2	1.2	6.4	5	-6.2	-2.2	1.6	2	-5.4	-2.4	0	0	0	0	0	0	0	0	0	0.2	1	1	1.6
chr1	32830233	32860062	NR_125352	BSDC1	-	55.4269	6.31423	0.0482191	0.318116	-0.72	2.28	0.72	0	2.28	3.76	6.28	3.96	0.72	-0.76	0.52	-5.08	-3.2	1.04	-3.32	-5.76	-3.72	-3	-0.72	0	0	-3.8	-2.72	-2.76	-0.72	0	0	0	0	0
chr1	33004745	33071551	NR_111980	ZBTB8A	+	55.4269	6.55436	0.0482191	0.318116	0	0	0	0	0	0	0	0	0	0	0	0	0	0	0	0	0	0	0	0	0	0	2.7	4.8	0.5	2.7	3	0.3	0	0
chr1	33290913	33324480	NR_135106	S100PBP	+	-2.76713	6.24167	0.309443	0.688356	0	0	0	0	0	0	0	0	0.78	3	2.22	0	0	0	0	0	0	0	0	0	0	0	0	0	-0.78	-3	-2.22	-0.78	-3	-2.22
chr1	33290913	33324480	NR_135107	S100PBP	+	-2.76713	6.24167	0.309443	0.688356	0	0	0	0	0	0	0	0	0.78	3	2.22	0	0	0	0	0	0	0	0	0	0	0	0	0	-0.78	-3	-2.22	-0.78	-3	-2.22
chr1	33473540	33502512	NR_134976	AK2	-	2.51764	6.516	0.441902	0.886601	0	0	0	0	0	0	1.52	5.04	6.76	1.68	2.28	2.24	3.52	2.48	0.48	-2.28	-0.72	0	0	0	0	0	0	0	0	0	0	0	0	0
chr1	33546713	33586132	NR_146649	AZIN2	+	-1.21843	6.83593	1	1	0	0	0	0	0.26	1	-0.04	-3	-2.22	0.52	2	1.48	0	-0.52	-1.22	0.74	0	0	0	0	0	0	0	0	0	0	0	0.78	3	2.74
chr1	33546729	33586132	NR_146648	AZIN2	+	1.0504	6.90509	1	1	0	0	0	0	0.58	1	-1.32	-3	-1.26	1.16	2	0.84	0	-1.16	-0.26	0.42	0	0	0	0	0	0	0	0	0	0	0	1.74	3	2.42
chr1	33547778	33567493	NR_126031	AZIN2	+	35.0168	6.3268	0.182348	0.633637	0	0	0	0	0	0	1.68	3	2.44	2	0.88	0	0	0	0	0	0	0	0	0	0	0	0	0	0	0	0	0	0	0
chr1	33797993	33798093	NR_037400	MIR3605	-	35.0168	5.89447	0.182348	0.633637	0	0	0	0	0	0.28	1.72	0	0.42	3	2.58	0	0	0	0	0	0	0	0	0	0	0	0	0	0.28	1.72	0.28	2	2	1.72
chr1	33815952	33828846	NR_125978	LOC101929464	+	-2.82927	7.48347	0.156065	0.600819	-10.72	-3.84	0	-0.12	-2.88	0	0	-0.12	-3	-2.88	-0.12	-3	-2.88	0.12	2.88	0	0.12	2.88	0.04	0.96	0	0.12	3	2.88	0	0	0	0	0	-0.12
chr1	34329679	34330392	NR_033264	HMGB4	+	-2.31373	6.09115	0.412512	0.847405	0	0	-1.74	-3	-1.26	0	0	0	-1.16	-2	-0.84	0	0	0	0	0	0	0	0	0	0	0	0	0	1.74	3	1.26	0	0	0
chr1	34334556	34351059	NR_038372	CSMD2-AS1	+	-3.73788	6.13774	0.107743	0.460612	0	0	0	0	0	0	0	0	-0.84	-6.64	-3.16	2.64	0	0.36	3	2.28	-3	-3	-3.36	-5.64	-2.64	0	0	0	0	0	0	0	0	0
chr1	35135199	35135295	NR_030278	MIR552	-	41.8202	5.48658	0.113277	0.460612	3	2.7	0	0	0	0	0	0	0	0	0	0	0	0	0	0	0	0	0	0	0	0	0	0	0	0	0	0	0	0
chr1	35441299	35444307	NR_037869	LOC653160	-	2.06592	6.41417	0.54258	0.968121	0	0	0	0	0	0	0	0	0	0	0	0	0	0	0	0	0	0	0	0	0	0	0	0	0	0	0	0	0	0
chr1	35641978	35658746	NR_136702	SFPQ	-	1.16617	6.17021	0.906907	1	-4	-3.68	0	0	-0.08	0.12	13.08	13.68	9.28	1.96	13.64	20.12	9.2	0.16	1.92	0.68	-3.24	-5.76	-2.76	0	0	0	0.16	2.08	3.24	5.68	3.12	15.68	11.04	-0.48
chr1	35641978	35658746	NR_136703	SFPQ	-	1.16617	6.17021	0.906907	1	-4	-3.68	0	0	-0.08	0.12	13.08	13.68	9.28	1.96	13.64	20.12	9.2	0.16	1.92	0.68	-3.24	-5.76	-2.76	0	0	0	0.16	2.08	3.24	5.68	3.12	15.68	11.04	-0.48
chr1	35824424	35831678	NR_046659	ZMYM4-AS1	-	14.6067	5.44771	0.537037	0.968121	0	0	0	0	0	0	0	0	0	0	0	0	0	0	0	0	0	0	0	0	0	0	0	0	0	0	0	0	0	0
chr1	36273224	36323490	NR_146062	AGO4	+	2.65809	6.24696	0.213257	0.688356	0	1.44	1.56	0	0	0	0	0	0	0.96	2	1.04	0	0	0	0	0	-1.44	-1.08	1	0.52	1.44	3.96	5	2.6	0	1.44	1.56	0	0
chr1	36602169	36615115	NR_073097	TRAPPC3	-	1.84006	6.46147	0.666686	1	0	0	0	0	0	2.1	3	0.9	4.2	8.1	9	2.7	2.1	-1.2	-4.4	-0.8	0.3	0	0	0	0	0	2.1	3	3	5.1	1.8	0	0	0
chr1	36602169	36615115	NR_073098	TRAPPC3	-	1.84006	6.46147	0.666686	1	0	0	0	0	0	2.1	3	0.9	4.2	8.1	9	2.7	2.1	-1.2	-4.4	-0.8	0.3	0	0	0	0	0	2.1	3	3	5.1	1.8	0	0	0
chr1	36787630	36789249	NR_130899	EVA1B	-	41.8202	5.82889	0.113277	0.460612	3.94	1.04	2.94	-0.06	-2.98	-2	-1.96	0.06	3.06	5.94	2.98	1.94	-0.98	-0.02	-1	-0.92	2.94	0	-0.06	-3	-2.94	0.06	3	2.94	0.06	3	2.94	0	0	0
chr1	36884048	36884179	NR_145725	SNORA63C	-	-2.57726	6.35389	0.289384	0.688356	0	0	0	0	0	0	0	0	0	-0.84	-2	-1.16	-1.26	-3	-3	-1.74	0	0	1.26	1.74	-1.26	-1.74	0	0	0	0	0	0	-1.26	-3
chr1	37627163	37627235	NR_036217	MIR4255	+	-1.2207	6.54855	0.912874	1	0	0	0	0	0	0	0	0.26	1	0.74	0	0	0	1.56	5.22	1.7	-3.04	-5.22	-1.44	2.22	-0.78	-2.22	0	0	0	0	0	0	0	0
chr1	37920479	37940044	NR_038842	LINC01137	-	1	5.80575	1	1	0	0	0.24	2	2.12	3	3	2.88	1.4	-2.64	0	0.6	5	4.4	0	0	0	0	0	0	0	0	0	0	0	0	0	0	0	-0.36
chr1	37945830	37945890	NR_106790	MIR6732	+	-30.1223	6.19605	0.305556	0.688356	0.8	0	0	0	0	0	0	0	0	0	0	-1.8	-3	-1.2	0	0	0	0	0	0	0	0	0	0	0	0	0	0	0	0
chr1	37955560	37980420	NR_073090	MEAF6	-	1	5.81307	1	1	0	0	-1.8	-3	0	2	0.8	1.8	4.8	9	8	4.2	4.8	2.4	-1.8	-1.2	0	-1.8	-1.2	0	0	0	0	-1.8	-4.8	-4.2	-1.2	0	-1.8	-1.2
chr1	37955560	37980420	NR_073091	MEAF6	-	1	5.81307	1	1	0	0	-1.8	-3	0	2	0.8	1.8	4.8	9	8	4.2	4.8	2.4	-1.8	-1.2	0	-1.8	-1.2	0	0	0	0	-1.8	-4.8	-4.2	-1.2	0	-1.8	-1.2
chr1	37955560	37980420	NR_073092	MEAF6	-	1	5.81307	1	1	0	0	-1.8	-3	0	2	0.8	1.8	4.8	9	8	4.2	4.8	2.4	-1.8	-1.2	0	-1.8	-1.2	0	0	0	0	-1.8	-4.8	-4.2	-1.2	0	-1.8	-1.2
chr1	37966535	37966595	NR_049844	MIR5581	-	157.477	6.55928	0.00111513	0.228458	0	0	0	0	0	0	0	0	0.6	6	5.6	2.9	10.8	8.4	3	3	3	2.7	0	0	0	0	0	0	0	0	0.3	3	2.7	0.5
chr1	38554902	38555001	NR_037432	MIR3659	+	62.2303	6.50093	0.0327643	0.2861	3	2.88	0	0	0	0	0	0	0	0	0	0.12	3	2.88	0	0	0	0	0	0	0	0	0	0.12	3	2.88	0	0	0	0
chr1	38674705	38680439	NR_038928	LINC01343	-	-2.09987	6.25405	0.485618	0.95038	0	0	0	0	0.66	3	3	3	2.34	0	0	0	0	0.44	2	1.56	0	0	0.44	1.34	-0.56	1	0.78	0	0	0	0	0	0	0
chr1	38940867	38942156	NR_146761	LINC01685	+	2.51764	6.1253	0.441902	0.886601	1.02	3	2.66	1.32	0	0	0	0	1.02	3	1.98	1.02	3	1.98	0	0	0	0	0	0	0	0	0	0	0	-1.02	-3	-1.98	0	-1.02
chr1	39328161	39339050	NR_037632	MYCBP	-	-2.76713	5.90224	0.309443	0.688356	0	0	-6	-6	0	3	-2	4	6	2	0	0	0	0	0	0	0	0	0	0	0	0	0	0	0	0	0	0	0	0
chr1	39328161	39347298	NR_037633	GJA9-MYCBP	-	-2.76713	5.90224	0.309443	0.688356	0	0	0	0	0	0.12	3	2.88	0	0	0	0	0	0	0	0	0	0	0	0	0	0	0	0	0	0	0	0	0	0
chr1	39328161	39347298	NR_037634	GJA9-MYCBP	-	-2.76713	5.90224	0.309443	0.688356	0	0	0	0	0	0.12	3	2.88	0	0	0	0	0	0	0	0	0	0	0	0	0	0	0	0	0	0	0	0	0	0
chr1	39328161	39347298	NR_037635	GJA9-MYCBP	-	-2.76713	5.90224	0.309443	0.688356	0	0	0	0	0	0.12	3	2.88	0	0	0	0	0	0	0	0	0	0	0	0	0	0	0	0	0	0	0	0	0	0
chr1	39328161	39347298	NR_037636	GJA9-MYCBP	-	-2.76713	5.90224	0.309443	0.688356	0	0	0	0	0	0.12	3	2.88	0	0	0	0	0	0	0	0	0	0	0	0	0	0	0	0	0	0	0	0	0	0
chr1	39328161	39347298	NR_037637	GJA9-MYCBP	-	-2.76713	5.90224	0.309443	0.688356	0	0	0	0	0	0.12	3	2.88	0	0	0	0	0	0	0	0	0	0	0	0	0	0	0	0	0	0	0	0	0	0
chr1	39339072	39341898	NR_135048	LOC105378663	+	-1.42271	6.7385	0.626072	1	0	0	0	0	0	0	0	0	0	0.88	3.76	5.12	1.36	0.2	1.68	-2.64	-6	-3.36	0	0	0	0	0	0	0	0	0	0	0	0
chr1	39980537	39982341	NR_132962	OXCT2P1	+	1	4.56111	1	1	0	0	0	0	0	0	0	0	0	0	0	0	0	0	0	0	0	0	0	0	0	0	0	0	0	0	0	0	0	0
chr1	39987951	40025370	NR_003929	PPIEL	-	1	4.9402	1	1	0	0	0	0	0	0	0	0	3	3.8	0.6	-1	-0.4	1.8	1.2	1.8	3	3	3	1.2	0	0	0	0	0	0	0	0	0	0
chr1	39987951	40025370	NR_144354	PPIEL	-	1	4.9402	1	1	0	0	0	0	0	0	0	0	3	3.8	0.6	-1	-0.4	1.8	1.2	1.8	3	3	3	1.2	0	0	0	0	0	0	0	0	0	0
chr1	39987951	40025370	NR_144355	PPIEL	-	1	4.9402	1	1	0	0	0	0	0	0	0	0	3	3.8	0.6	-1	-0.4	1.8	1.2	1.8	3	3	3	1.2	0	0	0	0	0	0	0	0	0	0
chr1	39987951	40025370	NR_144356	PPIEL	-	1	4.9402	1	1	0	0	0	0	0	0	0	0	3	3.8	0.6	-1	-0.4	1.8	1.2	1.8	3	3	3	1.2	0	0	0	0	0	0	0	0	0	0
chr1	39987951	40025370	NR_144357	PPIEL	-	1	4.9402	1	1	0	0	0	0	0	0	0	0	3	3.8	0.6	-1	-0.4	1.8	1.2	1.8	3	3	3	1.2	0	0	0	0	0	0	0	0	0	0
chr1	40030741	40038875	NR_125979	LOC101929516	+	28.2135	5.65693	0.305556	0.688356	0	0	0	0	3.28	4	0.72	0	0	0	0	0	0	0	0	0	0	0	0	0	0	0	0	0	0	0	0	0	0	0
chr1	40033045	40033182	NR_002983	SNORA55	-	62.2303	6.35213	0.0327643	0.2861	0	0	0	0	0	0	0	1.08	1.92	0	1.08	3	1.92	0	0	0	0	1.08	3	1.92	0	0	0	0	0	0	0	-1.08	-3	-1.92
chr1	40204516	40222441	NR_036543	PPIE	+	1.57198	7.31182	0.513557	0.968121	0	0	0	0.96	3	3.32	3.04	0.36	0.92	2.44	-3	-1.08	3	3.96	5.04	2.04	0	0	0	0	0	0	0	0.96	3	2.04	0	0	0	0
chr1	40204516	40222441	NR_036544	PPIE	+	1.57198	7.31182	0.513557	0.968121	0	0	0	0.96	3	3.32	3.04	0.36	0.92	2.44	-3	-1.08	3	3.96	5.04	2.04	0	0	0	0	0	0	0	0.96	3	2.04	0	0	0	0
chr1	40254647	40255842	NR_135805	LOC101929536	+	-1.03722	6.33698	1	1	0	0	0	-2.82	-1.12	1.82	-1.76	-2	-0.12	2.82	5.82	3.18	0.18	0	0	0	0	0	0	0	0	0	0	0	0	0	0	0	0	0
chr1	40306705	40349183	NR_132401	TRIT1	-	21.4101	5.86633	0.305556	0.688356	0	0	0	0	0	0	3.4	7.28	2.34	3	1.3	-1.32	1.7	4.66	2.3	0.36	1.98	-1.02	-1.98	-1.02	-3	-1.98	0	0	0	0	0	0	0	0
chr1	40306705	40349183	NR_132402	TRIT1	-	21.4101	5.86633	0.305556	0.688356	0	0	0	0	0	0	3.4	7.28	2.34	3	1.3	-1.32	1.7	4.66	2.3	0.36	1.98	-1.02	-1.98	-1.02	-3	-1.98	0	0	0	0	0	0	0	0
chr1	40306705	40349183	NR_132403	TRIT1	-	21.4101	5.86633	0.305556	0.688356	0	0	0	0	0	0	3.4	7.28	2.34	3	1.3	-1.32	1.7	4.66	2.3	0.36	1.98	-1.02	-1.98	-1.02	-3	-1.98	0	0	0	0	0	0	0	0
chr1	40306705	40349183	NR_132404	TRIT1	-	21.4101	5.86633	0.305556	0.688356	0	0	0	0	0	0	3.4	7.28	2.34	3	1.3	-1.32	1.7	4.66	2.3	0.36	1.98	-1.02	-1.98	-1.02	-3	-1.98	0	0	0	0	0	0	0	0
chr1	40306705	40349183	NR_132405	TRIT1	-	21.4101	5.86633	0.305556	0.688356	0	0	0	0	0	0	3.4	7.28	2.34	3	1.3	-1.32	1.7	4.66	2.3	0.36	1.98	-1.02	-1.98	-1.02	-3	-1.98	0	0	0	0	0	0	0	0
chr1	40306705	40349183	NR_132406	TRIT1	-	21.4101	5.86633	0.305556	0.688356	0	0	0	0	0	0	3.4	7.28	2.34	3	1.3	-1.32	1.7	4.66	2.3	0.36	1.98	-1.02	-1.98	-1.02	-3	-1.98	0	0	0	0	0	0	0	0
chr1	40306705	40349183	NR_132407	TRIT1	-	21.4101	5.86633	0.305556	0.688356	0	0	0	0	0	0	3.4	7.28	2.34	3	1.3	-1.32	1.7	4.66	2.3	0.36	1.98	-1.02	-1.98	-1.02	-3	-1.98	0	0	0	0	0	0	0	0
chr1	40306705	40349183	NR_132408	TRIT1	-	21.4101	5.86633	0.305556	0.688356	0	0	0	0	0	0	3.4	7.28	2.34	3	1.3	-1.32	1.7	4.66	2.3	0.36	1.98	-1.02	-1.98	-1.02	-3	-1.98	0	0	0	0	0	0	0	0
chr1	40306705	40349183	NR_132409	TRIT1	-	21.4101	5.86633	0.305556	0.688356	0	0	0	0	0	0	3.4	7.28	2.34	3	1.3	-1.32	1.7	4.66	2.3	0.36	1.98	-1.02	-1.98	-1.02	-3	-1.98	0	0	0	0	0	0	0	0
chr1	40306705	40349183	NR_132410	TRIT1	-	21.4101	5.86633	0.305556	0.688356	0	0	0	0	0	0	3.4	7.28	2.34	3	1.3	-1.32	1.7	4.66	2.3	0.36	1.98	-1.02	-1.98	-1.02	-3	-1.98	0	0	0	0	0	0	0	0
chr1	40306705	40349183	NR_132412	TRIT1	-	21.4101	5.86633	0.305556	0.688356	0	0	0	0	0	0	3.4	7.28	2.34	3	1.3	-1.32	1.7	4.66	2.3	0.36	1.98	-1.02	-1.98	-1.02	-3	-1.98	0	0	0	0	0	0	0	0
chr1	40306705	40349183	NR_132413	TRIT1	-	21.4101	5.86633	0.305556	0.688356	0	0	0	0	0	0	3.4	7.28	2.34	3	1.3	-1.32	1.7	4.66	2.3	0.36	1.98	-1.02	-1.98	-1.02	-3	-1.98	0	0	0	0	0	0	0	0
chr1	40306705	40349183	NR_132414	TRIT1	-	21.4101	5.86633	0.305556	0.688356	0	0	0	0	0	0	3.4	7.28	2.34	3	1.3	-1.32	1.7	4.66	2.3	0.36	1.98	-1.02	-1.98	-1.02	-3	-1.98	0	0	0	0	0	0	0	0
chr1	40306705	40349183	NR_132415	TRIT1	-	21.4101	5.86633	0.305556	0.688356	0	0	0	0	0	0	3.4	7.28	2.34	3	1.3	-1.32	1.7	4.66	2.3	0.36	1.98	-1.02	-1.98	-1.02	-3	-1.98	0	0	0	0	0	0	0	0
chr1	40420783	40435640	NR_109896	MFSD2A	+	2.29178	6.45357	0.54258	0.968121	0	-1.98	-3	-1.02	0	1.98	3	1.02	1.32	2	0.68	0	0	0	0	0	0	0	0	0	0	0	1.98	3	1.02	0	1.32	0.68	0	0
chr1	41154751	41157933	NR_024567	NFYC-AS1	-	1	5.9934	1	1	0	1.7	4.32	3	4.02	4.98	1.98	0	-1.36	-5.02	-3.94	3.02	3.3	1.02	2.32	2.36	2.96	-1.68	-1.98	0.68	2.34	3.34	3.66	1.98	-1.02	-1.64	0.32	-0.32	0.66	0
chr1	41220026	41220118	NR_029846	MIR30E	+	62.2303	5.784	0.0327643	0.2861	0	1.56	3	1.44	0	0	0	1.56	3	3	3	1.44	0	0	0	0	0	0	0	0	0	0	0	0	0	0	0	0	0	-1.56
chr1	41222955	41223044	NR_029833	MIR30C1	+	62.2303	6.51259	0.0327643	0.2861	0	0	0	0.3	3	2.7	0.3	3	2.7	0	0	0	0	0	0	0	0	0	0	0	0.3	3	2.7	0	0	0	0	0	0	0
chr1	41444970	41478237	NR_125440	CTPS1	+	2.76325	7.88247	0.122445	0.491978	0	0	0	0	1.6	4	2.4	0	0	2.4	4.8	1.8	0	1.2	3.8	5	4.2	7.8	16.2	14	8	6.4	2	1	3.6	3.4	4	2.4	2.4	6
chr1	41480261	41509562	NR_037868	SLFNL1-AS1	+	69.0336	6.63381	0.0227751	0.268503	6.9	2.78	2	1.56	0	0	0	0	0	0	0	0	0	0	0	0	0	0	0	0	0	0.44	2	1.56	0	0	0.22	1	0.78	0
chr1	41492870	41627104	NR_135092	SCMH1	-	1.0504	6.47756	1	1	0	0	0	0	0	0	0	0	-2.76	-3	-0.24	0	-2.76	-3	-0.24	0	0	0	0	0	0	0	0	0	0	0	0	0	1.84	2
chr1	41840675	41841341	NR_135817	LOC101929901	-	1	5.32934	1	1	2.46	0	0	0	0	0	0	0	0	0	0	0	0	0	0	0	0	0	0	0	0	0	0	0	0	0	0	0	0	0
chr1	41944445	41950354	NR_126098	EDN2	-	28.2135	6.01606	0.305556	0.688356	-2.76	-3	-0.24	0	0	0	0	0	0	0	0	0	0	0	0	0	0	0	0	0	0	0	0	0	0	0	0	0	0	0
chr1	42312859	42384496	NR_038260	HIVEP3	-	75.837	5.61559	0.0227751	0.268503	0	0	0	0	0	0	0	0	0	0	0	0	0	0.24	3	2.76	0	0	0	0	0	0	0	0	0	0	0	0	0	0
chr1	42312859	42501596	NR_038261	HIVEP3	-	75.837	5.61559	0.0227751	0.268503	0	0.24	3	2.76	0.24	3	2.76	0	0	0	0	0	0	0	0	0	0	0	0	0	0	0	0	0	0	0	0	0	0	0
chr1	43148657	43169474	NR_132737	YBX1	+	1.02197	7.02027	1	1	3.28	5	4.44	0.86	0.56	4.14	4.72	3	2.16	-3.28	-4.58	-1.44	1.86	0.44	-2.58	-0.42	-2.58	0.42	2.58	0	0	0	0	0	0	0	0	0	0	0
chr1	43232915	43241413	NR_040733	C1orf50	+	6.58309	7.24432	0.0267078	0.2861	3	2.1	0	0.9	3	3.3	4	3.7	3	2.1	0.9	2.1	1.5	4.7	3.4	2.3	2.1	0	0	0	0	0	0	0	0	0	0	0.9	3	2.7
chr1	43242336	43250566	NR_133055	LOC105378683	-	1.61421	6.13849	0.818193	1	3	3	0.96	0	0	0	1.36	2	0.64	0	0	0	0	0	0	0	0	0	0	0	0	0	0	0	0	0	0	0	0	0
chr1	43323292	43354463	NR_104171	LOC339539	+	1.38835	6.15074	1	1	0	0	0	0	0	-2.52	-3	-0.48	0	0	0	2.52	0.48	0	0	0	0	0	0	0	0	2.52	3	0.48	0	0	0	0	0	0
chr1	43424719	43449029	NR_033967	SLC2A1-AS1	+	1.3949	6.52495	0.757076	1	1.24	0	0	0	0	1.14	3	1.86	1.14	1.86	-1.14	-3	-3	-0.72	3	1.86	0	0	0	0	0	0	0	0	0	0	0	0	0	1.14
chr1	43637322	43637383	NR_106791	MIR6733	-	1.32015	6.21352	0.820975	1	0	0	0	0	0	0	0	0	1.02	3	1.98	0	0	0	0	0	0	0	0	0	0	0	0	0.68	2	1.32	0	0.68	1.32	0
chr1	43829067	43833745	NR_046117	ELOVL1	-	41.8202	6.87424	0.113277	0.460612	0	0.1	1	0.8	-1	-0.7	1.5	-3	-2.7	0	0	0	0	0	0.2	2	1.8	0.2	2	1.8	0	0	0.3	3	2.7	0	0	0	0	0
chr1	43830318	43830386	NR_106792	MIR6734	-	14.6067	6.06007	0.537037	0.968121	0	0.56	2	1.44	0	0	0	0	0	0	0	0	0	0	0	0	0	0	0	0	0	0	0	0	0	0	0	0	0	0
chr1	43913448	43914315	NR_046744	SZT2-AS1	-	55.4269	6.04993	0.0482191	0.318116	0	0	0	0	0	0	0	0	0	0	0	0	0	0	0	0	0	1.4	2	0.6	0	0	2.1	3	0.9	0	0	0	0	0
chr1	43914209	43914282	NR_106793	MIR6735	+	14.6067	6.23398	0.537037	0.968121	0	0	0.36	2	1.64	0	0	0	0	0	0	0	0	0	0	0	0	0	0	0	0	0	0	0	0	0	0	0	0	0
chr1	44165408	44173012	NR_033827	KDM4A-AS1	-	41.8202	6.37643	0.113277	0.460612	1.52	2	0.48	0	0	2.28	0.72	3.8	5	1.2	0	0	-2.28	-0.72	-2.28	-5.28	-3.72	-0.72	0	0	0	0	0	0	0	0	0	0	0	0
chr1	44173167	44396837	NR_073016	ST3GAL3	+	-1.63915	6.77873	0.5462	0.968416	-4.02	-4.98	-1.98	-1.02	-1.98	0	0	1.7	5	3.3	1.02	1.98	0	0	0.68	2	1.32	0	0	0	-1.02	-3	-1.98	0	0	0	0	0	0	0
chr1	44173167	44396837	NR_073017	ST3GAL3	+	-1.63915	6.77873	0.5462	0.968416	-4.02	-4.98	-1.98	-1.02	-1.98	0	0	1.7	5	3.3	1.02	1.98	0	0	0.68	2	1.32	0	0	0	-1.02	-3	-1.98	0	0	0	0	0	0	0
chr1	44173167	44396837	NR_073018	ST3GAL3	+	-1.63915	6.77873	0.5462	0.968416	-4.02	-4.98	-1.98	-1.02	-1.98	0	0	1.7	5	3.3	1.02	1.98	0	0	0.68	2	1.32	0	0	0	-1.02	-3	-1.98	0	0	0	0	0	0	0
chr1	44173167	44396837	NR_073019	ST3GAL3	+	-1.63915	6.77873	0.5462	0.968416	-4.02	-4.98	-1.98	-1.02	-1.98	0	0	1.7	5	3.3	1.02	1.98	0	0	0.68	2	1.32	0	0	0	-1.02	-3	-1.98	0	0	0	0	0	0	0
chr1	44173167	44396837	NR_073020	ST3GAL3	+	-1.63915	6.77873	0.5462	0.968416	-4.02	-4.98	-1.98	-1.02	-1.98	0	0	1.7	5	3.3	1.02	1.98	0	0	0.68	2	1.32	0	0	0	-1.02	-3	-1.98	0	0	0	0	0	0	0
chr1	44173167	44396837	NR_073021	ST3GAL3	+	-1.63915	6.77873	0.5462	0.968416	-4.02	-4.98	-1.98	-1.02	-1.98	0	0	1.7	5	3.3	1.02	1.98	0	0	0.68	2	1.32	0	0	0	-1.02	-3	-1.98	0	0	0	0	0	0	0
chr1	44173167	44396837	NR_073023	ST3GAL3	+	-1.63915	6.77873	0.5462	0.968416	-4.02	-4.98	-1.98	-1.02	-1.98	0	0	1.7	5	3.3	1.02	1.98	0	0	0.68	2	1.32	0	0	0	-1.02	-3	-1.98	0	0	0	0	0	0	0
chr1	44173167	44396837	NR_146867	ST3GAL3	+	-1.63915	6.77873	0.5462	0.968416	-4.02	-4.98	-1.98	-1.02	-1.98	0	0	1.7	5	3.3	1.02	1.98	0	0	0.68	2	1.32	0	0	0	-1.02	-3	-1.98	0	0	0	0	0	0	0
chr1	44175075	44193014	NR_125986	LOC101929592	-	-1.06766	6.01261	1	1	-0.72	-1	-0.28	0	0	0	0	0	0	0	0	0	2.16	3	0.84	2.16	3	0.84	2.16	3	0.84	0	0	-2.16	-3.72	-3.28	-0.84	0	0	0
chr1	44304293	44304355	NR_106727	MIR6079	+	7.80336	6.48332	1	1	0	0	0	0	0	0	0	0	0	0	0	0	0	0	0	0	0	0	0	0	0.86	1	0.14	0	0	0	0	0	0	0
chr1	44457380	44462198	NR_146064	CCDC24	+	-1.93324	6.87047	0.388834	0.818982	3	-0.6	-3	-1.2	-1.8	-4.8	-4.2	-1.2	0	0	0	1.8	3	-0.6	0	0.8	0	1.8	1.2	0	0	0	0	0	0	0	0	0	0	0
chr1	44462154	44483012	NR_048548	SLC6A9	-	-1.40692	6.74925	0.744784	1	-0.72	0	0	0	0	2.28	3	0.72	0	1.52	0.48	0	0	0	0	0	0	0	0	0	0	0	0	0	0	0	0	0	0	0
chr1	44688266	44709955	NR_110056	ERI3-IT1	-	-1.41665	6.99952	0.840435	1	0	0	0	0	0	-2.7	-3	-0.3	-2.7	-3	-0.3	0	0	0	0	0	0	0	0	0	0	0	0	0	0	0	0	0	0	0
chr1	44709047	44709955	NR_046817	ERI3-IT1	-	-1.40692	6.1274	0.744784	1	0	0	0	0	0	-2.7	-3	-0.3	-2.7	-3	-0.3	0	0	0	0	0	0	0	0	0	0	0	0	0	0	0	0	0	0	0
chr1	44718015	44718231	NR_132966	SNORA110	-	69.0336	6.44975	0.0227751	0.268503	0	0.76	2	1.24	1.14	3	1.86	0	0	0	0	0	0	0	0	0	0	0	0	0	0	0	1.14	1.86	0	1.14	3	1.86	1.9	4.24
chr1	45011164	45011224	NR_049849	MIR5584	+	-1.40692	6.1335	0.744784	1	0	0	0	0	0	0	0	0	0	-0.84	-3	-2.16	0.84	3	2.16	0	0	0	0	0	0	0	0	0	0	0	0	0	0	0
chr1	45136628	45136728	NR_145816	SNORD145	-	21.4101	5.48312	0.305556	0.688356	0	0.44	1	0.56	0	0	0	0	0	0	0	0	0	0	0	0	0	0	0	0	0	0	0	1.32	3	1.68	0	0	0	0
chr1	45227706	45227779	NR_145793	SNORD160	+	14.6067	6.35136	0.537037	0.968121	0	0	0	0	0	0	0	0	0	0	0	0	0	0	0	0.24	1.76	0	0	0	0	0	0	0	0	0	0	0	0	0
chr1	45241536	45241610	NR_000015	SNORD55	+	-1.07963	8.30288	0.918265	1	3.84	7.32	2.52	3.6	7.88	8.28	5.84	0.68	-1	1.16	0.56	0	0	0	0	-2.16	-3	-0.84	0	-2.16	-0.84	0	0	0	0	0	0.72	3.16	3.28	0.84
chr1	45242163	45242261	NR_000024	SNORD46	+	-2.09987	6.62796	0.485618	0.95038	0	0	-0.78	-3	-2.22	0	-0.78	-2.22	0	0	0	0	0	0.26	1.78	3.74	2.22	0	0	0	0	0	0	0	0	0	0	0	0	0
chr1	45243513	45243584	NR_001456	SNORD38A	+	1.84006	6.22747	0.666686	1	0	0	0	0	0	0	0	0	0	0.78	3.78	5.22	1.44	-2.22	0	0.26	1.26	1.48	0	0	0	0	0	0	0	0	0	0	0	0
chr1	45244061	45244130	NR_001457	SNORD38B	+	1.84006	6.34491	0.666686	1	5.34	1.68	-2.34	0	0.22	1.22	1.56	0	0	0	0	0	0	0	0	0	0	0	0	0	0	0	0	0	0	0	0	0	0	0
chr1	45477804	45481341	NR_036510	UROD	+	2.65809	6.70541	0.213257	0.688356	0	0	0	0	0.24	3	2.76	0	0	-0.24	-2.76	-0.24	-2.76	0.48	6	5.68	2	1.84	0	0.24	2.76	0.24	3	2.76	0	0	0	0.24	3	2.76
chr1	45769581	45771291	NR_024270	LINC01144	+	2.78663	7.14074	0.135284	0.538167	0	1.86	3	1.14	0	3.72	7.86	5.28	4.86	2.28	1.24	2.62	3	5.48	4.52	4.24	0.66	-2.62	-3	0.72	1.14	0	0	0	0	0	0	0	0	-1.86
chr1	45794913	45805787	NR_146883	MUTYH	-	1.38835	5.51172	1	1	2.22	0.78	3	2.22	0.78	3	3.78	5.22	2.22	0	0.78	1.18	-1.66	3.96	0.48	0.04	3.52	4.48	1.44	-2.22	0	0	-0.78	-2.22	0	0	0	0	0.78	2.22
chr1	45794913	45806142	NR_146882	MUTYH	-	1.38835	5.51172	1	1	-3	-2.2	2	1.68	0	0.48	3	2.52	0.48	3	2.52	0.48	3	3.48	5.52	2.52	0	0.48	1.88	-2.56	4.36	0.68	-0.36	3.32	4.68	2.04	-2.52	0	0	-0.48
chr1	45959597	45965751	NR_033296	CCDC163	-	-2.76713	6.15403	0.309443	0.688356	0	0	-2.94	-0.06	-2.94	-3	-0.06	0.98	-2.92	-3	2.88	1.04	-1.94	2.9	3	0.06	-2.94	-3	2.88	-5.82	-3.06	-0.06	-2.94	2.88	3	0.06	2.94	3	0.06	0
chr1	45959597	45965751	NR_033297	CCDC163	-	-2.76713	6.15403	0.309443	0.688356	0	0	-2.94	-0.06	-2.94	-3	-0.06	0.98	-2.92	-3	2.88	1.04	-1.94	2.9	3	0.06	-2.94	-3	2.88	-5.82	-3.06	-0.06	-2.94	2.88	3	0.06	2.94	3	0.06	0
chr1	45959597	45965751	NR_033298	CCDC163	-	-2.76713	6.15403	0.309443	0.688356	0	0	-2.94	-0.06	-2.94	-3	-0.06	0.98	-2.92	-3	2.88	1.04	-1.94	2.9	3	0.06	-2.94	-3	2.88	-5.82	-3.06	-0.06	-2.94	2.88	3	0.06	2.94	3	0.06	0
chr1	46111451	46112357	NR_026768	RPS15AP10	-	2.04852	6.29824	0.553371	0.968416	-3	-0.42	0	0	0	0	0	0	0	0	0	0	2.58	3	0.42	-1.72	0.58	2.72	0.42	0	0	0	0	0	0	0	0	0	0	0
chr1	46505811	46598380	NR_137329	PIK3R3	-	28.2135	6.12161	0.305556	0.688356	3	3	1.8	0	1.2	3	1.8	-1.2	-3	-0.6	5	3.6	-3	-1.4	-0.2	-2.4	-1.8	-1.2	-1.4	0.6	0	0	0	0	0.8	2	1.2	0.8	2	1.2
chr1	46599042	46604752	NR_125987	LOC101929626	+	1.0504	6.87584	1	1	2.52	3	0.48	0	2.52	3	3	-2.04	-3	-0.48	-2.52	-3	-0.48	0	0	0	0	0	0	0	0	0	0	0	0	0	0	0	0	0
chr1	46805848	46830824	NR_045789	NSUN4	+	1.72708	7.10437	0.419643	0.859041	0	0	0	2.88	3	0.12	0	0	0	2.88	4.92	2.12	0.08	0	2.88	3	2.04	1.04	0.04	3.84	7.84	2.24	-0.88	-1.96	1.84	2.96	0.12	2.88	3	3
chr1	46805848	46830824	NR_045790	NSUN4	+	1.72708	7.10437	0.419643	0.859041	0	0	0	2.88	3	0.12	0	0	0	2.88	4.92	2.12	0.08	0	2.88	3	2.04	1.04	0.04	3.84	7.84	2.24	-0.88	-1.96	1.84	2.96	0.12	2.88	3	3
chr1	46805848	46830824	NR_045791	NSUN4	+	1.72708	7.10437	0.419643	0.859041	0	0	0	2.88	3	0.12	0	0	0	2.88	4.92	2.12	0.08	0	2.88	3	2.04	1.04	0.04	3.84	7.84	2.24	-0.88	-1.96	1.84	2.96	0.12	2.88	3	3
chr1	46899498	46911374	NR_045483	FAAHP1	+	-2.52355	5.76036	0.295163	0.688356	0	0	0	0	0	0	0	0	0	0	0	1.92	2	2.96	3	0.12	0	0	-2.88	-3	-5.88	-3.12	-0.12	0	0	0	0	0	0	0
chr1	46912344	46915376	NR_121680	LINC01398	-	-5.03415	6.2509	0.0656334	0.414329	0	0	1.44	3	1.56	0	0	0	0	0	0	0	0	0	0	0	0	0	0	0	0	0	-1.44	-3	-1.56	1.44	3	1.56	0	0
chr1	47004367	47035927	NR_038403	MKNK1-AS1	+	28.2135	6.36602	0.305556	0.688356	0	0	0	0	0	0	0	0	0	0	0	0	0	0.68	2	1.32	0	0	0	0.68	1.32	0	0	0	0	0	0	0	0	1.02
chr1	47023078	47069966	NR_024174	MKNK1	-	2.7435	6.39216	0.360636	0.771995	1.36	2	0.64	0	0	0	0	0	2.04	3	0.96	0	0	0	0	0	-0.68	-0.32	-4.08	-1.92	2.04	3	0.96	0	0	0	2.04	3	0.96	0
chr1	47023078	47069966	NR_024176	MKNK1	-	2.7435	6.39216	0.360636	0.771995	1.36	2	0.64	0	0	0	0	0	2.04	3	0.96	0	0	0	0	0	-0.68	-0.32	-4.08	-1.92	2.04	3	0.96	0	0	0	2.04	3	0.96	0
chr1	47023078	47069973	NR_146512	MKNK1	-	2.7435	6.39216	0.360636	0.771995	1.08	2	0.92	0	0	0	0	0	1.62	3	1.38	0	0	0	0	0	-0.54	-0.46	-3.24	-2.76	1.62	3	1.38	0	0	0	1.62	3	1.38	0
chr1	47139707	47157769	NR_038827	EFCAB14-AS1	+	-88.3668	5.86175	0.0161545	0.268503	0	0	0	0	0	0	0	0	0	0	0	0	0	0	0	0	-0.42	-3	-2.58	0	0	0	-0.42	-3	-2.58	-0.42	-3	-2.58	0	0
chr1	47139707	47157769	NR_038828	EFCAB14-AS1	+	-88.3668	5.86175	0.0161545	0.268503	0	0	0	0	0	0	0	0	0	0	0	0	0	0	0	0	-0.42	-3	-2.58	0	0	0	-0.42	-3	-2.58	-0.42	-3	-2.58	0	0
chr1	47264669	47285021	NR_135003	CYP4B1	+	1.38835	6.48222	1	1	0	0	0	0	0	0	0	0	0	0	0	0	0	0	0	1.14	3	1.86	0	1.14	3	1.86	0	-1.14	-3	-1.86	0	0	0	0
chr1	47308766	47366147	NR_002788	CYP4Z2P	-	28.2135	5.70388	0.305556	0.688356	0	0	0	0	-0.18	-3	-2.82	0	-0.18	-3	-2.82	0	0	0	-0.18	-2.82	0	0	0	0	0	0	0	0	0	0	0	0	0	0
chr1	47394845	47407156	NR_134988	CYP4A11	-	1	4.55437	1	1	-0.36	0	0	0	0	0	0	2.64	3	0.36	0	0	0	0	0	0	0	0	0	0	0	0	0	0	0	0	-2.64	-3	-0.36	0
chr1	47394845	47407156	NR_134989	CYP4A11	-	1	4.55437	1	1	-0.36	0	0	0	0	0	0	2.64	3	0.36	0	0	0	0	0	0	0	0	0	0	0	0	0	0	0	0	-2.64	-3	-0.36	0
chr1	47394845	47407156	NR_134990	CYP4A11	-	1	4.55437	1	1	-0.36	0	0	0	0	0	0	2.64	3	0.36	0	0	0	0	0	0	0	0	0	0	0	0	0	0	0	0	-2.64	-3	-0.36	0
chr1	47394845	47407156	NR_134991	CYP4A11	-	1	4.55437	1	1	-0.36	0	0	0	0	0	0	2.64	3	0.36	0	0	0	0	0	0	0	0	0	0	0	0	0	0	0	0	-2.64	-3	-0.36	0
chr1	47394845	47407156	NR_134992	CYP4A11	-	1	4.55437	1	1	-0.36	0	0	0	0	0	0	2.64	3	0.36	0	0	0	0	0	0	0	0	0	0	0	0	0	0	0	0	-2.64	-3	-0.36	0
chr1	47394845	47407156	NR_134993	CYP4A11	-	1	4.55437	1	1	-0.36	0	0	0	0	0	0	2.64	3	0.36	0	0	0	0	0	0	0	0	0	0	0	0	0	0	0	0	-2.64	-3	-0.36	0
chr1	47394845	47407156	NR_134994	CYP4A11	-	1	4.55437	1	1	-0.36	0	0	0	0	0	0	2.64	3	0.36	0	0	0	0	0	0	0	0	0	0	0	0	0	0	0	0	-2.64	-3	-0.36	0
chr1	47644921	47646011	NR_047498	LINC00853	+	-1.40692	6.13496	0.744784	1	0	-1.26	-1.74	0	0	0	0	0	0	0	0	0	0	0	0	0	0	0	0	0	0	0	0	0	0	0	0	0	0	1.26
chr1	47799468	47824547	NR_046395	CMPK1	+	-1.08683	7.9096	0.930093	1	0	0	0.36	1	-0.44	-0.84	4.08	3.84	1.08	4.08	4.92	5.16	6.84	5.16	7.92	6	4.92	1.92	0	0	-3.96	-8.84	-4.28	-1.92	-2.16	-5.28	-2.92	-0.64	0	0
chr1	47799468	47844511	NR_046394	CMPK1	+	-1.08683	7.9096	0.930093	1	0	0	0.36	1	-0.44	-0.84	4.08	3.84	1.08	4.08	4.92	5.16	6.84	5.16	7.92	6	4.92	1.92	0	0	-3.96	-8.84	-4.28	-1.92	-2.16	-5.28	-2.92	-0.64	0	0
chr1	47846467	47902989	NR_126355	LINC01389	-	-1.86032	5.88174	0.553371	0.968416	0.66	3.66	6	5.34	2.34	0	0	0	0	0	0	0	0	0	0	0	0.66	3	2.12	-0.34	2.22	2.34	0.44	1.56	0	0	0	0	0	0
chr1	47897806	47900313	NR_026878	FOXD2-AS1	-	14.6067	5.80088	0.537037	0.968121	0	0	0	0	0	0	0	0	0	0	0	0	0	0	0	0	0	0	2.22	3	3	0.78	0	4.44	1.56	2.22	3	0.78	0	0
chr1	48567386	48648100	NR_026749	SKINT1L	-	-30.1223	5.49943	0.305556	0.688356	0	0	0	0	0	0	0	0	0	0	0	2	0	0	0	0	0	0	0	0	0	0	0	0	0	0	3	0	1	1
chr1	48998526	50489626	NR_136623	AGBL4	-	-1.41665	6.18014	0.840435	1	0	0	0	0	0	0	0	1.44	3	1.56	0	0	0	0	0	1.44	3	1.56	-0.48	0.44	2.48	1.56	0	0	-1.44	-3	-1.56	0	-1.44	-2.04
chr1	49193194	49242641	NR_146232	BEND5	-	-88.3668	6.28089	0.0161545	0.268503	0	0	0	0	0	0	0	0	0	0	0	0.36	2	1.64	0	0	0	0	0	0	0	0	0	0	0	0.54	3	2.46	0	0
chr1	49723082	49734966	NR_125988	LOC101929721	+	7.80336	5.03915	1	1	0	0	0	0	0	0	0	0	0	0.64	0.36	0	0	0	0	0	0	0	0	0	0	0	0	0	0	0	0	0	0	0
chr1	49839872	49937757	NR_046839	AGBL4-IT1	-	-10.7074	6.10175	1	1	-3	-0.42	0	-2.58	-3	-0.42	0	0	0	0	0	0	0	0	0	0	0	0	0	0	0	0	0	0	-2.58	-3	-0.42	0	0	0
chr1	50575287	50646972	NR_136725	ELAVL4	+	-2.76713	6.11729	0.309443	0.688356	0	0	0	0	0	-2.22	-3	-0.78	0	0	0	0	-2.22	-3	-0.78	0	0	0	0	0	0	0	0	0	2.22	3	0.78	0	0	0
chr1	51525508	51525577	NR_039617	MIR4421	+	1.38835	6.46825	1	1	0	0	0	0	0	0	0	0	0	0	0	0	0	0.48	3	2.52	0	-0.48	-2.52	0.48	2.52	0	0	0	0	0	0	0	0	0
chr1	51525689	51525775	NR_106754	MIR6500	+	1.38835	6.63066	1	1	0	0	0	0	0	0	0	0	0	0	2.34	3	0.66	0	-2.34	-0.66	2.34	0.66	0	0	0	0	0	0	0	0	0	0	0	0
chr1	51660766	51700768	NR_147076	LINC01562	-	35.0168	6.06466	0.182348	0.633637	0	0	0	0	-1.92	-3	-3	-3	-1.08	-1.92	-3	-3	-3	-1.08	0	0	-1.92	-3	-1.08	0	0	0	0	0	0	0	0	0	1.92	3
chr1	51795325	51796953	NR_123731	TTC39A-AS1	+	-49.5371	6.61689	0.0728207	0.414329	0	0	0	0	0	0	0	0	0	0	0	0	0	0	0	0	0	0	0	0	0	0	0	0	0	0	-1	-2	-2.5	-3
chr1	52082545	52254891	NR_036662	OSBPL9	+	1.34036	6.56366	0.720035	1	-2.7	-3	-3	-3	-0.3	2.7	5.7	6	3.3	0.3	0	1.8	0.2	-2.7	7.8	9	0.9	0	0	0	-2.7	-0.3	0	0	0	0	0	0	0	0
chr1	52302015	52302074	NR_031580	MIR761	-	2.29178	6.03514	0.54258	0.968121	0	0	0	0	0	0	0	2.08	1.92	1.56	3	1.44	0	0	0	0	0	0	0	1.56	3	1.44	0	0	0	0	0	0	0	0
chr1	52497768	52521843	NR_046405	TXNDC12	-	48.6236	5.7174	0.0728207	0.414329	-3	-3	-2.16	3.42	5.72	4	4.14	4.72	3.56	6.44	2.58	0.14	1	0.86	0	0	0	0	0	0.42	2.58	0	0	0	0	0	-0.42	-3	-2.16	3
chr1	52497768	52521843	NR_046406	TXNDC12	-	48.6236	5.7174	0.0728207	0.414329	-3	-3	-2.16	3.42	5.72	4	4.14	4.72	3.56	6.44	2.58	0.14	1	0.86	0	0	0	0	0	0.42	2.58	0	0	0	0	0	-0.42	-3	-2.16	3
chr1	52516589	52518355	NR_126385	TXNDC12-AS1	+	1.99956	5.96052	0.675179	1	0	0	0	0	0	0	0	0	0	2.34	3	0.66	0	0	0	-0.78	-1	-0.22	0	0	0	0	0	0	0	0	0	0	0	0
chr1	53099015	53134792	NR_135156	FAM159A	+	2.71503	5.68316	0.485618	0.95038	0	0	0	0	0	0	0	0.6	1.4	0	0.3	1	1	1	1.3	2	1.4	0	0	0	0	0	0	0	0	0	0	0	0	0.9
chr1	53099015	53134792	NR_135157	FAM159A	+	2.71503	5.68316	0.485618	0.95038	0	0	0	0	0	0	0	0.6	1.4	0	0.3	1	1	1	1.3	2	1.4	0	0	0	0	0	0	0	0	0	0	0	0	0.9
chr1	53394345	53394444	NR_039971	MIR1273F	+	1	5.79647	1	1	0	0	0	0	0	0	0	0	0	0	0	0	0	0	0	0	0	0	0	0	0	0	0	0	0	0	0	0	0	0
chr1	53400601	53400689	NR_039970	MIR5095	+	1	5.51431	1	1	0	0	0	0	0	0	0	0	0	0	0	0	0	0	0	0	0	0	0	0	0	0	0	0	0	0	0	0	0	0
chr1	53405985	53406085	NR_039972	MIR1273G	+	35.0168	6.41834	0.182348	0.633637	0	0	0	0	0	0	0	0	0	0	0	0	0	0	0	0	0	0	0	0	2.1	3	0.9	0	0	1.4	2	0.6	0	0
chr1	53552850	53608304	NR_109858	SLC1A7	-	143.871	6.52977	0.0017497	0.228458	3.68	0.32	0	2.76	3	0.24	0	0	0	0	0	0	0	0	0	0	0	0	0	0	0	2.76	3	0.24	0	0	0	0	0	0.92
chr1	53685472	53686311	NR_130897	C1orf123	-	-1.31179	7.80526	0.685578	1	0	0	-3.9	-2.66	1.9	2.22	-5.8	-4.88	-0.88	5.46	1.54	-2.34	1.68	1.44	-3.68	-3.44	0.9	-2.68	-7.9	-2.76	1.34	0.44	0	0	0	0	0	0	0	0
chr1	53704281	53708455	NR_038953	LOC100507564	+	2.09714	7.2157	0.25245	0.688356	0	0	3.1	8.1	8.76	6.76	10.34	17.34	14.42	6.66	6.48	3.04	-1.86	-3	-1.14	0	0	0	0	0	0	0	0	0	0	0	0	0	0	0
chr1	53793904	53802181	NR_131923	LINC01771	+	150.674	6.5117	0.00139115	0.228458	0	0.24	3	2.76	0.24	2.76	0.16	2	1.84	0	0.24	3	3	3	2.76	0	0	0	0	0.24	2.76	0	0	0	0.24	2.76	0	0.16	1.84	0
chr1	53904042	53905693	NR_002314	SLC25A3P1	-	103.05	6.14274	0.00637942	0.228458	0	0	0	0	0	0	0	0	0	0	0	-0.42	-3	-2.72	-1	-0.86	0	0	0	0	0	0.42	3	2.58	0.42	2.58	0	0	0	0
chr1	54231133	54304225	NR_033142	NDC1	-	1	6.36942	1	1	0	0	0	0	0	0	0	0.5	1	0.5	1.5	3	4	5	5.5	4.5	3	2.5	0.5	-0.5	0	0	0	0	0	0	0.5	1	0.5	0
chr1	54317391	54355487	NR_036639	YIPF1	-	-1.40692	6.2246	0.744784	1	1.44	-2.22	0	0	0	0	0	0.78	3	3.26	3.22	-0.04	-2.22	-0.78	-3	-2.22	0	0	0	0.78	3	2.22	0	0	0	0	0	0	0	0
chr1	54317391	54355487	NR_036640	YIPF1	-	-1.40692	6.2246	0.744784	1	1.44	-2.22	0	0	0	0	0	0.78	3	3.26	3.22	-0.04	-2.22	-0.78	-3	-2.22	0	0	0	0.78	3	2.22	0	0	0	0	0	0	0	0
chr1	54317391	54355504	NR_135075	YIPF1	-	-1.40692	6.2246	0.744784	1	3	-2.52	-0.24	0	0	0	0	0	2.76	3	3.92	1.24	-2.68	-0.24	-2.76	-3	-0.24	0	0	0	2.76	3	0.24	0	0	0	0	0	0	0
chr1	54359859	54376759	NR_136692	DIO1	+	1	5.48484	1	1	0	0	0	0	0	0	0	0	0	0	0	0	0	0	0	0	0	0	0	0	0	0	0	0	0	0	0	0	0	0
chr1	54359859	54376759	NR_136693	DIO1	+	1	5.48484	1	1	0	0	0	0	0	0	0	0	0	0	0	0	0	0	0	0	0	0	0	0	0	0	0	0	0	0	0	0	0	0
chr1	54387233	54411496	NR_133632	HSPB11	-	7.80336	5.84671	1	1	-3	-2.76	0	0	0	0	0	0	0	0	0	0.16	2.64	10	9.28	0.68	-2.76	0	0	0	0	0	0	0	0	0	0	0	0	0
chr1	54387233	54411496	NR_133633	HSPB11	-	7.80336	5.84671	1	1	-3	-2.76	0	0	0	0	0	0	0	0	0	0.16	2.64	10	9.28	0.68	-2.76	0	0	0	0	0	0	0	0	0	0	0	0	0
chr1	54519244	54578192	NR_130900	TCEANC2	+	-3.01523	6.74387	0.181042	0.633637	0	2.64	1.24	3.64	0.48	-2.64	-0.36	0	0	0	-2.64	-8.28	-6.36	-0.72	0	-2.64	-3	-0.36	0	0	0	0	0	0	0	0	0	0	0	0
chr1	54519751	54519827	NR_039942	MIR4781	+	-5.48756	6.23594	0.0521585	0.337953	-3.12	-8.94	-5.88	0	-0.06	-3	-2.94	0	0	0	0	0	0	0	0	0	0	0	0	0	0	0	0	0	0	0	0	0	0.06	3
chr1	54702115	54704736	NR_103541	SSBP3-AS1	+	21.4101	5.67017	0.305556	0.688356	1.4	0	0	0	0	0	0.9	3	2.1	0	0	0	0	0	0	0	0	0	0	0	0	0	0	0	0	0	0	0	0	-0.9
chr1	55107412	55175940	NR_026782	MROH7	+	14.6067	6.06415	0.537037	0.968121	0	0	0	0	0	0	0	0	0	0.48	2	1.52	0	0	0	0	0	0	0	0	0	0	0	0	0	0	0	0	0	0.72
chr1	55107412	55175940	NR_111931	MROH7	+	14.6067	6.06415	0.537037	0.968121	0	0	0	0	0	0	0	0	0	0.48	2	1.52	0	0	0	0	0	0	0	0	0	0	0	0	0	0	0	0	0	0.72
chr1	55107412	55208328	NR_037639	MROH7-TTC4	+	14.6067	6.06415	0.537037	0.968121	0	0	0	0	0	0	0	0	0	0.48	2	1.52	0	0	0	0	0	0	0	0	0	0	0	0	0	0	0	0	0	0.72
chr1	55107412	55208328	NR_037640	MROH7-TTC4	+	14.6067	6.06415	0.537037	0.968121	0	0	0	0	0	0	0	0	0	0.48	2	1.52	0	0	0	0	0	0	0	0	0	0	0	0	0	0	0	0	0	0.72
chr1	55107412	55208328	NR_037641	MROH7-TTC4	+	14.6067	6.06415	0.537037	0.968121	0	0	0	0	0	0	0	0	0	0.48	2	1.52	0	0	0	0	0	0	0	0	0	0	0	0	0	0	0	0	0	0.72
chr1	55505894	55530526	NR_110451	PCSK9	+	-2.11302	6.21138	0.411229	0.847405	0	0	0	0	2.64	3	0.36	0	0	0	0	0	0	0	-2.64	-3	-0.36	0	-2.64	-5.64	-3.36	-0.36	0	0	0	2.64	3	0.36	0	0
chr1	55681080	55683128	NR_038320	LOC100507634	+	1.79825	7.43726	0.378584	0.80352	0	1.2	0.8	1.8	2.4	2	2.6	8.4	7.8	5.6	9.6	4.8	-3.6	-2.4	4.8	6.8	2.4	-1.8	-1.2	0	0	0	3.6	6.6	3.4	0.4	0	0	0	0
chr1	55683533	55699850	NR_146283	MIR4422HG	+	1	5.9117	1	1	0	0	0	0	0	0	0	0	0	0	0	0	0	0	0	0	0	0	0	0	0	0	0	0	0	0	0	0	0	0
chr1	55691313	55691396	NR_039618	MIR4422	+	2.06592	6.73414	0.54258	0.968121	3	2.22	0	0.78	3	2.22	0	0	0	0	0	0	0	0	0	0	0	0	0.78	2.22	0	-0.78	-3	-2.22	0	0	0	0	0	0
chr1	56381281	56410636	NR_147162	LINC01753	-	-1.42	6.58928	0.656613	1	0	0	0.84	3	2.16	0.84	3	2.16	0	0	0	0	0	0	0	0	0	-0.56	-2	-1.44	0	0	-0.84	-3	-2.16	0	0	0	0	0
chr1	56410759	56415792	NR_147161	LINC01755	+	-1.42	6.43753	0.656613	1	0	0	0	0	0	0	0	0	0	0.54	3	2.46	0.54	3	2.46	0	0	0.54	2.46	-0.54	-2.46	0	0	-0.54	-2.46	-0.54	-3	-2.46	0	0
chr1	56880634	56881638	NR_147163	LINC01767	+	41.8202	6.4413	0.113277	0.460612	0	0	0	0	0	0	0	0	0	0	0	0	0	0	0	2.04	3	0.96	2.04	3	0.96	0	0	0	0	0	0	0	0	0
chr1	57093463	57110991	NR_135111	LOC101929935	-	-1.8809	5.68968	0.588182	1	3	2.46	1.08	6	5.28	2.54	5.54	7.46	4.1	-0.54	-2.46	0.54	2.46	0	0	0	0	0	0	0	0	0	0	0.54	3	3	2.46	0.54	3	2.46
chr1	58326214	58328654	NR_104365	DAB1-AS1	+	-1.40692	6.0986	0.744784	1	3	2.16	0	0	0	0	0	0	0	0	0	0	0	0	-0.84	-3	-2.16	0	0	0	0	0	0	0	0	0	0	0	0	0
chr1	58326214	58328786	NR_104362	DAB1-AS1	+	-1.40692	6.0986	0.744784	1	3	2.16	0	0	0	0	0	0	0	0	0	0	0	0	-0.84	-3	-2.16	0	0	0	0	0	0	0	0	0	0	0	0	0
chr1	58326214	58328786	NR_104363	DAB1-AS1	+	-1.40692	6.0986	0.744784	1	3	2.16	0	0	0	0	0	0	0	0	0	0	0	0	-0.84	-3	-2.16	0	0	0	0	0	0	0	0	0	0	0	0	0
chr1	58326214	58328786	NR_104364	DAB1-AS1	+	-1.40692	6.0986	0.744784	1	3	2.16	0	0	0	0	0	0	0	0	0	0	0	0	-0.84	-3	-2.16	0	0	0	0	0	0	0	0	0	0	0	0	0
chr1	59250822	59365384	NR_034014	LINC01135	+	4.3245	6.38576	0.114677	0.463581	1.68	2.2	5	2.8	2.64	4.68	2.56	2	1.12	0	0	0	0	1.32	3	1.68	0	1.32	1.68	0	0	0	0	0	0	0	0	-1.32	-1.68	0
chr1	59250822	59365384	NR_034015	LINC01135	+	4.3245	6.38576	0.114677	0.463581	1.68	2.2	5	2.8	2.64	4.68	2.56	2	1.12	0	0	0	0	1.32	3	1.68	0	1.32	1.68	0	0	0	0	0	0	0	0	-1.32	-1.68	0
chr1	59250822	59365384	NR_108106	LINC01135	+	4.3245	6.38576	0.114677	0.463581	1.68	2.2	5	2.8	2.64	4.68	2.56	2	1.12	0	0	0	0	1.32	3	1.68	0	1.32	1.68	0	0	0	0	0	0	0	0	-1.32	-1.68	0
chr1	59486147	59553919	NR_110626	LINC01358	+	2.96935	5.66905	0.295163	0.688356	0	0	0	0	0	0	2.82	3	0.18	0	4.7	0.3	2.82	0.18	-2.82	-1.12	-0.06	0	0	0	0	0	0	0	0	0	0	0	0	0
chr1	59597607	59612479	NR_027120	HSD52	-	89.4437	6.11179	0.0116671	0.268503	0	0	0	0	0	-1.26	-3	-1.74	0	0	0	0	0	0	0	0	0	0	0	0	0	0	0	0	0	0	0	0	0	0
chr1	59762683	60165066	NR_103473	FGGY	+	2.06592	6.28277	0.54258	0.968121	0	0	0	0	0	0.66	1	0.34	0	0.66	1.66	1.34	2.32	1.02	0.66	1	0.34	0	0	0	0	0	0	0	0	1.32	2	0.68	0	0
chr1	60198898	60198968	NR_039861	MIR4711	-	2.51764	6.29243	0.441902	0.886601	0	0	0	0	0	1.92	3	1.08	3.2	5	1.8	1.92	1.08	-1.92	-1.08	0	0	0	0	0	0	0	0	0	0	0	0	0	0	0
chr1	60238466	60254501	NR_110627	LOC101926944	+	1.3949	6.38287	0.757076	1	0	0	0	0	-0.96	-3	-2.04	0	-0.96	-3	-2.04	0.96	3	2.04	0	0	0	0	0	0	0	0	0.96	3	3	2.04	0.96	3	2.04	0
chr1	60358979	60392470	NR_134981	CYP2J2	-	96.2471	6.28913	0.00856416	0.236564	0	0	0	0	0	0	0	0	0	0	0	0	0	0	0	-1.8	-3	0.6	2.4	0.8	0	0	1.2	2	0.8	0	0	0	0	0
chr1	60358979	60392470	NR_134982	CYP2J2	-	96.2471	6.28913	0.00856416	0.236564	0	0	0	0	0	0	0	0	0	0	0	0	0	0	0	-1.8	-3	0.6	2.4	0.8	0	0	1.2	2	0.8	0	0	0	0	0
chr1	60981387	61088357	NR_146508	LINC01748	-	1	5.72457	1	1	1.72	2	0.28	0	2.58	3	0.42	0	0	0	0	0	0	0	0	0	0	0	0	0	0	0	0	0	0	1.72	0.28	0	0	0
chr1	61125302	61291256	NR_110628	LOC101926964	-	-88.3668	6.0296	0.0161545	0.268503	0	0	0	0	0	0	0	0	0	0	0	2.64	3	0.36	2.64	3	0.36	0	0	0	0	0	0	0	0	0	0	2.64	0.36	1.76
chr1	61405915	61436448	NR_110617	NFIA-AS2	-	82.6404	6.2959	0.0161545	0.268503	0	0	0	0	0	0	0	0	0	0	0	0	0	0.12	2.88	0	0	0.12	3.12	5.76	0	0	0	0	0	0	0	0	0	0
chr1	61419409	61436448	NR_110618	NFIA-AS2	-	2.7435	6.56696	0.360636	0.771995	0	0	0	0	0	0	0	0	0	0	0	0	0	0.12	2.88	0	0	0.12	3.12	5.76	0	0	0	0	0	0	0	0	0	0
chr1	61714616	61719190	NR_104180	NFIA-AS1	-	2.7435	6.4424	0.360636	0.771995	0	0	0	0	0	0	-0.6	-3	-2.4	0	0	0	0	0	0	0	0	0	0	0	0	0	0	-0.6	-3	-2	2	1.6	0	0
chr1	62119913	62121800	NR_073400	MGC34796	+	69.0336	6.51131	0.0227751	0.268503	0	0	0	0	0	0.52	2	1.48	0	0	0.78	3	2.22	0	0	0	0	0	0.78	3	2.22	0	0.52	2	1.48	0	0	0	0	0.78
chr1	62146718	62191095	NR_135160	TM2D1	-	-11.3242	6.43387	0.061028	0.388476	0	0	0	0	0	0	0	0	0	0.3	2.3	-3.8	-1.8	0.1	0.7	-2.1	-2.8	-0.8	1.5	5.7	3	2.4	-2.7	0	0	0.3	3	3	3	2.7
chr1	62146718	62191095	NR_135161	TM2D1	-	-11.3242	6.43387	0.061028	0.388476	0	0	0	0	0	0	0	0	0	0.3	2.3	-3.8	-1.8	0.1	0.7	-2.1	-2.8	-0.8	1.5	5.7	3	2.4	-2.7	0	0	0.3	3	3	3	2.7
chr1	62146718	62191095	NR_135162	TM2D1	-	-11.3242	6.43387	0.061028	0.388476	0	0	0	0	0	0	0	0	0	0.3	2.3	-3.8	-1.8	0.1	0.7	-2.1	-2.8	-0.8	1.5	5.7	3	2.4	-2.7	0	0	0.3	3	3	3	2.7
chr1	62544457	62544531	NR_036058	MIR3116-1	+	2.24565	6.36772	0.411229	0.847405	0	0	0	0	0.28	2.42	4.3	0.28	2	1.72	0	0	0	0	0.42	2.58	0	0.42	3	2.58	0	0	-0.56	-3.44	0	0	0	0	0	0
chr1	62544460	62544528	NR_036059	MIR3116-2	-	2.24565	6.36772	0.411229	0.847405	0	1.32	3	1.68	0	1.32	1.68	0	0	0	0	0.88	2	1.12	2.2	3.68	1.12	0	0	0	0	0	0	0	0	0	0	0	0	0
chr1	63466167	63476596	NR_146607	LINC01739	-	62.2303	6.16628	0.0327643	0.2861	0	0	0	0	0	0	0	0	0	0	0	0	0	0	0	0.24	3	2.76	0.16	1.76	-1.16	-2.76	0	0	0	0	0	0	0	0
chr1	63466167	63476939	NR_146605	LINC01739	-	62.2303	6.16628	0.0327643	0.2861	0	0	0	0	0	0	0	0	0	0	0	0	0	0	0	0	0	0	0	0	0	0	0.66	3	2.34	0.44	1.34	-1.44	-2.34	0
chr1	63466167	63478142	NR_146606	LINC01739	-	62.2303	6.16628	0.0327643	0.2861	0	0.48	2.52	0.48	3	2.52	0	0	0.32	2	1.68	0	0	0	0	0	0	0	0	0	0	0	0	0	0	0	0	0	0	0
chr1	63624753	63782928	NR_038252	LINC00466	-	-2.80939	6.43556	0.243647	0.688356	0	0	0.88	2	1.12	1.32	3	1.68	0	0	0	0.88	0.68	-0.56	1.32	3	1.68	0	0	0	-0.44	-1	-0.56	0	0	0	0	0	0	0
chr1	63786554	63788129	NR_121634	FOXD3-AS1	-	21.4101	6.44669	0.305556	0.688356	0	-1.26	-3	-1.74	0	0	1.26	1.74	0.42	-0.26	-3.68	-4.74	-3	-1.74	0	0	0	0	0	0	0	0	0	0	0	0	0	0	0	0
chr1	63786554	63788129	NR_121635	FOXD3-AS1	-	21.4101	6.44669	0.305556	0.688356	0	-1.26	-3	-1.74	0	0	1.26	1.74	0.42	-0.26	-3.68	-4.74	-3	-1.74	0	0	0	0	0	0	0	0	0	0	0	0	0	0	0	0
chr1	63786554	63789346	NR_121636	FOXD3-AS1	-	21.4101	6.44669	0.305556	0.688356	0	0	0	0	0	0	0	0	0	0	0	0	0	0	0	-0.24	-3	-2.76	-0.24	-3	-2.76	0	0	0	0	-0.24	-3	-2.76	0	0
chr1	63786554	63790112	NR_121637	FOXD3-AS1	-	21.4101	6.44669	0.305556	0.688356	0	0	0	0	0	0	0	0	2.28	3	0.72	0	0	0	0	0	0	0	0	0	0	0	0	0	0	0	0	0	0	0
chr1	63792595	63792655	NR_106716	MIR6068	-	1	6.22327	1	1	0	0	0	0	0	0	0	0	0	0	0	0	0	0	0	0	0	0	0	0	0	0	0	0	1.8	2	2.9	3	0.3	0
chr1	63906440	63988944	NR_045147	ITGB3BP	-	-1.18676	6.11604	0.900044	1	3	3.24	5	4.76	3	3.36	5.64	2.64	0	0	0.36	3	3.36	5.64	2.16	-3.4	0.88	0	0	0	0	0	0	0	0	0	0	0	0	0
chr1	64014650	64016307	NR_002771	DLEU2L	+	48.6236	6.10482	0.0728207	0.414329	0	0	0	0	0	0	0	0	0	0	3	3	0	0	0	2	2	0	0	0	0	0	0	0	0	0	0	2	0	0
chr1	64560124	64577888	NR_110666	ROR1-AS1	-	-59.2446	5.69021	0.0482191	0.318116	0	0	0	0	0	0.72	2.28	0	0	0.24	0.76	0	0	0	0	0	0	0	0.72	3.72	5.28	2.28	0	0.72	3	3	3	2.28	0	0.72
chr1	64571005	64579474	NR_110665	ROR1-AS1	-	-59.2446	5.53469	0.0482191	0.318116	0	0	0	-1.56	-3	-1.44	0	-1.56	-3	-1.44	0	0	0	0	0	0	-1.56	-3	-1.44	0	-1.56	0.12	3	1.44	1.56	3	1.44	0	0	0
chr1	65045529	65045604	NR_039957	MIR4794	+	1.99956	6.07116	0.675179	1	0	0	0	0	0	-0.58	-1	-0.42	0	0	0	1.74	3	1.26	0	0	0	0	0	0	0	0	0	0	0	0	0	0	0	0
chr1	65445259	65468159	NR_119383	LINC01359	-	-2.11302	6.18421	0.411229	0.847405	0	0	0	0	0	0	0	2.46	0.54	0	0	0	0	0	0	0	0	0	0	0	0	0	0	0	0	0	0	0	0	0
chr1	65523437	65523525	NR_037443	MIR3671	-	-1.06888	6.71904	1	1	0	0	0	0	0	0	0	0	0	0	0	-0.5	-1	-2	-3	-1.5	1.5	1.5	0	0	0	0	0	0	0	0	0	0	0	0
chr1	65524116	65524191	NR_029516	MIR101-1	-	62.2303	6.39482	0.0327643	0.2861	2.46	0	0	0	0	0	0	0	0.54	2.46	0	0	0	0	0	0	0	0	0	0	0	0	0	0	-0.18	-1	-1.36	-3	-2.46	0.54
chr1	66508182	66516401	NR_123718	LOC101927139	-	1.56241	5.74973	0.703665	1	0	0	0	0	0	0	0	0	0	0	0	0	0	0	-0.98	1.94	-0.94	-0.02	2.94	3	0.06	-2.94	-0.06	0	0	0	0	0	0	0
chr1	67094122	67094200	NR_036060	MIR3117	+	41.8202	6.13984	0.113277	0.460612	0	0	0	0	0	0	1.32	1.68	0	0	0	0	0	0	0	0	0	0	0	0	0	0	0	0	0	0	0	1.32	3	1.68
chr1	67557858	67600654	NR_075077	C1orf141	-	1.38835	6.57103	1	1	0	0	0	0	0	0	0	0	0	0	0	0	0	0	0	0	2.76	3	0.24	0	1.84	0.16	0	0	0	0	0	0	0	0
chr1	67773046	67862583	NR_047583	IL12RB2	+	1	5.96338	1	1	0	0	0	0	0	0	0	0	0	0	0	0	0	0	0	0	0	0	0	0	0	0	0	0	0	0	0	0	0	0
chr1	67773046	67862583	NR_047584	IL12RB2	+	1	5.96338	1	1	0	0	0	0	0	0	0	0	0	0	0	0	0	0	0	0	0	0	0	0	0	0	0	0	0	0	0	0	0	0
chr1	68297970	68668670	NR_040077	GNG12-AS1	+	1.0504	6.47227	1	1	0	0	0	0	1.2	1.8	0	0	0	0	0	0	0	0	0	0	0	0	0	0	0	0	0	1.2	1.8	0	0	1.2	0.6	-3
chr1	68649200	68649293	NR_031664	MIR1262	-	-4.05598	6.10487	0.309443	0.688356	0	-0.56	-3.44	0	-0.28	-2	-1.72	0	0	0	0	0	0	0	0	0	0.28	2	1.72	0	0	0	0	0	0.42	3	2.58	0	0	0
chr1	68962358	69004310	NR_110671	DEPDC1-AS1	+	1.55112	6.82422	0.605193	1	0	0	-0.48	-3	-2.52	0	0	0	0	0	0	-0.48	-2.52	0.96	6	5.04	0.48	3	3	3.32	4.52	1.68	0.48	3	2.52	0	0	0	0	0
chr1	69521580	69650685	NR_146608	LINC01707	+	1	6.1921	1	1	0	0	0	0	0	0	0	0	0	0	0	0	0	0	0	0	0	0	0	0	0	0	0	0	0	0	0	0	0	0
chr1	69898937	69901092	NR_147164	LINC01758	+	35.0168	6.49298	0.182348	0.633637	0	0	0	2.22	3	0.78	0	0	0	0	0	0	0	0	0	0	0	0	0	0	0	0	1.48	2	0.52	0	0	0	0	0
chr1	70385004	70386000	NR_023916	PIN1P1	+	-2.76713	6.14149	0.309443	0.688356	0	0	0	0	0	0	0	0	0	0	0	0	0	-0.24	-3	-2.68	0.92	0.16	1.84	0	0	0	0	0	0	0	0	0	0	0
chr1	70687033	70718732	NR_146810	SRSF11	+	-1.07002	8.04911	0.926904	1	0	0	0	0	-1.98	-3	5.58	17.26	17.04	3.12	-10.26	-6.74	12.84	5.16	-3.66	-0.04	0.68	0	-1.98	0.96	1.02	0	0	0	0	0	1.98	3	1.02	0
chr1	70820492	70833705	NR_027404	HHLA3	+	2.02715	7.3948	0.28079	0.688356	3.48	0.48	3.36	-0.2	2.36	9.72	7.64	7.84	5.48	3.32	3	3	4.68	0.8	0	0	0	0	0	0	0	0	0	0	0	-1.68	-2	-0.32	0	0
chr1	71172135	71252151	NR_125938	LINC01788	+	-2.01701	6.46514	0.454997	0.906658	2	0.6	0	0	0	1.4	2	0.6	0	0	0	0	0	0	-2.8	-3.3	1.2	3	-3.3	-6	-1.8	0	0	0	0	0	0	0	0	0
chr1	71318035	71513491	NR_028292	PTGER3	-	41.8202	5.92584	0.113277	0.460612	0	0	0	0	0	0	0	0	0	0	0.54	3	3	3.54	4.92	0	-0.54	-3	-2.46	0.54	3	2.46	0	0	0	-0.54	-3	-2.46	0	-0.54
chr1	71318035	71513491	NR_028293	PTGER3	-	41.8202	5.92584	0.113277	0.460612	0	0	0	0	0	0	0	0	0	0	0.54	3	3	3.54	4.92	0	-0.54	-3	-2.46	0.54	3	2.46	0	0	0	-0.54	-3	-2.46	0	-0.54
chr1	71318035	71513491	NR_028294	PTGER3	-	41.8202	5.92584	0.113277	0.460612	0	0	0	0	0	0	0	0	0	0	0.54	3	3	3.54	4.92	0	-0.54	-3	-2.46	0.54	3	2.46	0	0	0	-0.54	-3	-2.46	0	-0.54
chr1	71512188	71532865	NR_038420	ZRANB2-AS1	+	-1.81737	6.34014	0.533403	0.968121	0	0	0	0	0	0.76	1	0.24	2.28	3	0.72	0	0	0	-2.28	-3	-0.72	0	-2.28	-3	-0.72	0	0	0	2.28	3	0.72	-2.28	-3	-0.72
chr1	71533313	71533399	NR_029707	MIR186	-	21.4101	6.04469	0.305556	0.688356	0	0	0	0	0	0	0	0	0	0	0	0	0	0	0	0	0	0	0	0	0	0	0	0	0	-0.06	-2.94	0	0	0
chr1	71547006	71703406	NR_046217	ZRANB2-AS2	+	1.35033	7.46195	0.682554	1	4.72	9.52	6.36	8.28	3	3.84	10.24	11.52	7.04	0.36	3.24	5	4.04	-2.64	0	0	-0.36	-3	-3.12	-4	-3.52	0	0	-0.36	-3	-2.64	0	0	0	0
chr1	72259914	72302695	NR_046218	NEGR1-IT1	-	21.4101	5.63895	0.305556	0.688356	3	2.7	0	0	0	0	0	0.3	3	2.8	1	0.9	0	0	0	0	0	0	0	0	0	0	0	0	0	0	0	0	0	0
chr1	73771852	73773255	NR_110677	LINC01360	+	1	6.22912	1	1	-2.88	0	0	0	0	0	0	0	0	0	0	0	0	0	0	0	0	0	0	0	0	0	0	0	0	0	0	0	0	0
chr1	73771852	73804560	NR_110676	LINC01360	+	1	6.22912	1	1	-2.88	0	0	0	0	0	0	0	0	0	0	0	0	0	0	0	0	0	0	0	0	0	0	0	0	0	0	0	0	0
chr1	74140361	74204325	NR_146300	LINC02238	+	1.96908	6.50657	0.427474	0.868182	-0.66	-3	-1.68	1.68	-2.34	0	0.66	3	2.34	0	0	0	0.66	2.34	0	0	0	0	0	0	0	0	0	0.44	2	1.56	0.66	3	3	3
chr1	75043113	75091782	NR_121671	ERICH3-AS1	+	1.38835	6.29366	1	1	0	0	0	0.78	3	2.22	0	0	0	0	0	0	0	0	0	0	0	0	0	0	0.78	3	2.22	0	0	0	0	0	-0.78	-3
chr1	75055418	75091782	NR_121670	ERICH3-AS1	+	-59.2446	6.27392	0.0482191	0.318116	0	0	0	0	0	0	0	0	0	0	0	0	0	0	0	0	-1.08	-3	-1.92	-1.08	-3	-1.92	0	0	0	0	0	0	0	0
chr1	75198861	75232360	NR_027962	TYW3	+	-1.4232	6.99277	0.661955	1	0	0	0	0	-0.22	-1	-0.78	0.66	3	3.66	6.66	7.68	1.02	-5.34	-2.34	0	0	0	-0.66	-3.66	-4.9	-1	-1.44	-2.34	0	0	0	-0.22	-0.78	-0.66
chr1	76207686	76210698	NR_130749	DLSTP1	-	41.8202	5.99976	0.113277	0.460612	0	0	0	0	0	0	0	0	0	0	0	0	0	0	0	0	0	0	0	0.12	3	2.88	0	0.12	3	2.88	0	0	0	0
chr1	76251878	76260775	NR_073562	RABGGTB	+	-1.42561	7.8861	0.583312	1	0	1.68	1.32	1.68	2.44	0.32	-1	-2.68	-3.44	-3	-3	-3	0.36	5.8	5.2	-2.04	-2.64	1.68	1.32	0	0	1.68	3	1.32	0	0	0	0	0	0
chr1	76252756	76252834	NR_003042	SNORD45C	+	1.61421	6.03709	0.818193	1	2.64	0	0	0.36	3	2.64	0	0	0	0	0	0	0	0	0	0.12	1	0.88	0	-0.36	-3	-2.64	0	0	0	0	0	0	0	0
chr1	76253573	76253657	NR_002749	SNORD45A	+	1.16249	6.58768	1	1	1	0.54	0	-1.38	-3	-1.62	0	0	0	0	0	0	0	0	0	0.46	1	0.54	0	0	0	0	0	0.46	0.54	0	0.92	2	1.08	0
chr1	76255161	76255232	NR_002748	SNORD45B	+	-1.40692	6.51533	0.744784	1	0	0	0	0	0	0	0	0	0.66	3	2.34	0	0	0	0	0	0	0	0	0	0	0	0	0	-0.66	-2.34	0	0	0	-0.44
chr1	76384557	76398116	NR_026546	ASB17	-	2.7435	6.22682	0.360636	0.771995	0	0	2.04	3	0.96	0	0	0	2.04	3	0.96	2.04	0.96	0	0	0	0	0	0	0	0	0	-0.68	-1	-0.32	0	0	0	0	0
chr1	76477008	76485041	NR_125939	LOC101927342	+	35.0168	6.04102	0.182348	0.633637	0	0.32	2	1.68	0	0	0	0	0	0	0	0	0	0	0	0	0	0	0	0	0	0	0	0	0	0	0	0.48	3	2.52
chr1	76540368	77096669	NR_146056	ST6GALNAC3	+	143.871	6.72452	0.0017497	0.228458	0	0	0	1.08	1.92	0	0	1.08	3	1.92	0	0	0	0	0	0	0	0	1.08	3	3	3	4.08	4.92	1.92	0	0	1.08	1.92	0
chr1	77525827	77525887	NR_106978	MIR7156	+	-30.1223	5.69639	0.305556	0.688356	1.38	0	0	0	0	0	-1.62	-3	-1.38	0	0	0	0	0	0	0	0	0	0	0	0	0	0	0	0	0	0	0	0	0
chr1	78347032	78355224	NR_103535	NEXN-AS1	-	41.8202	6.00522	0.113277	0.460612	0	0	0	0	0	0	1.56	3	1.44	1.56	3	1.44	0	0	-1.56	-3	-1.44	0	0	0	0	0	1.04	0.44	-2.04	-3	-3	-3	-3	-3
chr1	78409735	78444889	NR_146539	FUBP1	-	21.4101	5.50063	0.305556	0.688356	3.22	5.76	11.12	6.02	-1.66	-3.12	0.66	3	3	1.68	-0.8	5.68	0.34	-1.56	0	0.88	3.78	1.68	-3	-3	-1.9	2	1.56	-1.32	-5.78	-3.68	1.44	2.34	0	0.66
chr1	78409735	78444889	NR_146540	FUBP1	-	21.4101	5.50063	0.305556	0.688356	3.22	5.76	11.12	6.02	-1.66	-3.12	0.66	3	3	1.68	-0.8	5.68	0.34	-1.56	0	0.88	3.78	1.68	-3	-3	-1.9	2	1.56	-1.32	-5.78	-3.68	1.44	2.34	0	0.66
chr1	78412166	78444889	NR_130152	FUBP1	-	62.2303	6.62853	0.0327643	0.2861	3.22	5.76	11.12	6.02	-1.66	-3.12	0.66	3	3	1.68	-0.8	5.68	0.34	-1.56	0	0.88	3.78	1.68	-3	-3	-1.9	2	1.56	-1.32	-5.78	-3.68	1.44	2.34	0	0.66
chr1	78695282	78835147	NR_027310	MGC27382	+	1	5.82218	1	1	0	0	0	0	0	0	0	0	0	0	0	0	0	0	0	0	0	0	0	0	0	0	0	0	0	0	0	0	0	0
chr1	79115473	79129763	NR_135640	IFI44	+	-4.05598	6.14841	0.309443	0.688356	0	0.92	2	1.08	0	0	0	0	0	0	0	0	0	0	0	0	0	0	0	0	0	0	-1.38	-4.38	-4.62	-1.62	0	0	0	0
chr1	79115473	79129763	NR_135641	IFI44	+	-4.05598	6.14841	0.309443	0.688356	0	0.92	2	1.08	0	0	0	0	0	0	0	0	0	0	0	0	0	0	0	0	0	0	-1.38	-4.38	-4.62	-1.62	0	0	0	0
chr1	81001439	81112473	NR_125940	LINC01781	+	-30.1223	5.42865	0.305556	0.688356	0	0	0	0	0	0	0	0	0	0	0	0	0	0	0	0	0	0	0	-2.34	-3	-0.66	0	0	0	0	0	0	0	0
chr1	81001439	81112473	NR_125941	LINC01781	+	-30.1223	5.42865	0.305556	0.688356	0	0	0	0	0	0	0	0	0	0	0	0	0	0	0	0	0	0	0	-2.34	-3	-0.66	0	0	0	0	0	0	0	0
chr1	81106971	81112473	NR_125942	LINC01781	+	62.2303	6.16923	0.0327643	0.2861	0	0	0	0	0	1.26	1.74	0	0	0	0	0	0	0	1.26	3	1.74	0	0	0	0	0	0	1.26	3	1.74	0	0	0	0
chr1	81979564	82023387	NR_125943	LOC101927434	-	-39.8297	5.56868	0.113277	0.460612	0	0	0	0	0	0	0.78	4.04	5.96	3	2.22	0	0	0	0	0	0	0	0	0	0.78	3	2.22	0	0	0	0	-0.78	-3.78	-5.22
chr1	83368865	83632498	NR_147074	LINC01362	+	-4.12734	6.39358	0.106402	0.460612	3	2.1	0	0	0	0	0	0	0	0	0	0	0	0	0	0	0	0	0	0	0	0	0	0	-0.9	-3	-2.1	-0.9	-3	-3
chr1	83439565	83450605	NR_110632	LINC01361	-	-59.2446	6.183	0.0482191	0.318116	0	0	0	0	-2.7	-3	-0.3	0	0	0	0	0	0	0	-2.7	-0.3	0	0	0	0	0	0	0	0	0	0	0	0	0	0
chr1	83439565	83451891	NR_110633	LINC01361	-	-59.2446	6.183	0.0482191	0.318116	0	0	0	0	0	0	0	0	0	0	0	0	0	0	0	0.54	3	2.46	0	0	0	0	0	0	0	0	0	0	0	-0.54
chr1	83911736	83920454	NR_146478	LINC01712	+	1	5.29994	1	1	0	0	0	0	0	0	0	0	0	0	0	0	0	0	0	0	0	0	0	0	0	0	0	0	0	0	0	0	0	0
chr1	84041470	84326679	NR_119375	LINC01725	-	21.4101	5.88705	0.305556	0.688356	0	0	0	0.84	2	1.16	0	0	0	0	0	0	0	0	1.26	1.74	0	0.84	2	1.16	0	0	0	0	0	0	0	0	-1.26	-4.26
chr1	84267198	84326229	NR_119374	LOC101927560	-	41.8202	6.05864	0.113277	0.460612	0	0	0	0	0	1.26	1.74	0	0.84	2	1.16	0	0	0	0	0	0	0	0	-1.26	-4.26	-4.74	-1.74	0	0	0	0	0	0	0
chr1	84830640	84850484	NR_003927	UOX	-	-2.09987	6.31383	0.485618	0.95038	3	2.04	0	0	0	0	0	0	-0.96	-2.04	0	0	-0.96	-2.04	0	0	0	0	0	0	0	0	0.32	1	0.68	0	0	0	0	0
chr1	85063646	85086714	NR_125761	LINC01461	-	-1.42169	6.11431	0.725079	1	0	0	0	0	-2.16	-3	-0.84	0	0	2.16	5.16	3.84	3	3	0.84	0	0	0	2.16	3	3	0.84	0	1.44	2	0.56	0	0	0	0
chr1	85093912	85100703	NR_027379	LINC01555	-	109.854	6.43138	0.00481584	0.228458	0	0	0	0	0	0	0	0	2.82	3	0.18	2.82	3	0.18	0	0	0	0	2.82	3	0.18	2.82	3	0.18	2.82	3	0.18	0	0	0
chr1	85599476	85599556	NR_039619	MIR4423	+	1.66825	6.3427	0.625504	1	0	0	0	0	0	0	0	0	-1.04	-0.44	3.6	4.44	1.44	0	1.56	3	1.44	0	0	0	0	0	0	0	0	0	0	0	0	0
chr1	85715636	85725355	NR_024113	C1orf52	-	1.84006	6.09353	0.666686	1	0.3	0	0	0	0	2.7	3	3.9	6.7	-1.1	4.3	7.7	-0.1	3.5	3.1	0.3	0	0	2.7	5.7	3.3	0.3	0	0	0	0	0	0	0	0
chr1	85742040	85743771	NR_045484	LOC646626	+	1.14547	7.31007	0.918113	1	0	-1.6	-0.4	0	2.4	3	3	3	0.6	0	0	1.6	6	3	-4.4	-3.6	1	2	0.4	0	0	0	0	0	0	0	0	0	0	0
chr1	86194915	86622154	NR_146343	COL24A1	-	75.837	6.03002	0.0227751	0.268503	3	3	0.24	0	2.76	3	-2.52	-0.24	0	0	0	0	0	0	0	0	0	0	0	0	0	0	0	0	0	0	0	0	0	0
chr1	86194915	86622154	NR_146344	COL24A1	-	75.837	6.03002	0.0227751	0.268503	3	3	0.24	0	2.76	3	-2.52	-0.24	0	0	0	0	0	0	0	0	0	0	0	0	0	0	0	0	0	0	0	0	0	0
chr1	86194915	86622154	NR_146345	COL24A1	-	75.837	6.03002	0.0227751	0.268503	3	3	0.24	0	2.76	3	-2.52	-0.24	0	0	0	0	0	0	0	0	0	0	0	0	0	0	0	0	0	0	0	0	0	0
chr1	86194915	86622379	NR_146341	COL24A1	-	75.837	6.03002	0.0227751	0.268503	3	1.74	1.26	3	3	3	1.74	0	1.26	3	0.48	-1.74	0	0	0	0	0	0	0	0	0	0	0	0	0	0	0	0	0	0
chr1	86194915	86622379	NR_146342	COL24A1	-	75.837	6.03002	0.0227751	0.268503	3	1.74	1.26	3	3	3	1.74	0	1.26	3	0.48	-1.74	0	0	0	0	0	0	0	0	0	0	0	0	0	0	0	0	0	0
chr1	86194915	86622719	NR_146340	COL24A1	-	75.837	6.03002	0.0227751	0.268503	0	0	0	0	0	0	1.86	3	1.14	1.86	3	3	3	1.14	0	1.86	3	-0.72	-1.14	0	0	0	0	0	0	0	0	0	0	0
chr1	86823314	86823370	NR_107010	MIR7856	-	2.06592	5.90924	0.54258	0.968121	3	1.2	0	1.8	3	3	3	1.2	0	0	0	0	0	0	0	0	0	0	0	0	0	0	0	0.6	0.4	0	0	0	1.8	1.2
chr1	87012758	87046432	NR_024602	CLCA4	+	-1.40692	5.93396	0.744784	1	0	0	0	0	0	0	0	0	0	0	0	0	0	0	0	0	0	0	0	0	0	0	0	0	0	0	0	0	0	0
chr1	87036863	87170176	NR_135837	LOC105378828	-	1.38835	6.45116	1	1	-1.56	3.84	2.24	-4.48	-1.64	0.56	1.88	4.04	4.92	7	5.08	5.88	8.04	5.08	1.56	0	1.44	3	1.56	0	0	0	0	0	0	0	0	0	0	0
chr1	87099958	87121059	NR_024604	CLCA3P	+	21.4101	5.54888	0.305556	0.688356	0	0	0	0	0	0	0	0	0	0	0	0	0	0	0	0.48	3	2.52	0	0	0	0	0	0	0	0	0	0	0	0
chr1	87169180	87170176	NR_135838	LOC105378828	-	150.674	6.50802	0.00139115	0.228458	-1.56	3.84	2.24	-4.48	-1.64	0.56	1.88	4.04	4.92	7	5.08	5.88	8.04	5.08	1.56	0	1.44	3	1.56	0	0	0	0	0	0	0	0	0	0	0
chr1	87328127	87380158	NR_144512	SELENOF	-	-1.21843	5.95892	1	1	0	1.68	0.32	0	-0.84	-1	-0.16	0	0	-2.52	-0.48	-2.52	1.2	0.32	-2.52	2.88	4	5.68	8.52	6.48	6	0.96	0	0	0	0	-0.84	-1	-0.16	0
chr1	87328127	87380260	NR_144513	SELENOF	-	-1.21843	5.95892	1	1	0	0	0	1.6	0.4	0	-0.8	-1	-0.2	0	0	-2.4	-0.6	-2.4	1	0.4	-2.4	2.6	4	5.6	8.4	6.6	6	1.2	0	0	0	0	-0.8	-1
chr1	87595447	87602352	NR_026988	LINC01140	+	-59.2446	6.23047	0.0482191	0.318116	-3	-0.18	0	0	0	0	0	0	0	0	0	0	0	0	0	0	0	0	0	0	0	0	0	0	0	-2.82	-3	-0.18	0	0
chr1	87595447	87634886	NR_026989	LINC01140	+	-59.2446	6.23047	0.0482191	0.318116	-3	-0.18	0	0	0	0	0	0	0	0	0	0	0	0	0	0	0	0	0	0	0	0	0	0	0	-2.82	-3	-0.18	0	0
chr1	87597608	87602352	NR_026985	LINC01140	+	1.38835	5.84946	1	1	0	0	0	0	0	0	0	0	0	0	-0.48	-3	-2.52	0	0	0	0	0	0	0	0	0	0.48	2.52	0.48	3	2.52	0	0	0
chr1	87597608	87602352	NR_026986	LINC01140	+	1.38835	5.84946	1	1	0	0	0	0	0	0	0	0	0	0	-0.48	-3	-2.52	0	0	0	0	0	0	0	0	0	0.48	2.52	0.48	3	2.52	0	0	0
chr1	87597608	87602352	NR_026987	LINC01140	+	1.38835	5.84946	1	1	0	0	0	0	0	0	0	0	0	0	-0.48	-3	-2.52	0	0	0	0	0	0	0	0	0	0.48	2.52	0.48	3	2.52	0	0	0
chr1	87819209	87837338	NR_038324	LINC01364	-	41.8202	5.85939	0.113277	0.460612	0	0	0	0	0	0	0	0	0	0	0	0	0	0	0	0	0	0	0	0	0	0.48	2	1.52	0	0	0	0	0	0
chr1	89003195	89150887	NR_110682	PKN2-AS1	-	55.4269	6.19622	0.0482191	0.318116	0	0	0	0	0	0.78	2.22	0	-0.78	-2.48	0.3	4.26	3.7	0	1.3	3.7	0.78	3	2.22	0	0	0	0.78	2.22	-0.78	-2.22	1.3	5	3.7	0
chr1	89386726	89458431	NR_146183	KYAT3	-	123.461	6.83877	0.00368003	0.228458	5.86	3.62	3	2.62	2	0.1	-3	-1.86	2.28	4.48	-2.18	-6.72	-3	-1.86	2.28	6	4.1	-0.14	-1.24	0	0	0	0	0	1.14	3	1.86	1.14	1.86	0
chr1	89386726	89458431	NR_146185	KYAT3	-	123.461	6.83877	0.00368003	0.228458	5.86	3.62	3	2.62	2	0.1	-3	-1.86	2.28	4.48	-2.18	-6.72	-3	-1.86	2.28	6	4.1	-0.14	-1.24	0	0	0	0	0	1.14	3	1.86	1.14	1.86	0
chr1	89401455	89458643	NR_146184	KYAT3	-	3.90572	5.92446	0.315556	0.697266	0	0	0.42	3.56	6.58	3.86	3	2.86	2	1.3	-3	-2.58	0.84	5.44	0.46	-8.16	-3	-2.58	0.84	6	5.3	0.58	-1.72	0	0	0	0	0	0.42	3
chr1	89472359	89488549	NR_135007	GBP3	-	-2.31373	6.33237	0.412512	0.847405	0	0	0	0	0	0	0	0	0	0	0	0	0	0	0.06	3	2.94	0	0.06	3	2.94	0	0	0	0	0	0	0	-0.06	-3
chr1	89754940	89756045	NR_077244	LOC729930	-	82.6404	6.51696	0.0161545	0.268503	0	0	0.2	2	1.8	0	0.3	3.2	4.7	1.8	0	0	0	0	0	0	0	0	0	0	0	0	0	0	0	0	0	0	0.3	3
chr1	89873237	89890493	NR_003133	GBP1P1	+	-2.06222	5.82582	0.744784	1	0.26	-2.22	-3	-0.78	0	0	0	0	0	0	0	0	0	0	0	0	0	1.48	2	0.52	0	0	0	0	0	0	0	0	0	0
chr1	90090407	90098453	NR_033981	FLJ27354	-	21.4101	6.06551	0.305556	0.688356	0	0	0	0	2.82	3	0.18	0	2.82	0.18	0	0	-2.82	-0.18	0	0	0	0	0	0	0	0	0	0	0	0	0	0	0	0
chr1	90458823	90460525	NR_002830	GEMIN8P4	-	5.81188	6.40105	0.112677	0.460612	-1	-2	-1	1	-1	0	7	8	3	1.5	3	1.5	0	0	0	0	0	0	0	0	0	0	0	0	0	-0.5	-1	-0.5	0	0
chr1	91123306	91123520	NR_145742	SNORD3G	+	-2.11302	6.21371	0.411229	0.847405	0	0	0	0	0	0	0	0	0	0	0.36	3	2.64	-0.36	-2.64	0	0	0	0	0	0	0	0	0	0	0	-0.36	-3	-2.64	0
chr1	91248540	91297625	NR_135039	LOC105378853	-	1	5.88464	1	1	1.5	1.5	1.5	0	0	0	0	0	0	0	0	0	0	0	0	0	0	0	0	0	0	0	0	0	0	0	0	0	0	0
chr1	91248540	91317195	NR_135038	LOC105378853	-	1	5.88464	1	1	0	0	0	0	0	0	0	0	0.3	3	2.7	0.3	3	2.7	0	0.3	3.3	5.7	2.7	0	0	0	0	0	0	0	0	0	0	0
chr1	91295103	91301718	NR_147932	LOC105378853	-	1.16523	6.73716	1	1	2	0.72	0	3.84	6	4.08	1.08	0	0	0	0	0	1.92	3	2.36	3.28	2.72	0.72	0	0	0	1.28	2	0.72	0	0	0	2.56	4	1.44
chr1	91295103	91317207	NR_147930	LOC105378853	-	1.16523	6.73716	1	1	0	0	0	0	0	0	0	0	0	2.58	3	0.42	2.58	3	0.42	0	2.58	5.58	3.42	0.42	0	0	0	0	0	0	0	0	0	0
chr1	91295103	91317207	NR_147931	LOC105378853	-	1.16523	6.73716	1	1	0	0	0	0	0	0	0	0	0	2.58	3	0.42	2.58	3	0.42	0	2.58	5.58	3.42	0.42	0	0	0	0	0	0	0	0	0	0
chr1	91317315	91320456	NR_146610	LINC01763	+	103.05	6.12399	0.00637942	0.228458	5.1	2.1	0	0.9	3	2.1	0.9	3	2.1	0	0	0	0	0	0	0	0	0	0	0	0	0	0	0	0	0.9	3	2.1	0	0
chr1	92145899	92351836	NR_036634	TGFBR3	-	-146.611	6.49231	0.0017497	0.228458	0	0.84	3	1.32	-2.16	0	0	-0.84	-3	-2.16	0	0	0	0	0	0	0	0	0	0	0	0	0	0	0	0	0	0	0	0
chr1	92711954	92764566	NR_135089	GLMN	-	7.80336	6.17452	1	1	3	0.96	0	0	0	2.04	3.68	4	3.32	0.96	2.72	2.64	0.64	0	2.04	0.96	0	-2.04	-0.96	0	0	0	0	0	0	0	0	0	0	0
chr1	93297542	93307481	NR_146333	RPL5	+	1.17568	8.30233	0.811617	1	0	0	2.52	3	0.48	0	5.04	13.56	3.24	-4.04	10.12	18.04	17.32	-3.16	-7	0.56	0.32	2.52	3	-2.04	-0.48	-2.52	-0.48	0	2.52	4.68	-0.04	-2.68	1.2	0.32
chr1	93302845	93302940	NR_000006	SNORD21	+	1.61421	6.74328	0.818193	1	-2.7	-3	-0.3	0	3.6	4	0.4	2.7	0.3	0	0	0	0	0	0	0	0	0	0	0	0	0	0	0	0	0	0	0	0	0
chr1	93306275	93306408	NR_002444	SNORA66	+	1.38835	6.40099	1	1	0	0	-1.5	-3	-1.5	0	0	0	0	0	0	0	0	0	0	0	0	0	0	1.5	1.5	0	1.5	1.5	0	0	0	0	0	0
chr1	93615298	93646246	NR_030761	TMED5	-	21.4101	6.4926	0.305556	0.688356	0	0.24	3	3	3	3	2.76	0.96	12	11.28	3.48	8.76	5.76	2.76	-0.08	-1	-0.92	-0.08	-1.24	-3.92	-2.52	3	2.52	-2.84	-0.92	-0.24	-3	-3	-2.76	0
chr1	93775665	93811368	NR_034089	CCDC18-AS1	-	1.16249	5.84313	1	1	-3.92	-1.8	1.92	1.08	-0.64	-1	0.92	-1.2	-2.36	3.76	2.52	3.2	9.48	8.16	2.16	-1.92	-1.08	1.92	1.08	0	0	0	0	0	0	0	0	0	0	0
chr1	94057524	94065587	NR_034091	LOC100129046	+	1.38835	6.29393	1	1	0	0	0	0	1.44	1.56	-1.44	-1.56	0	0	0	0	0	0	0	0	1.44	3	1.56	0	0	0	0	0	0	0	0	0	0	0
chr1	94312387	94312467	NR_030621	MIR760	+	4.83996	7.08221	0.0313467	0.2861	2.74	0.78	2.22	3	0.78	4.44	8.22	4.56	3.74	4	1.04	2.22	3	0.78	2.22	3	3	5.22	3.78	0.78	2.22	5.22	3.78	0.78	-2.22	-3	-0.78	0	0	0
chr1	95123088	95285837	NR_104131	SLC44A3-AS1	-	1.38835	5.75185	1	1	0	0	0	0	0	0	0	0.78	3	2.22	0	0	0	0	0	0	0	0	-0.78	-2.22	0	0	-0.78	-3	-2.22	0	0	0	0	0
chr1	95211415	95211456	NR_039620	MIR378G	-	1	5.97492	1	1	0	0	0	0	0	0	0	0	0	0	0	0	0	0	0	0	0	0	0	0	0	0	0	0	0	0	0	0	0	0
chr1	95285897	95360803	NR_146575	SLC44A3	+	41.8202	6.42747	0.113277	0.460612	-0.18	0	0	0	0	0	0	0	0	2.82	3	0.18	0	0	0	0	0	0	0	2.82	3	0.18	0	0	0	0	0	0	0	0
chr1	95393583	95428826	NR_033998	LOC729970	+	-1.42	6.36229	0.656613	1	-4.02	-1.02	0	0	0	0	0	0	0	0	0	0	0	0	0	0	0	0	0	0	0	0	0	0	0	0	1.98	3	1.02	1.98
chr1	95448278	95538507	NR_131032	ALG14	-	1.3949	6.30481	0.757076	1	0	0	0	0	0	0	0	-0.86	-3.58	-3.14	-1.28	1.58	0.28	0.86	1	-5.02	-3.42	-3	-3	-3	-3	-0.42	0	0	0	0	0	0	0	0
chr1	95527151	95533101	NR_132786	LOC101928098	+	-1.42	6.34552	0.656613	1	2	1.96	0	0	0	0	0	0	-0.06	-3	-3	-3	-2.94	0	-0.06	-2.94	0	0.06	3.06	5.94	2.96	1	0.98	0	0	0	0	0	0	-0.06
chr1	95628774	95699538	NR_125948	LOC101928118	-	-30.1223	5.19898	0.305556	0.688356	3	3	2.28	0	0	0	0.48	2	1.52	0	0.72	3	2.28	0.72	3	2.28	0	0	0	0	0	0	0	0	0	0	0	0	0	0
chr1	95628774	95699538	NR_125949	LOC101928118	-	-30.1223	5.19898	0.305556	0.688356	3	3	2.28	0	0	0	0.48	2	1.52	0	0.72	3	2.28	0.72	3	2.28	0	0	0	0	0	0	0	0	0	0	0	0	0	0
chr1	95699710	95712781	NR_103483	RWDD3	+	96.2471	6.76557	0.00856416	0.236564	0.6	3	2.4	0.6	3	2.4	0	0.4	2	1.6	0	0	0	0.6	3	3	3	2.4	0	0	0	0	0	0	0	0	0	0	0	0
chr1	95699710	95712781	NR_103484	RWDD3	+	96.2471	6.76557	0.00856416	0.236564	0.6	3	2.4	0.6	3	2.4	0	0.4	2	1.6	0	0	0	0.6	3	3	3	2.4	0	0	0	0	0	0	0	0	0	0	0	0
chr1	95776483	95783819	NR_135588	LINC01760	-	1	6.00585	1	1	3	3	1.14	0	0	0	0	0	0	0	0	0	0	0	0	0	0	0	0	-1.86	-3	-1.14	0	0	0	0	-1.86	-3	-1.14	0
chr1	95816806	95817663	NR_146486	LINC01650	-	1	5.33472	1	1	0	0	0	0	0	0	0	0	0	0	0	0	0	0	0	0	0	0	0	0	0	0	0	0	0	0	0	0	0	0
chr1	95940292	95944912	NR_033966	LINC01761	+	1	5.39315	1	1	0.32	0	0	0	0	0	0	0	0	0	0	0	0	0	0	0	0	0	0	0	0	0	0	0	0	0	0	0	0	0
chr1	95975671	95981020	NR_110621	LOC100996635	+	41.8202	6.46216	0.113277	0.460612	0	0	0	0	0	0	0.84	2	1.16	0	1.26	3	1.74	0	0	0	0.42	1	0.58	0	0	0	0	0	0	0	0	0	0	0
chr1	95975671	95981020	NR_110622	LOC100996635	+	41.8202	6.46216	0.113277	0.460612	0	0	0	0	0	0	0.84	2	1.16	0	1.26	3	1.74	0	0	0	0.42	1	0.58	0	0	0	0	0	0	0	0	0	0	0
chr1	96457623	96488436	NR_125991	LOC102723661	+	2.29178	6.70662	0.54258	0.968121	1	0.54	0	0	0	0	0	0	0	0	0	0	0	0	0	0	0	0	1.38	1.62	1.38	3	1.62	0	0	0	0	0	0	0
chr1	96719624	96839681	NR_110693	LINC01787	-	1	6.00485	1	1	0	0	0	0	0	0	0	0	0	0	0	-1.14	-3	-1.86	0	0	0	0	0	0	0	0	0	0	0	0	0	0	0	0
chr1	97187160	97280605	NR_125357	PTBP2	+	-1.1947	7.01571	0.81466	1	0	0	0	0	-0.6	-2.4	0	-0.6	-3	-3.2	-3.4	-1	-1.8	-4.2	-0.2	3.4	5.4	6	1.6	0	0	0	0.6	3	3.4	4.4	1.6	0	0	0
chr1	97188193	97280605	NR_125356	PTBP2	+	-1.18676	6.42284	0.900044	1	0	0	2.58	3	4.72	2.42	0.28	0	0	0	0	0	0	0	0	0	-2.58	-0.42	0	0	0	0	-3.44	-0.56	0	0	0	0.86	1	0.14
chr1	97561478	97788511	NR_046590	DPYD-AS1	+	41.8202	6.23506	0.113277	0.460612	1.32	0	1.68	3	1.32	0	0	0	0	0	0	0	0	0	0	0	0	0	0	0	0	0	0	0	1.68	3	1.32	0	0	0
chr1	98262476	98263607	NR_046591	DPYD-AS2	+	1.99956	6.4858	0.675179	1	0	0	0	0	0	0	0	0	1.56	3	1.44	0	0	0	0	0	0	0	0	0	0	0	0	0	0	-0.52	-1	-0.48	0	0
chr1	98399029	98407296	NR_146275	LINC01930	-	-1.41665	6.69392	0.840435	1	0	0	0	0	0	0	0	0	0	0	0	0	0	0.24	2.76	0	0	0	0	0	0	0	0	0	0	-0.24	-3	-2.76	-0.24	-3
chr1	98453555	98515249	NR_046105	MIR137HG	-	28.2135	5.88644	0.305556	0.688356	0	0.04	2	1.96	0	0	0	0	0	0	0	0	0	0	0	0	0	0	0	0	0	0	0	0	0	0	0	0	0	0
chr1	98510798	98510907	NR_039604	MIR2682	-	21.4101	5.2271	0.305556	0.688356	0	0	0	0	0	0	0	0	0	0	0	0	0	0	0	0	0	0	0	0	0	0	0	0	0	0	2.58	2.14	2	2.86
chr1	98511625	98511727	NR_029679	MIR137	-	62.2303	6.28895	0.0327643	0.2861	0	0	0	0	0	0	1.38	3	1.62	0	1.38	3	1.62	0	0	0	0	0	0	0	0	0	0	0	0	0	0	0	0	0
chr1	98676266	98738214	NR_046088	LINC01776	+	-68.952	6.09104	0.0327643	0.2861	0	0	0	0	0	0	0	0	0	0	0	0	0	0	0	0	0	0	0	0	0	0	-0.96	-3	-2.04	-0.32	-1	-0.68	-0.96	-2.04
chr1	99127235	99226056	NR_033716	SNX7	+	-1.40692	6.17403	0.744784	1	0	0	0	0	0	0	0	0	0	0	0	0	0	0	2.1	3	0.9	0	0	0	0	-2.1	-3	-0.9	0	0	0	0	0	0
chr1	99469831	99614408	NR_033940	LOC100129620	+	48.6236	6.11014	0.0728207	0.414329	0	0	0	0	0	0	0	0	0	0	1.86	3	1.14	0	0	1.86	3.62	1.52	0	0	0	0	0	0	0	0	0	0	0	0
chr1	99937975	99953360	NR_125951	LINC01708	-	1	5.61451	1	1	0	2.4	3	0.6	0	0	0	1.6	2	0.4	0	0	0	0	-2.4	-3	-0.6	-2.4	-3	-0.6	0	0	0	0	0	0	0	0	0	0
chr1	100154610	100178513	NR_037516	MIR548AA1	+	21.4101	6.51215	0.305556	0.688356	0.6	3	2.4	0	0	0	0	0	0	0	0	0	0	0	0	0	0	0	0	0	0	0	0	0	0	0	0	0	0	0
chr1	100598705	100616054	NR_135078	TRMT13	+	-1.36517	6.75094	0.693346	1	3.9	2.7	0.2	2.3	4.4	-1	-0.2	6.7	3.4	-1.7	0.6	-3.3	-6	-5.4	-0.3	-3	-3	-2.7	0	0	0	0	0	0	0	0	0	0	0	0
chr1	100730297	100731730	NR_110434	RTCA-AS1	-	4.09865	6.68907	0.137436	0.542474	0	-1.2	-1.8	0	0	2.4	4.4	-0.4	-3.6	-1.8	-1.2	-3	-1.8	0	0	0	0	0	0	0	0	1.2	3	3	3	3	3	3	3	4.2
chr1	100730297	100731730	NR_110435	RTCA-AS1	-	4.09865	6.68907	0.137436	0.542474	0	-1.2	-1.8	0	0	2.4	4.4	-0.4	-3.6	-1.8	-1.2	-3	-1.8	0	0	0	0	0	0	0	0	1.2	3	3	3	3	3	3	3	4.2
chr1	100746796	100746864	NR_030279	MIR553	+	-1.41665	6.11411	0.840435	1	-2.76	-3	-0.24	0	0	0	0	-2.76	-3	2.52	3	0.24	2.76	3	0.24	0	0	0	0	0	0	0	0	0	0	0	0	0	0	0
chr1	101092605	101112560	NR_038914	LINC01349	-	164.281	7.02082	0.00111513	0.228458	0	0	2.4	3	0.6	0	0	0	0	0	0	0	1.6	2	0.4	0	0	0	0	1.6	2	0.4	0	0	0	0	1.6	0.4	0	0
chr1	101337927	101360735	NR_048570	EXTL2	-	1.38835	6.31224	1	1	-1.2	3	1.2	-3	-2.1	0	0	0	0	0	0	0	0	0	0	0	0	0	0	0.9	3	2.1	0	0	0	0	0	0	0	0
chr1	101491401	101552935	NR_109849	LOC102606465	+	-1.38676	7.29845	0.632161	1	0	0.06	2.94	-0.18	-8.86	-2	-1.98	-0.92	2.96	0.98	0.16	7.92	3.82	-4.96	-3	-2.88	3.04	4.94	1.96	0	0	0	0	0	0	0	0	0	0	0
chr1	101700428	101702084	NR_104626	LOC101928370	-	1.38835	6.57195	1	1	0	0	0	0	0	0	0	0	0	0	0	0	-0.96	-2.04	0	0	0	0	0	0	0	0	0	0	0	0	0	0	0	0
chr1	101789392	101842869	NR_126402	LINC01307	+	28.2135	5.80424	0.305556	0.688356	0	0	0	0	0	0.84	1	0.16	0	0	0	0	0	0	0	0	0	2.52	3	0.48	0	0	0	0	0	0	0	0	0	0
chr1	102268122	102312636	NR_110212	OLFM3	-	1	5.93619	1	1	0	0	0	0	0.84	3	2.16	0	0	0	0	0	0	0	0	0	0	0	0	0	0.84	3	2.16	0	0	0	0	0	0	0
chr1	102268122	102462790	NR_110210	OLFM3	-	1	5.93619	1	1	0	0	0	0	0	0	0	0.8	3.6	1.6	0.6	2.4	0	0	0	0	0	0	0.4	2	1.6	0	0.6	3	2.4	0	0	0	0	0
chr1	102268122	102462790	NR_110211	OLFM3	-	1	5.93619	1	1	0	0	0	0	0	0	0	0.8	3.6	1.6	0.6	2.4	0	0	0	0	0	0	0.4	2	1.6	0	0.6	3	2.4	0	0	0	0	0
chr1	102337567	102360299	NR_033424	DNAJA1P5	+	82.6404	6.27449	0.0161545	0.268503	0	1.02	3	1.98	1.02	1.98	0	0	0	0	0	0	0	0	0	0	0	0	0	0	0	0	1.02	3	1.98	0	1.02	1.98	0	0
chr1	103342022	103574052	NR_134980	COL11A1	-	1	5.47934	1	1	0	-1.92	-1.04	1.88	0.08	2.88	3	0.12	0	0	0	0	0	0	0	2.88	3	0.12	0	0	0	0	0	0	0	0	0	0	0	0
chr1	104112025	104114008	NR_024438	ACTG1P4	+	41.8202	6.04609	0.113277	0.460612	0	1.5	1.5	0	0	0	0	0	0	0	0	0	0	0	0	0	0	0	0	0	0	0	0	0	0	1.5	3	1.5	0	0
chr1	104615644	104619693	NR_033990	LOC100129138	+	-4.66637	6.81869	0.0513877	0.337703	0	0	0	0	-2.64	-0.36	0	-2.64	-3	-0.36	-1.76	-2	-0.24	2.64	3	-3.16	-0.48	-2.64	-4.76	0.28	2.76	0.36	-2.64	-3	-0.36	0	0	0	0	0
chr1	106132315	106161557	NR_125955	LINC01676	-	96.2471	6.13585	0.00856416	0.236564	0	0	0	0	0	0	0	0	2.58	3	0.42	0	0	0	0	0	0	0	0	0	0	0	0	0	0	0	0	0	0	2.58
chr1	106144773	106161557	NR_125954	LINC01676	-	-3.67394	5.84945	0.178361	0.633637	0	0	0	0	0	0	0	0	2.58	3	0.42	0	0	0	0	0	0	0	0	0	0	0	0	0	0	0	0	0	0	2.58
chr1	106470245	106570875	NR_146609	LINC01677	-	3.19521	5.79505	0.242406	0.688356	0	0	0	1.5	3	1.5	0	0	0	3	6	3	0	0	0	1.5	3	1.5	0	0	0	0	0	0	1.5	3	1.5	0	0	0
chr1	107360860	107380815	NR_147165	LINC01661	+	1.38835	6.02125	1	1	2.4	0	0	0	0	0	-0.4	-2	-1.6	0	0	0	0	0.6	2.4	0	0.6	3	2.4	0	0	0	0	0	-0.2	-1	-0.8	0	0	0
chr1	108439844	108439926	NR_107006	MIR7852	+	-2.06222	5.63488	0.744784	1	0	0	0	0	0	0	1.76	2	-2.4	-3	-0.36	0	0	0	0	0	0	0	0	0	0	0	0	0	0	0	0	0	0	0
chr1	108507064	108537229	NR_046653	VAV3-AS1	+	1.38835	6.26511	1	1	0	0	0	0	0	0	0	0	0.84	3	2.16	0	0.84	2.16	0	0	0	0	0	0	0	0	0	0	0	0	0	-0.84	-3	-2.16
chr1	109358519	109400864	NR_049760	AKNAD1	-	62.2303	5.71906	0.0327643	0.2861	0	0	0	0	0	0	0	0	0	0	0	0	0	0	0	0	0	0	0	0	0	0	0	0	2.16	0.84	0	0	0	0
chr1	109399838	109400962	NR_049777	SPATA42	+	-2.76713	5.79395	0.309443	0.688356	0	-2.28	-5.28	-3.72	-0.72	0	0	0	0	0	0	0	0	0	0	2.28	0.72	0	0	0	0	0	0	0	0	0	0	0	0	0
chr1	109399838	109401146	NR_034168	SPATA42	+	-2.76713	5.79395	0.309443	0.688356	0	-2.28	-5.28	-3.72	-0.72	0	0	0	0	0	0	0	0	0	0	2.28	0.72	0	0	0	0	0	0	0	0	0	0	0	0	0
chr1	109633362	109639556	NR_136242	TMEM167B	+	-1.9195	6.94597	0.36882	0.788627	0	-0.72	-2.28	0	-0.48	-1.52	0.48	0.8	-2.28	0.72	2.76	0.08	-5.76	-2.84	4.48	4.56	-1.44	-5.28	-3	-3	-2.28	0.48	2	1.52	0	0	0	0	0	0
chr1	109633362	109639556	NR_136243	TMEM167B	+	-1.9195	6.94597	0.36882	0.788627	0	-0.72	-2.28	0	-0.48	-1.52	0.48	0.8	-2.28	0.72	2.76	0.08	-5.76	-2.84	4.48	4.56	-1.44	-5.28	-3	-3	-2.28	0.48	2	1.52	0	0	0	0	0	0
chr1	109642814	109643234	NR_003023	SCARNA2	+	1.00553	7.38605	1	1	0	0	0	0.84	3	2.72	2.56	2.6	-1	0.4	4.84	4.76	-0.16	2	2	2	1.44	-0.84	-3	-3	-3	-2.16	0	0	0	0	0	0	0	0
chr1	109756514	109760113	NR_034072	SARS	+	-1.92672	6.48293	0.388161	0.818982	-3	-2.16	-0.84	-2.16	-0.56	-2.28	-2.44	-0.72	-0.28	-2.4	-5.72	-2.2	4.16	2	2	1.44	0	0	0.84	3	2.16	0	0	0	0	0	0	0	0	0
chr1	110141514	110141589	NR_029583	MIR197	+	3.42107	6.35444	0.19983	0.677143	0	1.68	6	5.16	2.16	0.84	3	3	3	2.16	0	0	0	0	0	0	0	0	0	0	0	0	0	0	-0.84	-3	-2.16	0	0	0
chr1	110198697	110204331	NR_024538	GSTM4	+	1	5.88441	1	1	0.18	0	0	0	0	0	0	0	0	0	0	0	0	0	0	0	0	0	0	0	0	0	0	0	0	0	0	0	0	0
chr1	110276553	110283660	NR_024537	GSTM3	-	-2.76713	6.44232	0.309443	0.688356	0	0	0	0	4.8	6	1.2	0	0	0	0	0	0	0	0	0	0	0.8	1	0.2	0	2.4	3	3	0.6	0	0	0	0	0
chr1	110577222	110597263	NR_073071	STRIP1	+	1.20583	7.02118	0.846965	1	-3	-3	-3	-3	-1.68	0	0	0	1.32	3	5.2	8.44	6.8	2.68	-0.32	-0.68	0.56	1.32	3.88	3.68	1.12	-0.88	-2	-1.12	0	0	0	0	0	0
chr1	110625309	110652341	NR_126382	LINC01397	+	75.837	6.19144	0.0227751	0.268503	0	0	0	0	0	0	0	0	0	0	0.54	3	2.46	0.54	3	2.46	0	0	0	0.36	2	1.64	0	0.54	2.46	0	0	0	0	0
chr1	110751072	110752609	NR_046546	KCNC4-AS1	-	-2.11971	6.12156	0.427474	0.868182	0	0	0	-2.46	-3	-0.54	-2.46	-0.54	0	0	0	0	0	0	0	0	0	0	0	0	0	0	0	0	4.1	2.54	-2.1	-0.54	0	0
chr1	110753335	110776674	NR_036437	KCNC4	+	-30.1223	5.59888	0.305556	0.688356	-2.1	-3	-0.9	0	0	0	0	0	0	0	0	0	0	0	0	0	0	0	0	0	0	0	0	0	0	0	0	0	0	0
chr1	110828998	110881793	NR_036595	LOC440600	-	-1.69189	5.91008	0.666686	1	-11.44	-7.02	-2.68	-13	-10.76	2.72	0.58	-1.72	0	0	0	0	0	0	0	0	0	0.28	2.14	2.58	-0.42	-4.26	-12.28	-11.48	4.28	5.58	2.16	-2.3	2.42	5.14
chr1	110950430	110958896	NR_102697	LAMTOR5-AS1	+	1.22009	7.43979	0.782565	1	-1.8	-3	-0.6	4.6	8.2	4.8	3.8	5	5	3.2	5.6	5	0.6	-2.8	-3.4	-3	-1.2	0	0	0	0	0	1.2	2	0.8	3.6	6	2.4	0	0
chr1	111023387	111033891	NR_003599	CYMP	+	55.4269	6.3024	0.0482191	0.318116	0	2.22	3	0.78	0	0	0	0	0	0	0	0	1.48	2	0.52	0	0	0	0	0	0	0	0	0	0	0	0	0	2.22	3
chr1	111030301	111032880	NR_108042	CYMP-AS1	-	-1.41665	6.55461	0.840435	1	0	0	0	0	0	0	0	-1.2	-3	-1.8	0	0	0	0	0	0	0	0	0	0	0	0	0	0	0.8	3.2	4.2	3	3	1.8
chr1	111196185	111214397	NR_109846	KCNA3	-	21.4101	6.14578	0.305556	0.688356	-0.42	-6.82	-3.76	0	0.12	2	1.88	0	0.18	3	2.82	0	0	0	0	0.18	3	2.82	0	0	0	0	0	0	0	0	0	0	0	0
chr1	111196185	111216076	NR_109845	KCNA3	-	21.4101	6.14578	0.305556	0.688356	0	0	0	0	0	0	1.44	3	1.56	1.44	3	1.56	0	0	0	0	0	0	0	1.44	3	3	3	1.56	-1.44	-1.56	-1.44	-3	-1.56	0
chr1	111659791	111682838	NR_146301	DRAM2	-	-59.2446	5.82499	0.0482191	0.318116	0	0	0	0.72	3	2.28	1.2	5	4.52	1.08	-4.04	0.44	6.44	11	9.08	3	3	2.28	0	0	0	0	-0.72	-3	-2.28	0	0	0	0	0
chr1	111659791	111682838	NR_146302	DRAM2	-	-59.2446	5.82499	0.0482191	0.318116	0	0	0	0.72	3	2.28	1.2	5	4.52	1.08	-4.04	0.44	6.44	11	9.08	3	3	2.28	0	0	0	0	-0.72	-3	-2.28	0	0	0	0	0
chr1	111659791	111682838	NR_146303	DRAM2	-	-59.2446	5.82499	0.0482191	0.318116	0	0	0	0.72	3	2.28	1.2	5	4.52	1.08	-4.04	0.44	6.44	11	9.08	3	3	2.28	0	0	0	0	-0.72	-3	-2.28	0	0	0	0	0
chr1	111659791	111682838	NR_146304	DRAM2	-	-59.2446	5.82499	0.0482191	0.318116	0	0	0	0.72	3	2.28	1.2	5	4.52	1.08	-4.04	0.44	6.44	11	9.08	3	3	2.28	0	0	0	0	-0.72	-3	-2.28	0	0	0	0	0
chr1	111659791	111682838	NR_146305	DRAM2	-	-59.2446	5.82499	0.0482191	0.318116	0	0	0	0.72	3	2.28	1.2	5	4.52	1.08	-4.04	0.44	6.44	11	9.08	3	3	2.28	0	0	0	0	-0.72	-3	-2.28	0	0	0	0	0
chr1	111659791	111682838	NR_146306	DRAM2	-	-59.2446	5.82499	0.0482191	0.318116	0	0	0	0.72	3	2.28	1.2	5	4.52	1.08	-4.04	0.44	6.44	11	9.08	3	3	2.28	0	0	0	0	-0.72	-3	-2.28	0	0	0	0	0
chr1	111659791	111682838	NR_146307	DRAM2	-	-59.2446	5.82499	0.0482191	0.318116	0	0	0	0.72	3	2.28	1.2	5	4.52	1.08	-4.04	0.44	6.44	11	9.08	3	3	2.28	0	0	0	0	-0.72	-3	-2.28	0	0	0	0	0
chr1	111659791	111682838	NR_146308	DRAM2	-	-59.2446	5.82499	0.0482191	0.318116	0	0	0	0.72	3	2.28	1.2	5	4.52	1.08	-4.04	0.44	6.44	11	9.08	3	3	2.28	0	0	0	0	-0.72	-3	-2.28	0	0	0	0	0
chr1	111682004	111727726	NR_138485	CEPT1	+	1.91942	6.90398	0.337182	0.73692	0	0	0	0	0	0	0	0	0	0	0	-0.24	-3	-2.76	0	0	0	0	0.24	3	3	3.64	11	10.52	4.52	-1.32	-4.36	3.16	5	4.6
chr1	111682784	111727726	NR_138483	CEPT1	+	3.01393	7.04287	0.125302	0.501734	0	0	0	2.04	3	3	8.44	11	6.92	0.92	-3.72	0.44	4.36	5	1.6	2.04	3	0.96	0	0	0	0	0	0	0	0	0	2.04	3	0.96
chr1	111682784	111727726	NR_138484	CEPT1	+	3.01393	7.04287	0.125302	0.501734	0	0	0	2.04	3	3	8.44	11	6.92	0.92	-3.72	0.44	4.36	5	1.6	2.04	3	0.96	0	0	0	0	0	0	0	0	0	2.04	3	0.96
chr1	111823145	111828730	NR_003928	CHIAP2	+	21.4101	6.70638	0.305556	0.688356	0	0	0	0	0	0	0	0	2.7	3	0.3	0	0	0	0	0	0	0	0	0	0	0	0	0	0	0	0	0	0	0
chr1	111889181	111895639	NR_125338	PIFO	+	2.88776	6.08856	0.163409	0.618473	1.14	5.58	10.86	8.28	4.14	1.14	0	0	-1.86	-1.14	0	0	0	0	0	0	0	0	0	0	0	0	0	0	0	0.62	1	0.38	0	0
chr1	111927140	111932473	NR_029429	PGCP1	-	1.0504	6.59643	1	1	0	0	0	0	0	0	0	0	0	0	-1.62	-1.38	0	0	0	0	0	0	0	0	0	0	0	0	0	0	0	0	0	0
chr1	111982511	111991930	NR_133654	WDR77	-	96.2471	5.86567	0.00856416	0.236564	0	-2.4	-7.2	-6.2	-8	-18.2	-12.4	1.4	4.2	-0.6	-4.8	-3	-1	2	1.2	0	1.2	3	1.8	0	0	0	0	0	0	0	0	0	0	0
chr1	112141628	112150940	NR_034126	LINC01160	-	35.0168	5.6921	0.182348	0.633637	0	0	0	0	0	0	0	0	0	0	0	-0.4	-2	-1.6	0.6	2.4	0	0	0	0	0	0.6	3.4	4.4	1.6	0.6	3	2.4	0	0
chr1	112282462	112290420	NR_038951	FAM212B-AS1	+	-4.58075	6.29573	0.0832307	0.457814	0	0	0	0	-0.72	-3	-2.28	0	0	0	0	0	0	0	0	0	0	0	0	0	0	-0.96	-4	-3.04	0	0	0	0	0	0
chr1	112282462	112290420	NR_038952	FAM212B-AS1	+	-4.58075	6.29573	0.0832307	0.457814	0	0	0	0	-0.72	-3	-2.28	0	0	0	0	0	0	0	0	0	0	0	0	0	0	-0.96	-4	-3.04	0	0	0	0	0	0
chr1	112287938	112298131	NR_125963	LOC101928718	-	41.8202	5.97812	0.113277	0.460612	11.7	18.72	5.88	-5.58	2.28	4.48	2	2.38	1.86	0	0	1.14	1.48	-1	-0.62	1.14	3	1.86	0.38	0.62	1.14	3	1.86	1.9	5	3.1	0	0	0	0
chr1	112396383	112399527	NR_046783	KCND3-IT1	-	-1.86032	5.64819	0.553371	0.968416	4.62	1.62	0	0	0	0	0	0	0	0	0	0	0	0	0	0	0	0	0	0	0	0	0	0	0	0	0	0	0	0
chr1	112452278	112453552	NR_046619	KCND3-AS1	+	2.75809	6.64192	0.243647	0.688356	-1.12	-2.56	-1.32	0	1.68	3	1.32	0	0	0	0	0	0	0	0	0	-0.56	0.68	2.56	1.32	1.68	1.32	1.68	3	3	3	1.32	0	0	0
chr1	112533157	112541463	NR_145438	LINC01750	+	-2.06222	5.73327	0.744784	1	1.72	0	0	0	0	0	0	0	0	0	0	-0.42	-3	-2.58	0	0	0	0	0	0	0	0	0	0	0	0	0	0	0	0
chr1	113004391	113004455	NR_036210	MIR4256	-	14.6067	5.98725	0.537037	0.968121	0	0	0	0	0	0	0	0	0	0	0	0	0	0	0	0	0	0	0	0	0	0	0	0	0	0	0	0	0	-2.7
chr1	113362790	113393265	NR_103746	LINC01356	-	28.2135	4.62048	0.305556	0.688356	0	0	0	-2.1	-3	-0.9	0	0	0	0	0.7	1	0.3	0	0	0	0	0	0	0	0	0	0	0	0	0.7	1	0.3	0	0
chr1	113465971	113467295	NR_002796	AKR7A2P1	+	55.4269	6.02552	0.0482191	0.318116	0	0	0	0	0	0	0	0	0	0	0.84	1.16	0	0	0	0	0	1.26	3	1.74	1.26	1.74	0	0	0	0	0	0	0	0
chr1	113499036	113506690	NR_103743	SLC16A1-AS1	+	-1.31867	7.95325	0.675267	1	0	3.6	4.28	4	-3.92	-6.28	-1.68	0	1.44	-2.32	0.32	8.48	7.4	-0.48	-0.84	2.16	0.84	0	0	0	0	0	0	0	0	-2.16	-3	1.32	0.12	-1.72
chr1	113499036	113506690	NR_103744	SLC16A1-AS1	+	-1.31867	7.95325	0.675267	1	0	3.6	4.28	4	-3.92	-6.28	-1.68	0	1.44	-2.32	0.32	8.48	7.4	-0.48	-0.84	2.16	0.84	0	0	0	0	0	0	0	0	-2.16	-3	1.32	0.12	-1.72
chr1	113554308	113615724	NR_103777	LOC100996251	-	1.38201	5.8169	1	1	0	0	0	0	0	-1.56	-6.12	-6.92	-3.44	-3.56	-5	-0.84	3	1.44	0	0	0	0	0	0	0	0	0	0	0	0	0	0	0	0
chr1	113739403	113748875	NR_038846	LOC643441	-	-1.40692	5.97541	0.744784	1	0	0	0	0	0	0	0	0	0	0	0	0	0	0	0	0	0	0	0	0	0	0	0	0	0	0	0	0	0	1.5
chr1	114239826	114302162	NR_136564	PHTF1	-	21.4101	6.30849	0.305556	0.688356	-0.72	0	-2.28	-3	1.56	3	2.24	6.56	10.28	1.88	-0.24	2.28	0.72	0	0	1.52	2	0.48	0	2.28	0.72	-0.76	-1	-0.24	0	2.28	5.28	2.2	0.24	2.28
chr1	114239826	114302162	NR_136565	PHTF1	-	21.4101	6.30849	0.305556	0.688356	-0.72	0	-2.28	-3	1.56	3	2.24	6.56	10.28	1.88	-0.24	2.28	0.72	0	0	1.52	2	0.48	0	2.28	0.72	-0.76	-1	-0.24	0	2.28	5.28	2.2	0.24	2.28
chr1	114239826	114302162	NR_136566	PHTF1	-	21.4101	6.30849	0.305556	0.688356	-0.72	0	-2.28	-3	1.56	3	2.24	6.56	10.28	1.88	-0.24	2.28	0.72	0	0	1.52	2	0.48	0	2.28	0.72	-0.76	-1	-0.24	0	2.28	5.28	2.2	0.24	2.28
chr1	114239826	114302162	NR_136567	PHTF1	-	21.4101	6.30849	0.305556	0.688356	-0.72	0	-2.28	-3	1.56	3	2.24	6.56	10.28	1.88	-0.24	2.28	0.72	0	0	1.52	2	0.48	0	2.28	0.72	-0.76	-1	-0.24	0	2.28	5.28	2.2	0.24	2.28
chr1	114246445	114302162	NR_136568	PHTF1	-	1	6.48795	1	1	-0.72	0	-2.28	-3	1.56	3	2.24	6.56	10.28	1.88	-0.24	2.28	0.72	0	0	1.52	2	0.48	0	2.28	0.72	-0.76	-1	-0.24	0	2.28	5.28	2.2	0.24	2.28
chr1	114304453	114355098	NR_130896	RSBN1	-	-1.10801	6.11208	1	1	0.84	-3.12	-5.76	0.12	2.76	-2.68	4.76	-1.32	-8.76	-2.76	2.88	0	-0.12	-3	-2.88	-0.12	-3.12	-6	-6	-5.76	0.24	5.88	2.88	0	0	0	0	-0.12	-3	-2.88
chr1	114355233	114443859	NR_125965	AP4B1-AS1	+	-2.00386	7.33393	0.294924	0.688356	-4.02	-1.02	-1.98	-3	-1.02	0	1.98	-0.96	-6.96	-3.72	2.96	-0.28	0.96	1.02	-3.96	-4.02	-0.36	0.34	0	0	0	0	0	0	0	0	0	0	0	1.98
chr1	114399256	114443859	NR_037864	AP4B1-AS1	+	-2.31373	6.00169	0.412512	0.847405	0	0	0	0	0	0	0	-0.36	-3	-2.64	0	0	0.36	3	2.64	0	0	0	0	0	-0.24	-2	-1.76	0	0	0	0	0	0	0
chr1	114466622	114471880	NR_110725	HIPK1-AS1	-	62.2303	6.48036	0.0327643	0.2861	0.2	2.4	3	3.4	5.6	6.4	3.2	2.4	1.8	0.4	0.6	0	1.2	3	1.8	0	0	0	0	0	0	0	0	0	0	0	0	0	0	0
chr1	114466622	114472147	NR_110726	HIPK1-AS1	-	62.2303	6.48036	0.0327643	0.2861	0	0.3	5	4.7	-0.06	-0.82	2.06	3	3.06	4.24	7.76	3.88	2.06	2.82	0.06	0.94	0	0.18	3	2.82	0	0	0	0	0	0	0	0	0	0
chr1	115312104	115323308	NR_049741	SIKE1	-	-3.67394	5.62217	0.178361	0.633637	0	0	0	0	0	0	3.36	-1.04	-2.84	-0.48	7.56	3.96	0.48	-2.52	-0.48	0	2.52	3	0.48	0	0	0	0	0	0	0	0	0	0	0.84
chr1	115312104	115323308	NR_049742	SIKE1	-	-3.67394	5.62217	0.178361	0.633637	0	0	0	0	0	0	3.36	-1.04	-2.84	-0.48	7.56	3.96	0.48	-2.52	-0.48	0	2.52	3	0.48	0	0	0	0	0	0	0	0	0	0	0.84
chr1	115397423	115537990	NR_104211	SYCP1	+	89.4437	6.08239	0.0116671	0.268503	0	0	0	0	0	0	0	0	0.92	3.38	4.08	1.62	0	0.92	2	1.08	0	0	0	0	0	0	0	0	0	0	1.38	3	1.62	1.38
chr1	116461996	116468529	NR_125969	LINC01649	+	-1.96911	5.56226	0.54258	0.968121	-3	1.6	0.16	0	0	0	0	0	0	0	0	0	0	0	0	0	0	0	0	0	0	0	0	0	0	0	-2.76	-0.24	2.76	-0.68
chr1	116465193	116519897	NR_125970	LOC101928977	-	-20.4149	6.1023	0.537037	0.968121	2.82	0	0	0	0.18	3	2.82	0.18	2.82	0.36	6	5.64	0	0	0	0	0	0	0	0	0	0	0	0.18	2.7	-1.88	0.18	2.88	0.82	-2
chr1	116935486	116961244	NR_027646	ATP1A1-AS1	-	116.657	6.7012	0.00481584	0.228458	0	0	0	0	0	0	0	0.72	6	5.28	0.6	5.36	8.12	7.92	0	0	0	0	0.36	2.64	0	0	0	0	0	0	0	0	0	-0.48
chr1	116941621	116961197	NR_027645	ATP1A1-AS1	-	21.4101	6.49039	0.305556	0.688356	0	0	0	0	0	0	0.36	6	5.64	0.3	5.18	8.06	8.46	0	0	0	0	0.18	2.82	0	0	0	0	0	0	0	0	0	-0.24	-4
chr1	116947335	116961197	NR_024124	ATP1A1-AS1	-	21.4101	6.40192	0.305556	0.688356	0	0	0	0	0	0	0.36	6	5.64	0.3	5.18	8.06	8.46	0	0	0	0	0.18	2.82	0	0	0	0	0	0	0	0	0	-0.24	-4
chr1	116947335	116961205	NR_024125	ATP1A1-AS1	-	21.4101	6.40192	0.305556	0.688356	0	0	0	0	0	0	0	5.4	6	0.6	4.5	7.7	8.9	0.9	0	0	0	0	2.7	0.3	0	0	0	0	0	0	0	0	0	-3.6
chr1	116948039	116961181	NR_024126	ATP1A1-AS1	-	41.8202	6.76054	0.113277	0.460612	0	0	0	0	0	0	2.28	6	3.72	1.9	6.14	8.38	5.58	0	0	0	0	1.14	1.86	0	0	0	0	0	0	0	0	0	-1.52	-4
chr1	116966345	117021448	NR_125972	LINC01762	-	-30.1223	6.4869	0.305556	0.688356	0	0	0	0	0	0	0	0	0	0	0	0.08	2	1.92	0.12	3	2.88	0	0	0	0	0	0	0.12	3.12	5.76	0	0.12	3	2.88
chr1	116995655	117021448	NR_125973	LINC01762	-	1	5.76541	1	1	0	0	0	0	0	0	0	0	0	0	0	0.08	2	1.92	0.12	3	2.88	0	0	0	0	0	0	0.12	3.12	5.76	0	0.12	3	2.88
chr1	117057155	117113715	NR_026665	CD58	-	-1.41665	6.27955	0.840435	1	0	0	2.1	5.1	1.8	0	0	0	0	0	0	1.4	-0.1	-0.3	-4.2	-3.9	1.2	3	0.9	0	0	0	0	0	0	0	0	0	0	0
chr1	117214370	117214449	NR_031564	MIR320B1	+	-1.59429	6.35764	0.656613	1	0	0	0	0	0	0	0	1.2	3	1.8	0	-0.4	-1.8	-3	-3	-1.8	0	0	0	0	0	0	0	0	0	0	0	0	0	-0.4
chr1	117568103	117602112	NR_110786	LOC101929099	-	-2.31373	6.43199	0.412512	0.847405	3	3	3.76	1.72	0.24	0	0	0	0	0	0	0	0	0	0	0	0	0	0	0	0	0	0	0	2.28	3	0.72	0	2.28	3
chr1	117637264	117637350	NR_030640	MIR942	+	-88.3668	6.58635	0.0161545	0.268503	0	0	-0.84	-3	-2.16	0	0	0	0	0	0	-0.84	-3	-2.16	0	-0.84	-2.16	0	0	0	0	0	0	0	0	0	0	0	0	0.84
chr1	117686208	117753582	NR_045603	VTCN1	-	96.2471	6.33413	0.00856416	0.236564	1.08	3	1.92	0	0	0	0	0	0	0	0	0	0	0	0	-1.08	-3	-1.92	-1.08	-3	-1.2	2	1.28	0	0	0	-0.36	-1	-0.64	0
chr1	117686208	117753582	NR_045604	VTCN1	-	96.2471	6.33413	0.00856416	0.236564	1.08	3	1.92	0	0	0	0	0	0	0	0	0	0	0	0	-1.08	-3	-1.92	-1.08	-3	-1.2	2	1.28	0	0	0	-0.36	-1	-0.64	0
chr1	117838087	117863958	NR_126408	LINC01525	+	-1.0695	6.80985	1	1	0.78	1.48	2	0.52	0	2.22	3	0.78	0	-2.22	-0.78	0	-2.22	-3	-0.78	0	0	2.22	3	0.78	0	1.48	0.52	0	0	-2.22	-3	-0.78	-2.22	-3
chr1	118139453	118148392	NR_121626	LOC100996263	-	41.8202	5.67604	0.113277	0.460612	0	0	0	0.48	2.52	0	0	0	0	0.16	1	0.84	0	0	0	0	0	0	0	0	0	0	0	0	0	0	0	0	0	0
chr1	119542966	119544028	NR_135034	LOC105378933	-	21.4101	6.05072	0.305556	0.688356	0	0	0	0	0	0	0	0	0	0	0	0	0	0	0	0	0	0	0	1.32	3	1.68	0	0	0	0	0	0	0	0
chr1	119542966	119544028	NR_135035	LOC105378933	-	21.4101	6.05072	0.305556	0.688356	0	0	0	0	0	0	0	0	0	0	0	0	0	0	0	0	0	0	0	1.32	3	1.68	0	0	0	0	0	0	0	0
chr1	119590027	119605910	NR_126447	WARS2-IT1	+	14.6067	5.64868	0.537037	0.968121	0	0	0	0	0	0	0	0	0	0	0	0	0	0	0	1.08	2	0.92	0	0	0	0	0	0	0	0	0	0	0	0
chr1	119683018	119694031	NR_125977	LOC101929147	+	2.24403	7.24008	0.296866	0.688356	0	0	0	0	0.36	1	1.72	3	0.84	-3	-2.64	-2	-1.28	0	2.16	6	2.76	-3	0.24	7.08	6.84	2.64	3.08	2.84	-0.28	1.36	1.28	0	0	0
chr1	119683018	119726446	NR_125974	LOC101929147	+	2.24403	7.24008	0.296866	0.688356	0	0	0	0	0.36	1	1.72	3	0.84	-3	-2.64	-2	-1.28	0	2.16	6	2.76	-3	0.24	7.08	6.84	2.64	3.08	2.84	-0.28	1.36	1.28	0	0	0
chr1	119683018	119776801	NR_125976	LOC101929147	+	2.24403	7.24008	0.296866	0.688356	0	0	0	0	0.36	1	1.72	3	0.84	-3	-2.64	-2	-1.28	0	2.16	6	2.76	-3	0.24	7.08	6.84	2.64	3.08	2.84	-0.28	1.36	1.28	0	0	0
chr1	119683018	119818596	NR_125975	LOC101929147	+	2.24403	7.24008	0.296866	0.688356	0	0	0	0	0.36	1	1.72	3	0.84	-3	-2.64	-2	-1.28	0	2.16	6	2.76	-3	0.24	7.08	6.84	2.64	3.08	2.84	-0.28	1.36	1.28	0	0	0
chr1	119870874	119898805	NR_146623	LINC01780	+	41.8202	5.68001	0.113277	0.460612	0	1.44	1.56	0	0	0	0	0	0	0	0	0	0	0	0	1.44	3	1.56	0	0	0	0	0	0	0	0	0	0	0	0
chr1	119911568	119912953	NR_046780	HAO2-IT1	+	1.24316	6.721	0.906907	1	-1.92	0	0	-1.08	-3	-1.92	0	0.72	2.72	3.28	2.36	3	1.92	0	0	0	0	0	1.08	3	1.92	0	0	1.08	3	0.84	-3	-1.92	1.08	3
chr1	120106502	120115199	NR_033781	HSD3BP4	+	-30.1223	5.92639	0.305556	0.688356	0	0	0	0	0	0	0	0	0	0	0	0	0	0	0	0	-0.12	-3	-2.88	0	0	0	0	0	0	0	0	0	0	0
chr1	120140324	120141914	NR_036540	LINC00622	-	21.4101	5.08343	0.305556	0.688356	0.56	0	0	0	0	0	0	0	0	0	0	0	0	0	0	0	0	0	0	0	0	0	0	0	0	0	0	0	0	0
chr1	120906033	120914842	NR_027337	HIST2H2BA	+	-2.06222	4.88644	0.744784	1	0	0	0	-1.98	-3	-1.02	0	0	0	0	0	0	0	0	0	0	0	0	0	0	0	0	0	0	0	0	0	0	0	1.32
chr1	120926127	120935944	NR_045213	FCGR1B	-	21.4101	4.87335	0.305556	0.688356	0	0	0	0	0	0	0	0	0	0	0	0	0	0	-0.36	-2.64	0	0	0	0	0	0	0	0	0	0	0	0	0	0
chr1	121102016	121139765	NR_104189	SRGAP2-AS1	-	1	4.4873	1	1	0	0	0	0	0	0	0	0	0	0	0	0	0	0	0	0	0	0	0	0	0	0	0	0	0	0	0	0	1.4	4.1
chr1	121107151	121131061	NR_120535	SRGAP2D	+	1	5.04973	1	1	0	0	0	0	0	0	0	0	0	0	0	0	0	0	0	0	0	0	0	0	0	0	0	0	0	0	0	0	0	0
chr1	121260909	121313686	NR_003955	EMBP1	+	-1.40692	6.05877	0.744784	1	0	0	0	0	0	0	0	0	0.54	2.46	-0.54	-2.46	0	0	0	0	0	0	0	0	0	0	0	0	0	0	0	0	0	0
chr1	142697420	142713605	NR_046228	ANKRD20A12P	-	1	4.69664	1	1	0	0	0	0	0	0	0	0	0	0	0	0	0	0	0	0	0	0	0	0	0	0	0	0	0	0	0	0	0	0
chr1	143134602	143202239	NR_110761	LOC102723769	-	41.8202	5.08227	0.113277	0.460612	0	0	0	0	0	0	0	0	0	0	0	0	0	0	0	0	0	0	0	0	0	0	0	0	0	-1.32	-5.34	-2.34	0	0
chr1	143672920	143673002	NR_106967	MIR6077	+	1	4.23558	1	1	0	0	0	0	0	0	0	0	0	0	0	0	0	0	0	0	0	0	0	0	0	0	0	0	0	0	0	0	0	0
chr1	143687126	143717173	NR_111930	LOC100132057	+	1	4.23558	1	1	0	0	0	0	0	0	0	0	0	0	0	0	0	0	0	0	0	0	0	0	0	0	0	0	0	0	0	0	0	0
chr1	143717587	143744519	NR_027468	LINC01138	-	1	4.23558	1	1	0	0	0	0	0	0	0	0	0	0	0	0	0	0	0	0	0	0	0	1.86	3	1.14	0	0	0	0	1.86	3	1.14	0
chr1	143717587	143744519	NR_104014	LINC01138	-	1	4.23558	1	1	0	0	0	0	0	0	0	0	0	0	0	0	0	0	0	0	0	0	0	1.86	3	1.14	0	0	0	0	1.86	3	1.14	0
chr1	143896451	143914847	NR_144320	FAM72D	-	1	4.23558	1	1	0	0	0	0	0	0	0	0	0	0	0	0	0	0	0	0	0	0	0	0	0	0	0.18	2.82	0	0	0	0	0	0
chr1	143896524	143914673	NR_144349	FAM72C	-	1	4.23558	1	1	0	0	0	0	0	0	0	0	0	0	0	0	0	0	0	0	0	0	0	1.62	1.38	0	0	0	0	0	0	0	0	0
chr1	144298163	144340759	NR_024510	LINC00623	-	1	4.23558	1	1	0	0	0	0	0	0	0	0	0	0	0	0	0	0	0	0	0	0	0	0	0	0	0	0	0	0	0	0	0	0
chr1	144298163	144340759	NR_024511	LINC00623	-	1	4.23558	1	1	0	0	0	0	0	0	0	0	0	0	0	0	0	0	0	0	0	0	0	0	0	0	0	0	0	0	0	0	0	0
chr1	144298163	144340759	NR_109754	LINC00623	-	1	4.23558	1	1	0	0	0	0	0	0	0	0	0	0	0	0	0	0	0	0	0	0	0	0	0	0	0	0	0	0	0	0	0	0
chr1	144298163	144341756	NR_024584	LINC00623	-	1	4.23558	1	1	0	0	0	0	0	0	0	0	0	0	0	0	0	0	0	0	0	0	0	0	0	0	0	0	0	0	0	0	0	0
chr1	144300467	144341077	NR_111951	LINC00869	-	1	4.23558	1	1	0	0	0	0	0	0	0	0	0	0	0	0	0	0	0	0	0	0	0	0	0	0	0	0	0	0	0	0	0	0
chr1	144300467	144341077	NR_111952	LINC00869	-	1	4.23558	1	1	0	0	0	0	0	0	0	0	0	0	0	0	0	0	0	0	0	0	0	0	0	0	0	0	0	0	0	0	0	0
chr1	144300467	144341077	NR_111953	LINC00869	-	1	4.23558	1	1	0	0	0	0	0	0	0	0	0	0	0	0	0	0	0	0	0	0	0	0	0	0	0	0	0	0	0	0	0	0
chr1	144593687	144832249	NR_102404	NBPF8	+	-1.06888	5.72461	1	1	0	0	0	0	0	0	0	0	0	0	3.7	2.78	0.52	0	0	0	0	0	-2.22	-3	-0.78	0	0	0	2.22	0.78	0	0	0	0
chr1	144593687	144832249	NR_102405	NBPF8	+	-1.06888	5.72461	1	1	0	0	0	0	0	0	0	0	0	0	3.7	2.78	0.52	0	0	0	0	0	-2.22	-3	-0.78	0	0	0	2.22	0.78	0	0	0	0
chr1	144610814	144612719	NR_003242	PFN1P2	-	7.80336	4.82106	1	1	0	0	0	0	0	0	0	0	0	0	0	0	0	0	0	0	0	0	0	0	0	0	0	0	0	0	0	0	0.62	1
chr1	144832208	145039963	NR_144516	LOC100996724	-	-30.1223	5.05107	0.305556	0.688356	0	0	2.22	5.22	6	6	5.26	1.3	0	3.7	6.48	3.3	2.74	3	0.78	0	0	0	0	0	2.22	0.78	0.74	2.48	0.78	-2.22	1.44	3	0.78	0
chr1	144832208	145039963	NR_144517	LOC100996724	-	-30.1223	5.05107	0.305556	0.688356	0	0	2.22	5.22	6	6	5.26	1.3	0	3.7	6.48	3.3	2.74	3	0.78	0	0	0	0	0	2.22	0.78	0.74	2.48	0.78	-2.22	1.44	3	0.78	0
chr1	145289769	145370303	NR_104217	NBPF25P	+	-1.67724	6.9889	0.55584	0.9724	-1.1	3.14	3.1	0	0	0	0	0	-1.14	-3	-1.86	0	-0.38	-1	-0.62	0	0	0	0	-2.28	-3.72	0	0	0	0	1.14	3	3	3	0.72
chr1	145376205	145382404	NR_125967	LINC01719	-	21.4101	5.09062	0.305556	0.688356	7.28	26.4	19.72	6.12	2.24	7.52	11.68	-1.8	2.52	5.76	5.08	0.4	-1.84	-0.16	0	-2.76	-0.24	0	0	0	0	0	0	0	2.76	3	0.24	0	0	0
chr1	145376205	145382404	NR_125968	LINC01719	-	21.4101	5.09062	0.305556	0.688356	7.28	26.4	19.72	6.12	2.24	7.52	11.68	-1.8	2.52	5.76	5.08	0.4	-1.84	-0.16	0	-2.76	-0.24	0	0	0	0	0	0	0	2.76	3	0.24	0	0	0
chr1	145493883	145508262	NR_147182	LIX1L-AS1	-	1.38835	5.43607	1	1	0	0	0	0	0	0	0	0	0	0	0	0	0	0	0	2.28	5.28	3.72	10.6	20.6	7.04	-1.8	-0.72	2.28	5.28	-1.6	-0.2	2.52	1.48	1.76
chr1	145509751	145515745	NR_104033	GNRHR2	-	1	4.69267	1	1	-0.3	-2.7	0.3	3	2.7	0	0	0	0.2	2	1.8	0	0	0	0	0	0	0	0	-0.3	-3	-2.7	-0.3	-3	-2.7	0.3	3	2.7	0	0
chr1	145509751	145516076	NR_002328	GNRHR2	-	1	4.69267	1	1	-2.44	-0.64	4.44	4.56	0.12	-1.56	0	-1.44	-1.56	1.44	3	1.56	0	0	0	0.96	2	1.04	0	0	0	0	0	0	0	0	-1.44	-3	-1.56	-1.44
chr1	145514420	145515899	NR_104034	GNRHR2	-	-2.76713	6.50654	0.309443	0.688356	2.88	-2.94	0	-0.06	-2.94	0.06	3	2.94	0	0	0	0.04	2	1.96	0	0	0	0	0	0	0	0	-0.06	-3	-2.94	-0.06	-3	-2.94	0.06	3
chr1	145516164	145523732	NR_073491	PEX11B	+	1.18458	6.58885	0.930594	1	0.56	2	1.44	0	0	0	0.84	3	2.16	-0.84	-2.16	0	-0.84	-1.32	3.84	5.16	1.04	-3.16	0.68	3.6	0	0	0	0	0	0	0	0	0	0
chr1	145516164	145523732	NR_073492	PEX11B	+	1.18458	6.58885	0.930594	1	0.56	2	1.44	0	0	0	0.84	3	2.16	-0.84	-2.16	0	-0.84	-1.32	3.84	5.16	1.04	-3.16	0.68	3.6	0	0	0	0	0	0	0	0	0	0
chr1	145516630	145523732	NR_073493	PEX11B	+	-1.09034	6.64865	0.92275	1	-1.8	-1.2	0	-1.8	0.6	4.8	4.2	-1.2	-2.2	2.6	2	0	0	0	0	0	0	0	0	0	0	0	0	0	0	0	0	0	0	0
chr1	145584422	145584481	NR_106794	MIR6736	+	48.6236	6.05986	0.0728207	0.414329	0	0	0	0	0.88	2	1.12	0	0	0	0	0.88	2	2.44	3	1.68	0	0	0	0	0	0	0	0	0	0	0	0	0	0
chr1	145695797	145715639	NR_103845	CD160	-	41.8202	5.95929	0.113277	0.460612	0	0	0	0	0	0	0	0	0	0	0	0	0	0	0	0	0	0	0	0	0	0	0	0	0	0	0	0	0	0
chr1	145764594	145827103	NR_036541	GPR89A	-	21.4101	4.55065	0.305556	0.688356	0	0	0	0	0	0	0	0	0	0	0	0	0	0	-2.82	-2.06	-1.06	-1.94	-0.12	0	0	0	0	0	0	0	0	0	0	0
chr1	145827204	146467743	NR_104217	NBPF25P	+	-6.34818	5.4458	0.22043	0.688356	-1.92	-1.08	-2.08	-2.76	0	0	0	0	0	0	0	0	0	0	0	0	0	0	0	0	0	0	0	0	0	0	0	0	0	0
chr1	145924387	145945477	NR_111936	PDZK1P1	-	1	4.23558	1	1	0	0	0	0	0	0	0	0	0	0	0	0	0	0	0	0	0	0	0	0	0	0	0	0	0	0	0	0	0	0
chr1	145979819	146025274	NR_146087	PDE4DIPP1	+	1	4.23558	1	1	0	0	0	0	0	0	0	0	0	0	0	0	0	0	0	0	0	0	0	0	0	0	0	0	0	0	0	0	0	0
chr1	146032541	146082633	NR_046188	NBPF11	-	1	4.23558	1	1	0	0	0	0	0	0	0	0	0	0	0	0	0	0	0	0	0	0	0	0	0	0	0	0	0	0	0	0	0	0
chr1	146032541	146082633	NR_110864	NBPF11	-	1	4.23558	1	1	0	0	0	0	0	0	0	0	0	0	0	0	0	0	0	0	0	0	0	0	0	0	0	0	0	0	0	0	0	0
chr1	146093156	146093859	NR_135559	LOC100505824	+	1	4.23558	1	1	0	0	0	0	0	0	0	0	0	0	0	0	0	0	0	0	0	0	0	0	0	0	0	0	0	0	0	0	0	0
chr1	146490894	146514599	NR_024442	LOC728989	-	-59.2446	5.243	0.0482191	0.318116	0	0	0	0	0	0	0	0	0.02	0.98	0	0	0.06	3.04	5	5.02	5.94	3.02	4	3.92	0	0	-0.06	-3	-2.94	0	0	0	0	0
chr1	146556162	146556303	NR_121645	RNVU1-8	-	1.24249	9.07792	0.737348	1	0	1.88	4.82	0.3	0	-0.94	-0.06	4.7	1.24	7.58	8.94	10.88	10.06	21.28	6.96	20.1	21	8.78	0.48	-2.82	-3	-0.18	5.64	6	0.36	0	0	0	0	-2.82
chr1	146571065	146585928	NR_103466	NBPF13P	-	1.73322	6.54869	0.703665	1	0	-1.32	-3	-1.68	0	0	0	0	0	0	0	0	0	0	0	0	0	0	1.32	1.68	1.32	3	1.68	-1.32	-3	-1.68	0	0	0	0
chr1	146626684	146644168	NR_103870	PRKAB2	-	1	5.28826	1	1	1.92	3	-0.84	-3	-1.08	-1.92	-3	-1.08	1.92	1.08	0	0	0	0	0	0	0	0	0	0	0	0	1.92	3	1.08	1.92	3	1.08	0	0
chr1	146626684	146644168	NR_103871	PRKAB2	-	1	5.28826	1	1	1.92	3	-0.84	-3	-1.08	-1.92	-3	-1.08	1.92	1.08	0	0	0	0	0	0	0	0	0	0	0	0	1.92	3	1.08	1.92	3	1.08	0	0
chr1	146649429	146651528	NR_002305	PDIA3P1	+	-1.41665	5.97191	0.840435	1	0	0	0	0	0	0	1.74	3	3	3	1.26	0	0	0	-1.74	-3	-1.26	0	0	-1.74	-1.26	0	0	0	0	0	0	0	0	0
chr1	146714290	146767447	NR_046070	CHD1L	+	2.28166	6.59196	0.242926	0.688356	0	0	-1.6	-2	-0.4	0	0	4.8	4.4	-1.6	-0.6	4.8	3.6	0.6	1.6	6	5.4	3.4	3	0.6	0	0	0	0	0	1.6	2	0.4	2.4	3
chr1	146714290	146767447	NR_145681	CHD1L	+	2.28166	6.59196	0.242926	0.688356	0	0	-1.6	-2	-0.4	0	0	4.8	4.4	-1.6	-0.6	4.8	3.6	0.6	1.6	6	5.4	3.4	3	0.6	0	0	0	0	0	1.6	2	0.4	2.4	3
chr1	146714290	146767447	NR_145682	CHD1L	+	2.28166	6.59196	0.242926	0.688356	0	0	-1.6	-2	-0.4	0	0	4.8	4.4	-1.6	-0.6	4.8	3.6	0.6	1.6	6	5.4	3.4	3	0.6	0	0	0	0	0	1.6	2	0.4	2.4	3
chr1	146714290	146767447	NR_145683	CHD1L	+	2.28166	6.59196	0.242926	0.688356	0	0	-1.6	-2	-0.4	0	0	4.8	4.4	-1.6	-0.6	4.8	3.6	0.6	1.6	6	5.4	3.4	3	0.6	0	0	0	0	0	1.6	2	0.4	2.4	3
chr1	146714290	146767447	NR_145684	CHD1L	+	2.28166	6.59196	0.242926	0.688356	0	0	-1.6	-2	-0.4	0	0	4.8	4.4	-1.6	-0.6	4.8	3.6	0.6	1.6	6	5.4	3.4	3	0.6	0	0	0	0	0	1.6	2	0.4	2.4	3
chr1	146714290	146767447	NR_145685	CHD1L	+	2.28166	6.59196	0.242926	0.688356	0	0	-1.6	-2	-0.4	0	0	4.8	4.4	-1.6	-0.6	4.8	3.6	0.6	1.6	6	5.4	3.4	3	0.6	0	0	0	0	0	1.6	2	0.4	2.4	3
chr1	146714290	146767447	NR_145686	CHD1L	+	2.28166	6.59196	0.242926	0.688356	0	0	-1.6	-2	-0.4	0	0	4.8	4.4	-1.6	-0.6	4.8	3.6	0.6	1.6	6	5.4	3.4	3	0.6	0	0	0	0	0	1.6	2	0.4	2.4	3
chr1	146714290	146767447	NR_145687	CHD1L	+	2.28166	6.59196	0.242926	0.688356	0	0	-1.6	-2	-0.4	0	0	4.8	4.4	-1.6	-0.6	4.8	3.6	0.6	1.6	6	5.4	3.4	3	0.6	0	0	0	0	0	1.6	2	0.4	2.4	3
chr1	146714290	146767447	NR_145688	CHD1L	+	2.28166	6.59196	0.242926	0.688356	0	0	-1.6	-2	-0.4	0	0	4.8	4.4	-1.6	-0.6	4.8	3.6	0.6	1.6	6	5.4	3.4	3	0.6	0	0	0	0	0	1.6	2	0.4	2.4	3
chr1	146714290	146767447	NR_145689	CHD1L	+	2.28166	6.59196	0.242926	0.688356	0	0	-1.6	-2	-0.4	0	0	4.8	4.4	-1.6	-0.6	4.8	3.6	0.6	1.6	6	5.4	3.4	3	0.6	0	0	0	0	0	1.6	2	0.4	2.4	3
chr1	146714290	146767447	NR_145690	CHD1L	+	2.28166	6.59196	0.242926	0.688356	0	0	-1.6	-2	-0.4	0	0	4.8	4.4	-1.6	-0.6	4.8	3.6	0.6	1.6	6	5.4	3.4	3	0.6	0	0	0	0	0	1.6	2	0.4	2.4	3
chr1	146714290	146767447	NR_145691	CHD1L	+	2.28166	6.59196	0.242926	0.688356	0	0	-1.6	-2	-0.4	0	0	4.8	4.4	-1.6	-0.6	4.8	3.6	0.6	1.6	6	5.4	3.4	3	0.6	0	0	0	0	0	1.6	2	0.4	2.4	3
chr1	146714290	146767447	NR_145692	CHD1L	+	2.28166	6.59196	0.242926	0.688356	0	0	-1.6	-2	-0.4	0	0	4.8	4.4	-1.6	-0.6	4.8	3.6	0.6	1.6	6	5.4	3.4	3	0.6	0	0	0	0	0	1.6	2	0.4	2.4	3
chr1	146714290	146767447	NR_145693	CHD1L	+	2.28166	6.59196	0.242926	0.688356	0	0	-1.6	-2	-0.4	0	0	4.8	4.4	-1.6	-0.6	4.8	3.6	0.6	1.6	6	5.4	3.4	3	0.6	0	0	0	0	0	1.6	2	0.4	2.4	3
chr1	146714290	146767447	NR_145694	CHD1L	+	2.28166	6.59196	0.242926	0.688356	0	0	-1.6	-2	-0.4	0	0	4.8	4.4	-1.6	-0.6	4.8	3.6	0.6	1.6	6	5.4	3.4	3	0.6	0	0	0	0	0	1.6	2	0.4	2.4	3
chr1	146714290	146767447	NR_145695	CHD1L	+	2.28166	6.59196	0.242926	0.688356	0	0	-1.6	-2	-0.4	0	0	4.8	4.4	-1.6	-0.6	4.8	3.6	0.6	1.6	6	5.4	3.4	3	0.6	0	0	0	0	0	1.6	2	0.4	2.4	3
chr1	146853913	146989699	NR_038423	LINC00624	-	69.0336	6.35355	0.0227751	0.268503	0.98	0	0	0	0	0	0	0	0	0	0	0	0	0	0	0	0	0	0	0	0	0	0	0	0	0	0	0	0.06	3
chr1	147119167	147142665	NR_136633	ACP6	-	137.067	6.30798	0.00222005	0.228458	0	0	0	1.4	2	2.7	6.5	3.8	0.6	0	1.4	-0.1	-0.3	0	3.5	5	1.5	0	2.1	3	0.9	0	0	0	0	0	-2.1	-0.9	-2.1	-5.1
chr1	147119167	147142665	NR_136634	ACP6	-	137.067	6.30798	0.00222005	0.228458	0	0	0	1.4	2	2.7	6.5	3.8	0.6	0	1.4	-0.1	-0.3	0	3.5	5	1.5	0	2.1	3	0.9	0	0	0	0	0	-2.1	-0.9	-2.1	-5.1
chr1	147119167	147142665	NR_136635	ACP6	-	137.067	6.30798	0.00222005	0.228458	0	0	0	1.4	2	2.7	6.5	3.8	0.6	0	1.4	-0.1	-0.3	0	3.5	5	1.5	0	2.1	3	0.9	0	0	0	0	0	-2.1	-0.9	-2.1	-5.1
chr1	147119167	147142665	NR_136636	ACP6	-	137.067	6.30798	0.00222005	0.228458	0	0	0	1.4	2	2.7	6.5	3.8	0.6	0	1.4	-0.1	-0.3	0	3.5	5	1.5	0	2.1	3	0.9	0	0	0	0	0	-2.1	-0.9	-2.1	-5.1
chr1	147466093	147487188	NR_111936	PDZK1P1	-	1	4.23558	1	1	0	0	0	0	0	0	0	0	0	0	0	0	0	0	0	0	0	0	0	0	0	0	0	0	0	0	0	0	0	0
chr1	147521552	147567054	NR_146087	PDE4DIPP1	+	1	4.23558	1	1	0	0	0	0	0	0	0	0	0	0	0	0	0	0	0	0	0	0	0	0	0	0	0	0	0	0	0	0	0	0
chr1	147574322	147624469	NR_046188	NBPF11	-	1	4.23558	1	1	0	0	0	0	0	0	0	0	0	0	0	0	0	0	0	0	0	0	0	0	0	0	0	0	0	0	0	0	0	0
chr1	147574322	147624469	NR_110864	NBPF11	-	1	4.23558	1	1	0	0	0	0	0	0	0	0	0	0	0	0	0	0	0	0	0	0	0	0	0	0	0	0	0	0	0	0	0	0
chr1	147634988	147635691	NR_135559	LOC100505824	+	1	4.23558	1	1	0	0	0	0	0	0	0	0	0	0	0	0	0	0	0	0	0	0	0	0	0	0	0	0	0	0	0	0	0	0
chr1	147680369	147719342	NR_120331	LOC101927468	-	1	4.23558	1	1	0	0	0	0	0	0	0	0	-0.48	-2.52	0.48	3	3	3	3	3	3	2.52	0	0	0.32	2	1.68	0	0	0	0	0	-0.32	-2.48
chr1	147806602	147806678	NR_049810	MIR5087	-	-1.07007	9.02734	0.922116	1	-2.36	0.12	-1	2.08	6	3.36	-1.76	-3.12	2.84	11.64	18.08	18.92	11.92	1.4	-3.48	0.56	0	-1.32	-3	-1.68	1.32	3	1.68	0	0	0	0	0	0	0
chr1	147860433	147860515	NR_106967	MIR6077	+	1	4.23558	1	1	0	0	0	0	0	0	0	0	0	0	0	0	0	0	0	0	0	0	0	0	0	0	0	0	0	0	0	0	0	0
chr1	147874635	147904682	NR_111930	LOC100132057	+	1	4.23558	1	1	0	0	0	0	0	0	0	0	0	0	0	0	0	0	0	0	0	0	0	0	0	0	0	0	0	0	0	0	0	0
chr1	147994145	147994313	NR_104086	RNVU1-19	+	1.04997	5.14048	1	1	0	0	0	0	0	0	1.8	0.2	0.9	0.1	0	0	0	0	0	0	0	0	0	0	-0.9	-0.1	0	0	0	0	0	0	0	0
chr1	148250249	149109725	NR_104217	NBPF25P	-	1	4.32287	1	1	1	0	0	0	0	0	0	0	0	0	0	0	0	0	0	0	0	0	0	0	0	0	0	0	0	0	0	0	0	0
chr1	148876039	148902123	NR_136328	LOC101927429	+	1	5.14252	1	1	0	0	0	0	0	0	0	0	0	0	0	0	0	0	0	0	0	0	0	0	0	0	0	0	0	0	0	0	0	0
chr1	148901844	148904054	NR_111000	LOC101060524	+	1.0504	6.4674	1	1	0	0	0	0	0	-2.64	-0.36	0	-2.64	-3	2.28	0.36	0	2.64	0.36	0	0	0	0	0	2.64	0.36	0	0	0	0	0	0	0	0
chr1	148901844	148904054	NR_111001	DRD5P2	+	1.0504	6.4674	1	1	0	0	0	0	0	-2.64	-0.36	0	-2.64	-3	2.28	0.36	0	2.64	0.36	0	0	0	0	0	2.64	0.36	0	0	0	0	0	0	0	0
chr1	148928312	148951595	NR_027355	LOC645166	+	-1.01879	6.29167	1	1	-0.72	-3	-2.04	0.76	0	0	0	0	0	0.72	2.28	0	0	-0.48	-2	-1.52	0	0.72	2.28	0	0	0	0	0	0	0	0	0	0	0
chr1	148928312	148951595	NR_027356	LOC645166	+	-1.01879	6.29167	1	1	-0.72	-3	-2.04	0.76	0	0	0	0	0	0.72	2.28	0	0	-0.48	-2	-1.52	0	0.72	2.28	0	0	0	0	0	0	0	0	0	0	0
chr1	148930404	148953054	NR_027354	LOC645166	+	41.8202	5.71037	0.113277	0.460612	0	0	0	0	0	0	0	0	0	0	0.24	2.92	2.08	3	2.76	0	0	0	0	0	0	0	0	0	0	0	0	0	0	0
chr1	149288234	149291701	NR_145442	FAM231D	+	1	5.42487	1	1	0	0	0	0	0	0	0	0	0	0	0	0	0	0	0	0	0	0	0	0	0	0	0	0	0	0	0	0	0	0
chr1	149369293	149378303	NR_027484	FCGR1CP	+	-30.1223	4.48698	0.305556	0.688356	0	0	0	0	0	0	0	0	0	0	0	0	0	-2.58	-3	-0.42	0	0	0	0	0	0	0	0	0	0	0	0	0	0
chr1	149514089	149514256	NR_104086	RNVU1-19	-	1.99956	4.98419	0.675179	1	0	0	0	0	0	0	0	0	0	0	0	-0.88	-1	-0.12	0	0	0	0	0	0	0	0	2.64	3	0.36	0	0	0	0	0
chr1	149575481	149619134	NR_024584	LINC00623	+	1	4.4793	1	1	0	0	0	0	0	0	0	0	0	0	0	0	0	0	0	0	0	0	0	0	0	0	0	0	0	0	0	0	0	0
chr1	149576160	149651107	NR_111950	LINC00869	+	1	4.4793	1	1	0	0	0	0	0	0	0	0	0	0	0	0	0	0	0	0	0	0	0	0	0	0	0	0	0	0	0	0	0	0
chr1	149576261	149672983	NR_111954	LOC103091866	+	1	4.4793	1	1	0	0	0	0	0	0	0	0	0	0	0	0	0	0	0	0	0	0	0	0	0	0	0	0	0	0	0	0	0	0
chr1	149576261	149672983	NR_111955	LOC103091866	+	1	4.4793	1	1	0	0	0	0	0	0	0	0	0	0	0	0	0	0	0	0	0	0	0	0	0	0	0	0	0	0	0	0	0	0
chr1	149576261	149672983	NR_111956	LOC103091866	+	1	4.4793	1	1	0	0	0	0	0	0	0	0	0	0	0	0	0	0	0	0	0	0	0	0	0	0	0	0	0	0	0	0	0	0
chr1	149576261	149672983	NR_111957	LOC103091866	+	1	4.4793	1	1	0	0	0	0	0	0	0	0	0	0	0	0	0	0	0	0	0	0	0	0	0	0	0	0	0	0	0	0	0	0
chr1	149576261	149672983	NR_111958	LOC103091866	+	1	4.4793	1	1	0	0	0	0	0	0	0	0	0	0	0	0	0	0	0	0	0	0	0	0	0	0	0	0	0	0	0	0	0	0
chr1	149576466	149619134	NR_024510	LINC00623	+	1	4.4793	1	1	0	0	0	0	0	0	0	0	0	0	0	0	0	0	0	0	0	0	0	0	0	0	0	0	0	0	0	0	0	0
chr1	149576466	149619134	NR_024511	LINC00623	+	1	4.4793	1	1	0	0	0	0	0	0	0	0	0	0	0	0	0	0	0	0	0	0	0	0	0	0	0	0	0	0	0	0	0	0
chr1	149576466	149619134	NR_109754	LINC00623	+	1	4.4793	1	1	0	0	0	0	0	0	0	0	0	0	0	0	0	0	0	0	0	0	0	0	0	0	0	0	0	0	0	0	0	0
chr1	149605916	149606079	NR_125392	RNVU1-20	+	12.1658	6.01347	0.0128214	0.268503	0	0	0	0	0	0	0.96	2.04	0	0	0	1.6	8.2	11.48	2.72	0	0	0	0	0	0	0	0	0	0	0	0	0	0	0
chr1	149649059	149719362	NR_135813	LOC101929798	-	82.6404	5.42504	0.0161545	0.268503	0	-2.28	-3	-0.72	0	0	-0.76	-0.24	0	0	0	0	0	-2.28	-3	-0.72	0	0	0	0	0	0	0	0	0	0	0	0	0	0
chr1	149821758	149822340	NR_036461	HIST2H2BC	-	1	5.23814	1	1	0	0	0	0	0	0	0	0	0	0	0	0	0	0	0	0	0	0	0	0	0	0	0	0	0	0	0	0	0	0
chr1	150039724	150117505	NR_103998	VPS45	+	-1.23819	7.2373	0.786843	1	0.96	2	1.04	1.44	0.12	-5.88	-6.12	-3	-1.56	0	1.44	3.48	3.04	2.96	5.44	5.56	2.08	0	0	0	0	0	0	0	0	0	0	0	0	0
chr1	150132925	150153463	NR_135098	LOC105371433	+	21.4101	6.44176	0.305556	0.688356	0	0	0	0	0	0	0	0	0	0	0	0	0	1.5	3	1.5	0	0	0	0	0	0	0	0	0	0	0	0	0	0
chr1	150234092	150234196	NR_145745	SNORD13C	+	48.6236	6.65247	0.0728207	0.414329	0	0	0	2.52	3	0.48	0	0	0	0	2.52	3	0.48	0	0	0	0.84	1	0.16	0	0	0	0	0	0	0	0	0	0	0
chr1	150237798	150241609	NR_045033	APH1A	-	-30.1223	6.05794	0.305556	0.688356	0	2.46	3	0.54	0	0	0	4.1	5	0.9	1.64	6.92	9.64	14.92	9.44	11.28	7.9	6.18	6	3.54	0.54	-2.46	-3	-0.54	0	0	0	0	0	0
chr1	150237798	150241609	NR_045034	APH1A	-	-30.1223	6.05794	0.305556	0.688356	0	2.46	3	0.54	0	0	0	4.1	5	0.9	1.64	6.92	9.64	14.92	9.44	11.28	7.9	6.18	6	3.54	0.54	-2.46	-3	-0.54	0	0	0	0	0	0
chr1	150237798	150241609	NR_045035	APH1A	-	-30.1223	6.05794	0.305556	0.688356	0	2.46	3	0.54	0	0	0	4.1	5	0.9	1.64	6.92	9.64	14.92	9.44	11.28	7.9	6.18	6	3.54	0.54	-2.46	-3	-0.54	0	0	0	0	0	0
chr1	150293916	150325704	NR_146766	PRPF3	+	1.2839	7.51584	0.722438	1	0	0	0	0	0	0.64	0.08	-4	-0.8	4.72	3.6	11.16	15.84	4.44	-0.04	1.36	0	0	0	0	0	0.96	3	2.04	0	0.96	2.04	0	0	0
chr1	150293916	150325704	NR_146767	PRPF3	+	1.2839	7.51584	0.722438	1	0	0	0	0	0	0.64	0.08	-4	-0.8	4.72	3.6	11.16	15.84	4.44	-0.04	1.36	0	0	0	0	0	0.96	3	2.04	0	0.96	2.04	0	0	0
chr1	150293916	150325704	NR_146768	PRPF3	+	1.2839	7.51584	0.722438	1	0	0	0	0	0	0.64	0.08	-4	-0.8	4.72	3.6	11.16	15.84	4.44	-0.04	1.36	0	0	0	0	0	0.96	3	2.04	0	0.96	2.04	0	0	0
chr1	150293916	150325704	NR_146769	PRPF3	+	1.2839	7.51584	0.722438	1	0	0	0	0	0	0.64	0.08	-4	-0.8	4.72	3.6	11.16	15.84	4.44	-0.04	1.36	0	0	0	0	0	0.96	3	2.04	0	0.96	2.04	0	0	0
chr1	150459839	150480085	NR_073513	TARS2	+	1.52945	7.59996	0.52048	0.968121	0	0	2.34	3	0.66	4.68	6	3.66	0.66	3.12	4	7.12	4.88	4.78	0.32	-4.9	-1.32	0	2.34	3	3	5.34	3.66	0.66	0	0	0	0	0	-2.34
chr1	150459839	150480085	NR_073514	TARS2	+	1.52945	7.59996	0.52048	0.968121	0	0	2.34	3	0.66	4.68	6	3.66	0.66	3.12	4	7.12	4.88	4.78	0.32	-4.9	-1.32	0	2.34	3	3	5.34	3.66	0.66	0	0	0	0	0	-2.34
chr1	150464820	150464886	NR_106938	MIR6878	+	1	4.98151	1	1	0	0	0	0	0	0	0	0	0	0	0	0	0	0	0	0	0	0	0	0	0	0	0	0	0	0	0	0	0	0
chr1	150488232	150490508	NR_051960	FALEC	+	82.6404	6.30773	0.0161545	0.268503	0	0	0	0	0	0	0	0	0	0	0	0	0	0	0	0	0	0	1.92	3	1.08	0	0	1.92	3	1.08	1.92	3	3	3
chr1	150524404	150524490	NR_036211	MIR4257	+	62.2303	6.19107	0.0327643	0.2861	2.76	0	0	0	0	0	0	0	0	0	0	0	0.24	3	2.76	0	0	0	0	0	0	0	0.24	3	2.76	0	0	0	0	0
chr1	150533370	150547028	NR_104133	ADAMTSL4-AS1	-	-1.4234	6.83105	0.677475	1	-1.68	0	0	0	0	0	0	0	0	0	0	0	0	0	0	0	0	0	0	0	0	0	0	0	0	0	0	0	0	0
chr1	150980866	151008189	NR_130130	PRUNE1	+	-1.77409	6.25596	0.466687	0.924144	0	0	0	0	0	0	0.96	3	2.04	0.96	1.08	-3	-2.04	1.92	5.04	1.08	-2.04	-0.96	-3	-2.04	0	0	-0.96	-3	-2.04	0	-0.96	-3	-2.04	0
chr1	150980866	151008189	NR_130131	PRUNE1	+	-1.77409	6.25596	0.466687	0.924144	0	0	0	0	0	0	0.96	3	2.04	0.96	1.08	-3	-2.04	1.92	5.04	1.08	-2.04	-0.96	-3	-2.04	0	0	-0.96	-3	-2.04	0	-0.96	-3	-2.04	0
chr1	150980866	151008189	NR_130132	PRUNE1	+	-1.77409	6.25596	0.466687	0.924144	0	0	0	0	0	0	0.96	3	2.04	0.96	1.08	-3	-2.04	1.92	5.04	1.08	-2.04	-0.96	-3	-2.04	0	0	-0.96	-3	-2.04	0	-0.96	-3	-2.04	0
chr1	150980866	151008189	NR_130135	PRUNE1	+	-1.77409	6.25596	0.466687	0.924144	0	0	0	0	0	0	0.96	3	2.04	0.96	1.08	-3	-2.04	1.92	5.04	1.08	-2.04	-0.96	-3	-2.04	0	0	-0.96	-3	-2.04	0	-0.96	-3	-2.04	0
chr1	151129104	151142773	NR_144937	TNFAIP8L2-SCNM1	+	2.7435	6.90158	0.360636	0.771995	0	0.24	2.76	0.24	3	2.76	0	0	0.24	2.76	0	0.08	0.92	0	0	-0.24	-3	-2.76	0.16	2	1.84	0	0	0	0	0	0	0	0	0
chr1	151138497	151142773	NR_037937	SCNM1	+	2.7375	7.63237	0.117389	0.474292	-2.46	-3	4.52	10.64	3.48	5.82	7.88	4.24	7.76	8.94	7.12	10.76	16.64	13.24	2.66	0.12	0	2.82	3	0.18	2.82	3	3	0.18	0	0	0.94	1	0.06	0
chr1	151252499	151254405	NR_135595	LOC100507670	-	1	5.58929	1	1	3.6	1.3	-3.5	2.3	1.2	-2.6	0.6	-3.5	-5.8	-0.6	5.4	0.6	0.9	-1.7	12.4	17.6	7.2	8.7	9	0.9	2.7	3	3	3	3	3	0.3	0	0	0
chr1	151319485	151320367	NR_131972	GBAT2	+	89.4437	6.0529	0.0116671	0.268503	2.1	3	0.9	0	0	0	0	0	1.4	2	0.6	1.4	2	2.7	3	0.9	0	0	0	0	0	0	0	2.1	3	0.9	0	0	0	0
chr1	151518271	151518367	NR_030280	MIR554	+	1	6.47467	1	1	0	0	0	0	0	0	0	0	0	0	0	0	0	0	0	0	0	0	0	0	0	0	0	0	0	0	0	0	0	0
chr1	151732118	151736392	NR_125331	MRPL9	-	-2.80939	6.25086	0.243647	0.688356	1	0.84	0	-0.48	-2.52	0	0	1.28	7.52	4.2	0.48	3.96	8.52	4.56	-2.52	-0.48	-3	-2.52	-0.96	-5.04	0	-0.48	-2.04	3.32	5	4.2	0.48	3	2.52	0.48
chr1	151763224	151764146	NR_146293	TDRKH-AS1	+	1.16523	6.17227	1	1	0	0	2.4	5	3.56	2	1.04	0	0	0	0	-1.44	-3	-1.56	-1.44	-3	-0.12	3	1.56	0	0	0	0	0	0	0	0	0	0	0
chr1	151763224	151766878	NR_146292	TDRKH-AS1	+	1.16523	6.17227	1	1	0	0	2.4	5	3.56	2	1.04	0	0	0	0	-1.44	-3	-1.56	-1.44	-3	-0.12	3	1.56	0	0	0	0	0	0	0	0	0	0	0
chr1	151810944	151816641	NR_024237	LOC100132111	+	41.8202	6.23968	0.113277	0.460612	2.64	4.76	0.6	0	0	0	0.88	1	0.12	0	0	0	0	0	0	0	0	0	0	0	0	0	0	0	0	0	0	0	0	0
chr1	151990753	151994985	NR_103561	NBPF18P	+	62.2303	5.76331	0.0327643	0.2861	0	0	0	0	0	0	0	0	0	0	0	0	0.18	2.82	0	0.18	3	2.82	0	0	0	0	0.18	3	2.82	0	0	0	0	0
chr1	152285934	152339168	NR_103778	FLG-AS1	+	-59.2446	6.43586	0.0482191	0.318116	0	0	0	0	0	0	0	0	0	0	0	0	0	0	0	0	0	0	0	0	0	0	-2.04	-5.04	-3.96	-0.96	0	0	0	0
chr1	152309543	152339168	NR_103779	FLG-AS1	+	-1.41665	6.29329	0.840435	1	0	0	0	2.58	0.42	0	0	0	0	0	0	0	0	0	-2.58	-3	-0.42	-2.58	-3	-0.42	0	0	0	2.58	3	0.42	0	0	0	0
chr1	152627952	152629280	NR_145430	LINC00302	+	1.56241	6.31762	0.703665	1	0	0	0.12	3	2.88	0	0	0	0	0	0	0	0	0	0	0	0	0	0	0	-0.04	-1	-0.96	0	0	0	0	0.12	3	2.88
chr1	153112593	153113969	NR_003062	SPRR2C	-	-1.28005	6.28306	0.777046	1	0	0	-1.86	-3	-1.14	0	0	0	0	0	0	0	0	0	0	0	0	0	0	1.86	3	1.14	0.62	-0.24	-3.48	-2.52	-0.38	0	0	0
chr1	153146993	153164152	NR_110685	LOC101928009	+	-1.42271	6.80871	0.626072	1	0	2.58	3	-2.16	-0.42	0	5.16	3.42	0.42	0	0	0	0	0	0	0	0	0	0	-2.58	2.16	3	0.42	-2.58	-0.42	0	0	-2.58	-0.42	0
chr1	153518217	153524245	NR_125947	LOC101928034	+	-1.40692	6.22243	0.744784	1	0	0	0	0	0	0	0	0	0	0	0	0	0	0	0	0	0	0	0	0	-1.02	-1.98	1.02	3	1.98	0	0	0	0	0
chr1	153579358	153585644	NR_133645	S100A16	-	-1.41173	5.99637	0.788138	1	2.64	0	0	0	0	0	0	0	0	0	0.12	1	0.88	0.36	3	2.64	0.36	3.36	5.64	2.64	0	0	0	0	0	0	0	0	0	0
chr1	153631129	153634328	NR_052019	SNAPIN	+	2.18781	6.85734	0.258104	0.688356	-1.16	-2	-0.84	0	0	1.16	5.48	5.1	1.84	-1.32	7.44	21.38	15.56	6.26	3.26	-0.9	-1.26	0	0	0	0	0	0	0	0	0	0	0	0	0
chr1	153631129	153634328	NR_052020	SNAPIN	+	2.18781	6.85734	0.258104	0.688356	-1.16	-2	-0.84	0	0	1.16	5.48	5.1	1.84	-1.32	7.44	21.38	15.56	6.26	3.26	-0.9	-1.26	0	0	0	0	0	0	0	0	0	0	0	0	0
chr1	153662180	153662269	NR_107050	MIR8083	-	1.84006	5.84501	0.666686	1	-1.14	0	0	0	1.86	3	3	3	1.14	0	0	0	0	0	0	0	0	0	0	0.62	1	0.38	0	0	0.62	0.38	0	0	1.24	0.76
chr1	153746829	153752636	NR_145826	SLC27A3	+	14.6067	6.27045	0.537037	0.968121	2	0.84	0	0	0	0	0	0	0	0	0	0	0	0	0	0	0	0	0	0	0	0	0	0	0	0	0	0	0	0
chr1	153766422	153768778	NR_126565	LOC343052	+	-1.28005	6.32109	0.777046	1	-4.32	-4.68	0.08	2.68	-0.76	-1.68	0	0	0	0	0	0	1.32	3	3	3	1.68	0	0	0	0	0	0	0	0	0	0	0	0	0
chr1	153934826	153934896	NR_106795	MIR6737	-	1.84006	6.2335	0.666686	1	0	0	-0.24	-2.76	0	0.24	2.76	0	0	0	0	0	0	0	0	0	0	0	0	0	0	0	0	0	0	0	0	0	0.08	0.92
chr1	153940314	153946840	NR_045658	CREB3L4	+	1.28325	7.31303	0.756202	1	-4.28	-4.72	-4.56	-4.6	-0.16	2.28	4.12	5.88	1.32	-1.32	3.56	4.44	3.84	5.44	3.16	0.72	0	0	0	0	0	0	0	0	0	0	0	0	0	0
chr1	153954092	153958853	NR_073553	RAB13	-	1.38835	6.18973	1	1	0	0	0	0	0	2.82	3	0.18	-2.82	-3	-3	-5.82	-0.36	0	0	0	0	0	0	0	0	0	0	0	0.94	1	0.06	0	0	0
chr1	154076996	154077068	NR_049883	MIR5698	-	1.38835	6.01083	1	1	0	1.92	3	3	3	1.08	0	0	0	0	0	0	0	0	0	0	0	-1.92	-1.08	0	0	0	0	0	0	0	0	0	0	0
chr1	154127779	154155725	NR_103461	TPM3	-	35.0168	6.28239	0.182348	0.633637	0	0	1	2	2.5	1.5	2	6.5	7.5	3	3.5	5.5	2	1.5	3	1.5	0	0	1	1	0	1	2	1	0	3	6	1.5	-3	1.5
chr1	154159733	154164543	NR_103460	TPM3	-	-59.2446	6.03891	0.0482191	0.318116	0	0	0	0	0	0	0	0	0.42	2.58	0	0	0	0	0	0	0	0	0	0	0	0	0	0	0	0	0	0	0	0
chr1	154166140	154166219	NR_030600	MIR190B	-	-2.72681	6.42038	0.553371	0.968416	0	0	0	0	0	0	0	0	0	0	-0.62	-1	-0.38	-1.86	-3	-1.14	0	0	0	1.24	0.76	0	0	0	0	0	0	0	0	0
chr1	154232202	154232338	NR_145714	SNORA58B	+	-59.2446	6.12791	0.0482191	0.318116	0	0	0	0	0	0	0	0	0	0	0	0	0	0	-0.12	-3	-2.88	0	0	0	0	0	0	0	0	0	-0.12	-3	-2.88	0
chr1	154374798	154379040	NR_147855	LOC101928101	-	62.2303	6.3484	0.0327643	0.2861	0	0	0	0	0	0.6	2.4	0	0	0	0	0	0	0	0	0	0	0	0	0	0	0	0	0	0	0	0	0	0	0
chr1	154451958	154474526	NR_135169	SHE	-	-1.40692	6.11222	0.744784	1	0	0	1.44	3	1.08	-1	0.92	3	1.56	0	0	0	0	0	0	0	0	0	0	0	0	0	0	0	0	0	0	0	1.44	3
chr1	154526084	154527504	NR_046668	UBE2Q1-AS1	+	-1.69189	6.23805	0.666686	1	0	0	0	0	0	0	0	-2.04	-3	-0.96	0	-2.04	-3	-0.96	0	0	2.04	3	0.96	1.36	0.64	0	0	0	0	0	0	0	0	0
chr1	154947117	154951725	NR_024163	CKS1B	+	1.5222	7.16521	0.539472	0.968121	0.06	6	3.96	1.02	1.98	0	0.34	1	0.66	1.02	3	3	1.98	-0.68	-3.02	-5.34	-2.94	4.02	6	6	6	4.98	1.98	0	0	0	0	0	0	0
chr1	154948168	154948259	NR_036212	MIR4258	+	35.0168	6.30968	0.182348	0.633637	4.92	1.92	0	0	0	0	0	0	0	0	0	0	0	0	0	0	0	0	0	0	0	0	0	0	0	0	0	0.72	2	1.28
chr1	154975105	154991001	NR_045515	ZBTB7B	+	1.38835	5.75973	1	1	0	0	0	0	-0.3	-3	-2.7	0	0	0	0	0	0	0	0	0.3	2.7	0	0	0.3	3	2.7	0	0	0	0	0	0	0	0
chr1	154975105	154991001	NR_046206	ZBTB7B	+	1.38835	5.75973	1	1	0	0	0	0	-0.3	-3	-2.7	0	0	0	0	0	0	0	0	0.3	2.7	0	0	0.3	3	2.7	0	0	0	0	0	0	0	0
chr1	154975105	154991001	NR_049765	ZBTB7B	+	1.38835	5.75973	1	1	0	0	0	0	-0.3	-3	-2.7	0	0	0	0	0	0	0	0	0.3	2.7	0	0	0.3	3	2.7	0	0	0	0	0	0	0	0
chr1	155017667	155023641	NR_040772	DCST1-AS1	-	21.4101	6.14893	0.305556	0.688356	0	0	0	0	-1.08	-5.46	-2.46	0	-0.54	-2.46	0	0	0	0	0	0	0	0	0	0.18	1	0.82	0.36	2	1.64	0	0	0	0	0
chr1	155017667	155036467	NR_040773	DCST1-AS1	-	21.4101	6.14893	0.305556	0.688356	0	0	0	0	0	0	0	0	0.66	0.34	0	0	0	1.32	2	0.68	0	0	0	0	0	0	0	0	0	0	0	0	0	0
chr1	155023747	155035252	NR_048577	ADAM15	+	-2.52355	6.30328	0.295163	0.688356	0	0	0	0	0	0	0	0	-2.82	-0.18	0	-2.82	-5.82	-0.36	0	0	0	0	0	0	0	0	0	1.88	0.12	0	2.82	3	0.18	0
chr1	155023747	155035252	NR_048578	ADAM15	+	-2.52355	6.30328	0.295163	0.688356	0	0	0	0	0	0	0	0	-2.82	-0.18	0	-2.82	-5.82	-0.36	0	0	0	0	0	0	0	0	0	1.88	0.12	0	2.82	3	0.18	0
chr1	155023747	155035252	NR_048579	ADAM15	+	-2.52355	6.30328	0.295163	0.688356	0	0	0	0	0	0	0	0	-2.82	-0.18	0	-2.82	-5.82	-0.36	0	0	0	0	0	0	0	0	0	1.88	0.12	0	2.82	3	0.18	0
chr1	155146262	155153091	NR_104150	TRIM46	+	5.22794	6.52568	0.0682429	0.414329	1.24	2.72	4.52	3	3	3	2.28	0	0	0	0	0	0	0.72	2.28	-0.48	-1.52	0	0	0	0.48	2	1.52	0.72	3	2.28	0	0	0	0
chr1	155146262	155157447	NR_046327	TRIM46	+	5.22794	6.52568	0.0682429	0.414329	1.24	2.72	4.52	3	3	3	2.28	0	0	0	0	0	0	0.72	2.28	-0.48	-1.52	0	0	0	0.48	2	1.52	0.72	3	2.28	0	0	0	0
chr1	155147229	155157447	NR_046329	TRIM46	+	35.0168	6.30019	0.182348	0.633637	0	1.16	2	0.84	1.74	3	1.26	0	0	0	0	0	0	0	0	0	0	0	0	0	0	0	0	0	0	0	0	0	0	0
chr1	155164967	155165063	NR_030281	MIR92B	+	1.62457	6.39862	0.569026	0.987185	3.68	3.3	-1.02	-1.98	0	0	0	-1.02	-3	-1.98	3.06	9	5.94	0	0	0	0	0	0	0	0	0	0	0	0	0	0	0	0	0
chr1	155165378	155177772	NR_045553	THBS3	-	2.51764	6.26375	0.441902	0.886601	0	0	0	0	0	0	0	0	0	0	0	0	1.68	3	1.32	-1.68	-1.32	-1.12	-2	-0.88	0	0	0	0	0	0	0	0	0	0
chr1	155183615	155197325	NR_002188	GBAP1	-	1	4.23558	1	1	4.5	4.5	3	3	1.5	0	2	4	2	-1.5	0	3	3.5	4	3.5	2	1	0.5	0	0	-1	-2	-1	0	0	0	0	0	0	1.5
chr1	155247217	155258498	NR_073074	HCN3	+	1.14547	6.5465	0.918113	1	1.02	3	1.98	0	0	-1.02	-3	-1.98	-0.68	-0.3	4.02	4.98	1.98	0	0	0	0	0	0	0	0	-1.02	-3	-0.96	3	1.98	1.02	3	1.98	0
chr1	155286644	155293636	NR_145425	RUSC1-AS1	-	-2.31373	6.48708	0.412512	0.847405	2	2.28	3	3.28	4	3.72	4.4	9.12	11.16	8.16	6	4.32	0.84	2.16	0	0	0	0	0.56	2	1.44	0	0	-0.28	-1	-0.72	0	0	0.84	3
chr1	155286644	155293967	NR_145424	RUSC1-AS1	-	-2.31373	6.48708	0.412512	0.847405	0	0	0	0	0	0	1.32	2	2.66	3	3.66	4	3.34	6.3	10.64	10.02	7.02	6	2.04	1.98	1.02	0	0	0	0	1.32	2	0.68	0	0
chr1	155289949	155293967	NR_145426	RUSC1-AS1	-	3.27033	6.76035	0.458632	0.911634	0	0	0	0	0	0	1.32	2	2.66	3	3.66	4	3.34	6.3	10.64	10.02	7.02	6	2.04	1.98	1.02	0	0	0	0	1.32	2	0.68	0	0
chr1	155294185	155300909	NR_103478	RUSC1	+	5.14945	6.78944	0.0446974	0.318116	11.1	9.2	4.5	3.7	4	3.3	3	2.3	2	0.6	0	0	0	0	0	0	0	0	0	0	0	0	0	0	-2.1	-3	-0.9	0	0	0
chr1	155316140	155316236	NR_030282	MIR555	-	3.87279	6.52778	0.165387	0.618473	4.32	0	0	0	0	0	0	0	0	0	0.84	2.16	0	0	0	0.56	2	2.28	3	2.16	0	0	0.84	2.16	0	0.84	2.16	0	-0.84	-3
chr1	155402970	155404053	NR_034180	POU5F1P4	+	1.16249	5.49778	1	1	0	0	0	0	0	0	0	0	0	1.2	3	1.8	0.8	1.2	0	0	0	0	0	0	0	0	0	0	0	0	-1.2	-3	-1.8	0
chr1	155531771	155533735	NR_027023	ASH1L-AS1	+	1.7963	6.9049	0.425624	0.868182	0	0	0	0	0	0	0	0	0	0	0	1.26	5.52	9	5.22	0	0	1.26	1.74	-1.26	-1.74	0	-1.68	-3.16	0.52	4.84	3.9	1.42	2	3.68
chr1	155579960	155584758	NR_046292	MSTO1	+	82.6404	5.79789	0.0161545	0.268503	0	0.4	1.6	0	0.6	3.2	4.6	6.2	2.4	0	0	0	0	0	0	0	0	0	0	0	0	0	0	0	0	0	0	0	0	0
chr1	155579960	155584758	NR_046293	MSTO1	+	82.6404	5.79789	0.0161545	0.268503	0	0.4	1.6	0	0.6	3.2	4.6	6.2	2.4	0	0	0	0	0	0	0	0	0	0	0	0	0	0	0	0	0	0	0	0	0
chr1	155579960	155584758	NR_046294	MSTO1	+	82.6404	5.79789	0.0161545	0.268503	0	0.4	1.6	0	0.6	3.2	4.6	6.2	2.4	0	0	0	0	0	0	0	0	0	0	0	0	0	0	0	0	0	0	0	0	0
chr1	155579960	155584758	NR_046295	MSTO1	+	82.6404	5.79789	0.0161545	0.268503	0	0.4	1.6	0	0.6	3.2	4.6	6.2	2.4	0	0	0	0	0	0	0	0	0	0	0	0	0	0	0	0	0	0	0	0	0
chr1	155579960	155584758	NR_146907	MSTO1	+	82.6404	5.79789	0.0161545	0.268503	0	0.4	1.6	0	0.6	3.2	4.6	6.2	2.4	0	0	0	0	0	0	0	0	0	0	0	0	0	0	0	0	0	0	0	0	0
chr1	155579960	155584758	NR_146908	MSTO1	+	82.6404	5.79789	0.0161545	0.268503	0	0.4	1.6	0	0.6	3.2	4.6	6.2	2.4	0	0	0	0	0	0	0	0	0	0	0	0	0	0	0	0	0	0	0	0	0
chr1	155579978	155584616	NR_024117	MSTO2P	+	82.6404	5.79789	0.0161545	0.268503	0	1.12	0.88	0	1.68	3.56	5.68	4.76	1.32	0	0	0	0	0	0	0	0	0	0	0	0	0	0	0	0	0	0	0	0	0
chr1	155648898	155649046	NR_132762	SCARNA26A	-	-88.3668	6.05044	0.0161545	0.268503	0	0	-0.24	-3	-2.76	0	-0.24	-3	-2.76	0	0	0	0	0	0	0	0	0	0	0	-0.24	-3	-2.76	0.16	2	1.84	0	0	0	0
chr1	155715558	155720479	NR_024117	MSTO2P	+	21.4101	5.61789	0.305556	0.688356	2.52	0	0	0	0	0	0	0	0	0	0	0	0	0	0	0	0	0	0	0	0	0	0	0	0	0	0	0	0	0
chr1	155753474	155753623	NR_132767	SCARNA26B	-	-2.06222	5.92749	0.744784	1	0	0	0	0	0	0	0	1.08	2	0.92	0	0	0	0	0	0	0	0	0	0	0	0	0	0	1.08	0.92	0	0	0	0
chr1	155889699	155889833	NR_002974	SNORA80E	-	-3.22054	5.86309	0.23394	0.688356	0	0	0	0	0	0	0	0	0	0	-0.68	-1.32	0	-0.68	-1.32	0	0	0	0	0	0	1.02	3	1.98	0	0	0	0	0	0
chr1	155895748	155895877	NR_003005	SCARNA4	-	1	5.96281	1	1	0	0	0	0	0	0	0	0	0	0	0	0	0	0	0	0	0	0	0	0	0	0	0.92	2	1.54	1	0.54	0	0	0
chr1	155921063	155921127	NR_106796	MIR6738	-	-4.72056	6.38272	0.23394	0.688356	0	0	0	0	0	0	0	0	0	-1.38	-4.38	-4.62	-1.62	0	0	0.92	2	1.08	-0.46	-0.54	0	0	0	0	0	0	0	0	0	0
chr1	156030939	156040305	NR_133653	RAB25	+	55.4269	5.76355	0.0482191	0.318116	0	0	0	0	0	0	0	0	0	1.56	0.44	2.34	3	0.66	0	0	0	2.34	3	0.66	0	0	0	0	0	0	0	0	0	0
chr1	156163722	156182587	NR_104408	SLC25A44	+	-1.91729	7.22439	0.332065	0.727189	0	0.44	3.2	6	2.04	-3	0.96	4.68	-0.96	-6	-6	-7.32	-5.04	1.32	0.36	-5.2	-5.8	-2.12	-1	-0.56	0	0	0	0	1.32	3	1.68	0	0	0
chr1	156163722	156182587	NR_104411	SLC25A44	+	-1.91729	7.22439	0.332065	0.727189	0	0.44	3.2	6	2.04	-3	0.96	4.68	-0.96	-6	-6	-7.32	-5.04	1.32	0.36	-5.2	-5.8	-2.12	-1	-0.56	0	0	0	0	1.32	3	1.68	0	0	0
chr1	156163722	156182587	NR_104412	SLC25A44	+	-1.91729	7.22439	0.332065	0.727189	0	0.44	3.2	6	2.04	-3	0.96	4.68	-0.96	-6	-6	-7.32	-5.04	1.32	0.36	-5.2	-5.8	-2.12	-1	-0.56	0	0	0	0	1.32	3	1.68	0	0	0
chr1	156213111	156217908	NR_073610	PAQR6	-	1.53091	6.7102	0.733081	1	0	0	0	0	0	0	0	0	0	0	0	0	0	0	0	0	0	0	0	0	0	0	0	2.52	3	0.48	0	2.52	3	0.48
chr1	156252703	156262234	NR_026678	TMEM79	+	1.12085	7.4357	0.919954	1	-0.18	-2.82	0.24	4.06	5.06	6.24	9.82	6.4	-2.82	0.48	7.82	4.16	-8.82	-5.64	0	-0.18	-3	-2.64	3	2.82	0	0.18	3	2.82	0.12	2	1.88	0	0	0
chr1	156278751	156308206	NR_036564	CCT3	-	-59.2446	5.88309	0.0482191	0.318116	0.36	2.64	0.36	-7.92	-6.36	-0.72	0	0	2.64	4.76	5	-2.04	-0.36	6.16	6.12	5.12	2.36	0.24	-2.64	-3	-0.36	0	0	0	0	0	0	0	0.88	1
chr1	156278751	156308206	NR_036565	CCT3	-	-59.2446	5.88309	0.0482191	0.318116	0.36	2.64	0.36	-7.92	-6.36	-0.72	0	0	2.64	4.76	5	-2.04	-0.36	6.16	6.12	5.12	2.36	0.24	-2.64	-3	-0.36	0	0	0	0	0	0	0	0.88	1
chr1	156308230	156316785	NR_130913	TSACC	+	1.05109	7.5067	0.965455	1	-3	-1.2	1.2	3.8	5.6	6.6	2.8	-1.8	1.8	5	3.8	1.2	0	0	-3.6	-7.8	-3.6	1.8	1.2	1.8	1.2	0	0	0	0	0	1.8	3	3	3
chr1	156338979	156355013	NR_046115	RHBG	+	1	5.51971	1	1	0	0	0	0	0	0	0	0	0	0	0	0	0	0	0	0	0	0	0	0	0	0	0	0	0	0	0	0	0	0
chr1	156338979	156355013	NR_146763	RHBG	+	1	5.51971	1	1	0	0	0	0	0	0	0	0	0	0	0	0	0	0	0	0	0	0	0	0	0	0	0	0	0	0	0	0	0	0
chr1	156338979	156355013	NR_146764	RHBG	+	1	5.51971	1	1	0	0	0	0	0	0	0	0	0	0	0	0	0	0	0	0	0	0	0	0	0	0	0	0	0	0	0	0	0	0
chr1	156338979	156355013	NR_146765	RHBG	+	1	5.51971	1	1	0	0	0	0	0	0	0	0	0	0	0	0	0	0	0	0	0	0	0	0	0	0	0	0	0	0	0	0	0	0
chr1	156374043	156391564	NR_135265	C1orf61	-	123.461	6.0425	0.00368003	0.228458	0	0	0	0	0	0	0	0	0	0	0	0	2.16	3	0.84	0	2.16	3	0.84	0	0	0	0	0	0	0	-2.16	-0.84	-2.16	-3
chr1	156374043	156391564	NR_135266	C1orf61	-	123.461	6.0425	0.00368003	0.228458	0	0	0	0	0	0	0	0	0	0	0	0	2.16	3	0.84	0	2.16	3	0.84	0	0	0	0	0	0	0	-2.16	-0.84	-2.16	-3
chr1	156374043	156391564	NR_135267	C1orf61	-	123.461	6.0425	0.00368003	0.228458	0	0	0	0	0	0	0	0	0	0	0	0	2.16	3	0.84	0	2.16	3	0.84	0	0	0	0	0	0	0	-2.16	-0.84	-2.16	-3
chr1	156374043	156391564	NR_135268	C1orf61	-	123.461	6.0425	0.00368003	0.228458	0	0	0	0	0	0	0	0	0	0	0	0	2.16	3	0.84	0	2.16	3	0.84	0	0	0	0	0	0	0	-2.16	-0.84	-2.16	-3
chr1	156374043	156399340	NR_135260	C1orf61	-	123.461	6.0425	0.00368003	0.228458	0	0	0	0	0	0	0	0	0	0	0	0	0	0	0	0	0	0	0.6	3	2.4	0	0	0	0.4	2	1.6	0	0	0
chr1	156374043	156399340	NR_135261	C1orf61	-	123.461	6.0425	0.00368003	0.228458	0	0	0	0	0	0	0	0	0	0	0	0	0	0	0	0	0	0	0.6	3	2.4	0	0	0	0.4	2	1.6	0	0	0
chr1	156374043	156399340	NR_135262	C1orf61	-	123.461	6.0425	0.00368003	0.228458	0	0	0	0	0	0	0	0	0	0	0	0	0	0	0	0	0	0	0.6	3	2.4	0	0	0	0.4	2	1.6	0	0	0
chr1	156374043	156399340	NR_135263	C1orf61	-	123.461	6.0425	0.00368003	0.228458	0	0	0	0	0	0	0	0	0	0	0	0	0	0	0	0	0	0	0.6	3	2.4	0	0	0	0.4	2	1.6	0	0	0
chr1	156374043	156399340	NR_135264	C1orf61	-	123.461	6.0425	0.00368003	0.228458	0	0	0	0	0	0	0	0	0	0	0	0	0	0	0	0	0	0	0.6	3	2.4	0	0	0	0.4	2	1.6	0	0	0
chr1	156390132	156390221	NR_029691	MIR9-1	-	-88.3668	6.06767	0.0161545	0.268503	-1.26	-1.74	-3	-1.26	0	0	0	-1.74	-3	-1.26	0	0	0	0	0	0	0	0	0	0	0	0	0	0	0	0	0	0	0	0
chr1	156584533	156591720	NR_135113	LOC101928177	-	2.1852	6.11453	0.345583	0.752362	0	0	0	0	0	0	0	0	0	0	0	0	0	0	0	0	0	0	0	0	0	0	0	0	0	0	0	0	0	1.8
chr1	156711898	156722240	NR_135008	HDGF	-	-2.80939	6.33815	0.243647	0.688356	0	0	0	0	0	0	0	0	0	0	0.6	3	2.4	0	0.6	3	2.4	-0.8	-3.2	0.6	3	1.2	-5.4	-1.8	2.4	0.4	1	-2	2.4	4.6
chr1	156905922	156906036	NR_030527	MIR765	-	-1.65662	6.66932	0.5211	0.968121	-4	-2.88	0	0	0	0	0	0	0	0	0	-0.84	-3	-1.32	3.84	4.32	0	0.84	3	2.16	0	0	0	0	0	0	0	0	0	0
chr1	157098153	157098463	NR_001560	CYCSP52	+	41.8202	6.30361	0.113277	0.460612	0	0	0.18	3	2.82	0	0	0.12	2.06	2.82	0	0	0	0	0	0	0	0	0	0	0	0	0	0	0	0	0	0	0	0
chr1	157646270	157670662	NR_135214	FCRL3	-	-30.1223	5.89725	0.305556	0.688356	-3	-3	-3	-0.72	0	0	0	0	0	3.8	5	3.48	3	3	0.72	0	0	0	0	0	0	0	0	0	0	0	0	0	0	0
chr1	157646270	157670662	NR_135215	FCRL3	-	-30.1223	5.89725	0.305556	0.688356	-3	-3	-3	-0.72	0	0	0	0	0	3.8	5	3.48	3	3	0.72	0	0	0	0	0	0	0	0	0	0	0	0	0	0	0
chr1	157646270	157670662	NR_135216	FCRL3	-	-30.1223	5.89725	0.305556	0.688356	-3	-3	-3	-0.72	0	0	0	0	0	3.8	5	3.48	3	3	0.72	0	0	0	0	0	0	0	0	0	0	0	0	0	0	0
chr1	157646270	157670662	NR_135217	FCRL3	-	-30.1223	5.89725	0.305556	0.688356	-3	-3	-3	-0.72	0	0	0	0	0	3.8	5	3.48	3	3	0.72	0	0	0	0	0	0	0	0	0	0	0	0	0	0	0
chr1	157715522	157746922	NR_125358	FCRL2	-	-98.0743	5.95522	0.00856416	0.236564	-1.32	-1.68	-3	-1.32	0	0	0	0	0	0	0	0	0	0	0	0	0	0	0	0	0	0	0	0	0	1.68	3	1.32	0	0
chr1	157895756	157918861	NR_135760	LOC105371458	+	-1.42	6.70629	0.656613	1	0	0	0	0	0	0	0	0	0	0	0	0.36	2.64	-0.36	-2.28	2.64	0.36	3	2.64	0	0	0	0	0	0	0	0	-0.36	-3	-2.64
chr1	157995339	158001888	NR_145471	KIRREL-IT1	+	-1.40692	6.30976	0.744784	1	0	0	0	0	0	0	2.34	3	0.66	0	0	0	0	0	0	0	0	0	0	0	-2.34	-3	-0.66	0	0	0	0	0	0	0
chr1	158101833	158110430	NR_033946	LINC01704	-	28.2135	6.19833	0.305556	0.688356	-1.8	0	0	0	0	0	0	0	0	0	0	1.2	3	1.8	1.2	3	1.8	0	0	0	0	-1.2	-3	-1.8	0	1.2	3	1.8	0	1.2
chr1	159165774	159172212	NR_037870	CADM3-AS1	-	-1.69189	6.40303	0.666686	1	0	0	0	0	0	0	0	2.28	0.72	0	0	0	0	0	0	0	0	0	0	0	-3.04	-4	-3.24	-3	1.56	3	0.72	0	0	0
chr1	159401894	159403026	NR_145510	OR10J4	+	-1.41665	6.29707	0.840435	1	3	-2.28	-0.36	2.64	0.36	0	0	0	-2.64	-3	-0.36	0	0	0	0	0	0	0	0	0	0	0	0	0	0	0	0	0	0	0
chr1	159804267	159824827	NR_147122	SNHG28	-	55.4269	5.66234	0.0482191	0.318116	0	0	0	0	0	0	0	0	0	-1.38	-1.62	0	0	0	0	0	0	0	0	2.3	5	2.7	0	1.38	3	1.62	0	0	0	0
chr1	159804267	159824827	NR_147123	SNHG28	-	55.4269	5.66234	0.0482191	0.318116	0	0	0	0	0	0	0	0	0	-1.38	-1.62	0	0	0	0	0	0	0	0	2.3	5	2.7	0	1.38	3	1.62	0	0	0	0
chr1	159804267	159824827	NR_147124	SNHG28	-	55.4269	5.66234	0.0482191	0.318116	0	0	0	0	0	0	0	0	0	-1.38	-1.62	0	0	0	0	0	0	0	0	2.3	5	2.7	0	1.38	3	1.62	0	0	0	0
chr1	159804267	159824827	NR_147125	SNHG28	-	55.4269	5.66234	0.0482191	0.318116	0	0	0	0	0	0	0	0	0	-1.38	-1.62	0	0	0	0	0	0	0	0	2.3	5	2.7	0	1.38	3	1.62	0	0	0	0
chr1	159869768	159869869	NR_130464	MIR4259	-	62.2303	6.05968	0.0327643	0.2861	2.28	0	0	0	0	0	0	1.86	1.14	0	0	0	0	0	0	0	0	0	0	0	0	0	0	0	0	0	0	0	0	0
chr1	159931013	159948876	NR_038849	LINC01133	+	62.2303	6.20695	0.0327643	0.2861	0	0	0	0	0	0	0	1.56	6	4.44	0	0	0	0	0	0	0	0	0	0	0	0	0	0	0	0	0.78	3	2.22	0
chr1	160171988	160178659	NR_123725	LOC729867	-	21.4101	6.23537	0.305556	0.688356	0	0	0	0	0	0	0	0	0	0	-2.46	1.1	0.36	-2.46	-0.54	0	0	0	0	0	0	0	0	0	0	0	0	0	0	0
chr1	160175108	160185166	NR_123724	PEA15	+	143.871	6.77404	0.0017497	0.228458	0	0	0	0	0	0	0.32	2.48	4.68	3.48	5.52	2.84	2	2	1.68	0	0.48	3	2.52	0	0	0	0	0	0.48	3	2.52	0	0	0
chr1	160185504	160232318	NR_028103	DCAF8	-	1.73322	6.05245	0.703665	1	-1.08	0	0	1.92	1.08	1.28	3.28	-1.76	-3.08	1.84	4	11.04	6.68	-5.04	-5.16	0.84	3	1.08	0	0	0	0	0	2.56	2.08	0.36	0	0	0	0
chr1	160185504	160232318	NR_028104	DCAF8	-	1.73322	6.05245	0.703665	1	-1.08	0	0	1.92	1.08	1.28	3.28	-1.76	-3.08	1.84	4	11.04	6.68	-5.04	-5.16	0.84	3	1.08	0	0	0	0	0	2.56	2.08	0.36	0	0	0	0
chr1	160209011	160232277	NR_028106	DCAF8	-	62.2303	6.28057	0.0327643	0.2861	0	0	1.38	1.62	0.92	2.92	-0.14	-3.62	0.76	4	9.06	9.02	-3.06	-6.24	-0.24	3	1.62	0	0	0	0	0	1.84	2.62	0.54	0	0	0	0	0
chr1	160209011	160232318	NR_028105	DCAF8	-	62.2303	6.28057	0.0327643	0.2861	-1.08	0	0	1.92	1.08	1.28	3.28	-1.76	-3.08	1.84	4	11.04	6.68	-5.04	-5.16	0.84	3	1.08	0	0	0	0	0	2.56	2.08	0.36	0	0	0	0
chr1	160231538	160232568	NR_147618	LOC100287049	+	1.36956	7.50359	0.663602	1	0.48	0	0	0	0	0	0	0	0	0	0.76	3.28	0.96	0	0	0	0	0	2.28	3	-1.56	-7.56	-0.64	11.88	6.64	4	-0.56	-4.28	1.84	2.48
chr1	160246598	160254941	NR_036492	PEX19	-	82.6404	6.07695	0.0161545	0.268503	0	0	0	0	0	1.08	6.36	5.84	-3.82	-2.82	-3.08	-6.56	0.72	2.38	-4.64	-2.46	-0.54	-3	-2.46	0	0	-0.54	-3	-2.46	0	0	0	0	0	0
chr1	160246598	160254941	NR_036493	PEX19	-	82.6404	6.07695	0.0161545	0.268503	0	0	0	0	0	1.08	6.36	5.84	-3.82	-2.82	-3.08	-6.56	0.72	2.38	-4.64	-2.46	-0.54	-3	-2.46	0	0	-0.54	-3	-2.46	0	0	0	0	0	0
chr1	160287054	160288260	NR_002190	SUMO1P3	+	21.4101	6.20876	0.305556	0.688356	0	0	0	0	0	0	0	0	0	0	0	0.24	3	2.76	0	0	0	0	0	0	0	0	0	0	0	0	0	0	0	0
chr1	160577889	160617101	NR_104399	SLAMF1	-	1.99956	6.04367	0.675179	1	0	0	0	0	0	0	0	0	-2.94	-3	-0.06	0	0	0	0	0	0	0	0	0	0	0	0	0	0	0	0	2.94	3	0.06
chr1	160577889	160617101	NR_104400	SLAMF1	-	1.99956	6.04367	0.675179	1	0	0	0	0	0	0	0	0	-2.94	-3	-0.06	0	0	0	0	0	0	0	0	0	0	0	0	0	0	0	0	2.94	3	0.06
chr1	160577889	160617101	NR_104401	SLAMF1	-	1.99956	6.04367	0.675179	1	0	0	0	0	0	0	0	0	-2.94	-3	-0.06	0	0	0	0	0	0	0	0	0	0	0	0	0	0	0	0	2.94	3	0.06
chr1	160902254	160919712	NR_110695	LOC101928372	+	1	4.40268	1	1	0	0	0	0	0	0	0	0	0	0	0	0	0	0	0	0	0	0	0	0	0	0	0	0	0	0	0	0	0	0
chr1	161068150	161070138	NR_033385	KLHDC9	+	1.85908	6.67682	0.444979	0.890426	3	3	0	3	3	0	0	-2	0	0	-3	6	6	0	0	3	0	0	0	0	0	0	0	0	0	0	3	0	0	0
chr1	161068150	161070138	NR_033386	KLHDC9	+	1.85908	6.67682	0.444979	0.890426	3	3	0	3	3	0	0	-2	0	0	-3	6	6	0	0	3	0	0	0	0	0	0	0	0	0	0	3	0	0	0
chr1	161196975	161197051	NR_049819	MIR5187	+	-1.42	6.40781	0.656613	1	0	0	0	0	0	0	0	0	0	0	0	0	0	0	0	0	0	1.5	4.5	4.5	1.5	-1.5	-3	-1.5	-1.5	-3	-1.5	0	0	0
chr1	161284165	161334535	NR_103459	SDHC	+	1.81881	7.84138	0.35226	0.766134	0	1.8	6	3.3	-2.7	0.4	7.5	7.7	0	2.7	9	6.9	2	3.2	6.9	8.1	5.1	3.9	6	4.2	0	0	0	0	0	0	0	0	-0.3	-0.1
chr1	161551128	161571010	NR_047648	FCGR2C	+	1	4.23558	1	1	0	0	0	0	0	0	0	0	0	0	0	0	0	0	0	0	0	0	0	0	0	0	0	0	0	0	0	0	0	0
chr1	161575848	161578341	NR_024151	HSPA7	+	21.4101	5.61921	0.305556	0.688356	0	0	0	0	0	0	0	0	2.88	3	0.12	0	0	0	0	0	0	0	0	0	0	0	0	0	0	0	0	0	0	0
chr1	161653494	161655042	NR_002595	RPL31P11	-	3.64693	6.44142	0.165387	0.618473	0	0	0	0	0	0	0.16	1	0.84	0	0	0	0	0	0	0	0	0	0	0.48	3	2.52	0.48	3	2.52	0	0	0	0	-0.48
chr1	162126896	162126972	NR_039798	MIR4654	+	-59.2446	6.57765	0.0482191	0.318116	-2.76	-3	-0.24	0	0	0	0	0	0	0	0	0	0	-2.76	-3	-0.24	0	0	0	0	0	0	0	0	0	0	0	0	0	0
chr1	162312335	162312430	NR_030283	MIR556	+	41.8202	6.109	0.113277	0.460612	0	0	0	0	0	0	2.1	3	0.9	0	0	0	0	0	0	0	0	0	0	0	0	0	0	0	0	0	0	0	2.1	3
chr1	163131464	163182813	NR_110699	LOC101928404	+	55.4269	5.86177	0.0482191	0.318116	0	0	0	0	0	0	0	0	0	0.84	2.16	0.84	3	2.16	0	0	0	0	0	0	0.56	2	1.44	0	0	0	0	0	0	0
chr1	163273995	163291581	NR_045630	RGS5	-	1.99956	6.16212	0.675179	1	1.14	3	3	3	3	3	3.38	4	2.48	0	0	0.38	0.24	0.52	6.04	10.24	6.72	1.86	0	0	-1.14	-3	-1.86	0	0	0	0	0	0	0
chr1	163390859	163392981	NR_104294	LOC100422212	-	21.4101	6.19249	0.305556	0.688356	0	0	0	0	0	0	0	0	0	0	0	0	0	0	0	0	0	0	0	0	0	0	0	0	0	0	0	0	0	0
chr1	164738352	164743878	NR_038072	LOC100505795	-	1	6.08917	1	1	0	0	0	0	0	0	0	0	2.64	4.68	3	3.88	3.68	1.12	0	0	0	0	0	-1.32	-2.56	-2	-2.44	-1.68	0	0	0	0	0	1.32
chr1	165406164	165414592	NR_033824	RXRG	-	-1.41665	6.29282	0.840435	1	0	0	0	0	0	0	0	0	0	0	0	0	0	0	0	0.48	2.52	0.48	3	2.52	0	0	0	0	0	0	0	0	0.48	3
chr1	165446078	165551392	NR_026744	LOC400794	-	5.90551	6.47866	0.0420281	0.318116	0	0	-0.48	-2.52	0	0	0	0	0	0	0	0	0	0	0	0	0	0	0	0	0	0	0	0	0	0	0	0	0	0
chr1	165667986	165679199	NR_036683	LOC440700	+	1.01226	7.64206	1	1	-3	-0.84	2.16	-1.32	-3	-2.28	-4.88	-0.96	3.88	5.72	4.56	1.12	0	2.16	3	0.84	0	0	0	0	0	0	0	0	0	0	0	0	0	0
chr1	165693527	165738159	NR_045818	TMCO1	-	-1.21843	6.52339	1	1	0.54	0	2.46	2.18	0.36	2.46	2.18	5.28	10.92	2.98	-0.64	4.74	6.82	2.08	-1.46	0.46	0.18	0	0	2.46	3	0.54	0	0	0	0	2.46	3	0.54	0
chr1	165738165	165744685	NR_125374	LOC100147773	+	2.34478	7.50657	0.222952	0.688356	2.1	0	0	0.3	0.1	-1.1	2.8	6.7	3.9	-0.4	4.3	10.2	4.8	2.3	2.1	0.6	2.3	2.1	0	0.9	2.1	0	0	0	0	0	0	0	0	0
chr1	165877157	165877213	NR_037431	MIR3658	+	2.7435	6.65582	0.360636	0.771995	0	0	0	0	0	0	0	0.42	3	3.42	5.58	2.58	0	0	0.42	2.58	0	-0.42	-3	-2.58	0	0	0	0	0	0	0	0	0	0
chr1	166025154	166135992	NR_135199	FAM78B	-	-1.41665	6.3534	0.840435	1	0	0	0	0	0	0	0	0	0	0	0	0	0	0	0	0	0	0	0	0	0	0	0	0	0	0	0	0.48	3	2.52
chr1	166123979	166124035	NR_030626	MIR921	-	-3.13208	6.04344	0.191365	0.658655	-2.1	0	-0.9	-3	-2.1	0	0	0	0	0	0	0	0	0	0	0	0.6	1.4	0	0	0	0	0	0	0	0	0	0	0	0
chr1	166445008	166459276	NR_146890	LINC01675	-	2.7435	6.49421	0.360636	0.771995	0	0	0	0	0	0	0	0	0	0	0	0	0	0	0	0	-1.44	-3	-1.56	-1.44	-1.56	0	0	-1.44	-1.56	0	-1.44	-3	-1.56	0
chr1	166573152	166594473	NR_002925	FMO9P	+	1	5.55402	1	1	0	0	0	0	0	0	0	0	0	0	0	0	0	0	0	0	0	0	0	0	0	0	0	0	0	0	0	0	0	0
chr1	167144598	167165042	NR_110811	LINC01363	-	-1.40692	5.75025	0.744784	1	0	0	0	0	0	0	0	0	0	0	0	0	0	0	0	0	0	0	0	0	0	0	0	0	0	0	0	0	0	0
chr1	167190122	167396582	NR_037163	POU2F1	+	3.39888	7.43217	0.0875981	0.460612	4.12	5.64	7.68	7.32	6.36	2.56	2	1.12	0	0	1.32	4.76	5.68	3.56	3	0.36	-2.56	-0.68	-0.76	-0.8	2	1.12	1.32	3	1.68	1.32	1.68	-1.32	-1.68	0
chr1	167599429	167612466	NR_136519	RCSD1	+	-107.782	6.19728	0.00637942	0.228458	0	0	0	0	0	0	0	0	0	0	0	0	0	0	0	0	-1.74	-3	-1.26	0	0	0	-2.32	-3.42	-1.26	0	-2.32	-4	-1.68	-1.74
chr1	167885912	167905439	NR_026550	MPC2	-	1.38835	6.51593	1	1	5.12	2.44	5.32	8.9	4.56	3.66	5.78	5	4.56	3	3	2.34	0	0.66	3	2.34	0.66	3.66	5.34	2.78	2	1.56	-0.66	-2.34	0	-0.66	-3	-2.34	0	0
chr1	167905796	168045081	NR_146228	DCAF6	+	2.44468	7.47585	0.183026	0.63527	0	2.76	3	3	4.84	5	5.92	3.24	4.84	9.6	4.48	2.16	5.68	1.4	0.08	2.76	5.76	2.32	2	0.16	-2.76	-3	-0.24	0	-2.76	2.52	7.6	2.48	0.16	2.76
chr1	167905796	168045081	NR_146229	DCAF6	+	2.44468	7.47585	0.183026	0.63527	0	2.76	3	3	4.84	5	5.92	3.24	4.84	9.6	4.48	2.16	5.68	1.4	0.08	2.76	5.76	2.32	2	0.16	-2.76	-3	-0.24	0	-2.76	2.52	7.6	2.48	0.16	2.76
chr1	167905796	168045081	NR_146230	DCAF6	+	2.44468	7.47585	0.183026	0.63527	0	2.76	3	3	4.84	5	5.92	3.24	4.84	9.6	4.48	2.16	5.68	1.4	0.08	2.76	5.76	2.32	2	0.16	-2.76	-3	-0.24	0	-2.76	2.52	7.6	2.48	0.16	2.76
chr1	167967897	167967964	NR_031702	MIR1255B2	+	1.24316	6.71048	0.906907	1	0	-2.82	2.64	3	0.18	0	0	0	0	0	0	0	2.82	3	3	-2.64	-3	-3	-0.18	3.76	1.18	0.06	0	0	2.82	3	0.18	0	0	0
chr1	168214818	168216668	NR_026844	ANKRD36BP1	-	2.21761	6.63022	0.38848	0.818982	0	0	0	0	0	0	0	0	0	0	0	0	0	0	0	0	-1.92	-1.08	0	0	0	0	0	0	0	0	1.28	0.72	-1.28	-0.72
chr1	168344761	168344859	NR_030284	MIR557	+	-1.41665	5.51606	0.840435	1	0	0	0.66	3	2.34	0	0	0	0	0	0	0	-0.66	-3	-3	-2.34	0.66	2.34	0	0	0	0	0	0	0	0	0	0	0	0
chr1	168369426	168391894	NR_037851	LOC100505918	-	-2.76713	5.75184	0.309443	0.688356	0	0	0	0	0	0	0	0	0	0	0	0	0	0.24	1.76	0.36	2.64	0	0	0.36	3	2.64	0	0.36	3	2.64	0	0	0	0
chr1	168433351	168464882	NR_125956	LOC101928565	-	-1.81737	6.47103	0.533403	0.968121	0	0	0	0	0	0	0	0	0	0	0	0	0	0	0	0	0.36	1	1.72	4.08	6	6	6	4.92	1.92	0	0	0	0	0
chr1	168756178	168762126	NR_024160	LINC00626	+	14.6067	6.08835	0.537037	0.968121	0	0	0	0	0	0	0	0	0	0	0	0	0	0	0	0	0	0	0	0	0	0	0	0	0	0	1.12	2	0.88	0
chr1	168873142	169056243	NR_104091	LINC00970	-	21.4101	6.17629	0.305556	0.688356	-2.58	0	0	0	0.42	3	2.58	0.28	1.72	0	-0.42	-3	-3	-3	-2.58	0	0	0.42	3	3	2.58	0	0	-0.42	-3	-2.58	0	0	0	0
chr1	169073361	169074144	NR_135799	LOC101928596	+	1.16249	6.45776	1	1	0	0	0	0	0	0	0	0	0	0.66	2.34	0	0	0	0	-0.66	-2.56	-0.34	1.56	0	0	0	0	0	0	0	0	0	0	0
chr1	169101767	169337201	NR_104229	NME7	-	-4.12734	6.02378	0.106402	0.460612	0	0	0	-0.98	-1	-0.02	1.96	0.04	0	0	0	0	0	0	0	0	0	0	0	0	0	0	0	0	0	0	0	0	0	0
chr1	169659805	169677997	NR_029467	SELL	-	2.42842	6.62311	0.244301	0.688356	0	-0.18	-3	-2.64	3	2.82	0.12	2	1.88	0	0	0	0	0	0	0	0	0	0.18	3	3	2.82	0.18	3	2.82	0	0	0	0.18	3
chr1	170120518	170120603	NR_036064	MIR3119-1	-	2.29178	6.47054	0.54258	0.968121	0	0	0	0	0	0	0	0	0	0	0	0	0	1.88	2	0.12	0	4.7	5	3.12	0.18	2.82	3	0.18	0	0	0	0	0	0
chr1	170120518	170120603	NR_036065	MIR3119-2	+	2.29178	6.47054	0.54258	0.968121	1.92	1.08	3.72	5	3.2	0	0.72	2	1.28	0	0	0	0	0	0	0	0	0	0	0	0	0	-1.08	-3	-1.92	0	0	0	0	1.08
chr1	170143519	170210711	NR_146891	LINC01681	+	7.80336	5.76268	1	1	0	0.38	0.62	0	0	0	0	0	0	0	0	0	0	0	0	0	0	0	0	0	0	0	0	0	0	0	0	0	0	0
chr1	170240545	170253349	NR_026957	LINC01142	-	21.4101	6.09216	0.305556	0.688356	-2.94	0	-0.06	-3	-2.94	0	0	0	0	0	0	0	0	0	0	0	0	0	0	0	0	0	-0.04	-1.96	0	0	0	0	0	0
chr1	170430457	170501750	NR_125958	LOC101928650	-	-1.40692	6.21878	0.744784	1	-2	0	0	-3	-3	0	0	0	0	0	0	0	0	3	3	0	0	3	3	7	7	5	5	-4	-7	-6	-4	0	6	4
chr1	170501262	170522974	NR_027397	GORAB	+	1.02421	7.03493	1	1	4.48	4.56	-0.96	-4.48	-6.24	-6.28	-1.84	5	5.48	7	6.04	3	2.28	0	0.72	3	2.28	0	0	0	0	0	0	0	-0.72	-3	-2.28	0	-0.48	-1.52
chr1	171070868	171070947	NR_031627	MIR1295A	-	-2.76713	6.60189	0.309443	0.688356	0	0	0	0	0	0	0	0	0	-0.18	-3	-3	-3	-2.82	0	0	0.18	3	2.82	0	0	0.18	3	3	3	2.82	0	0	0	0
chr1	171070879	171070939	NR_049854	MIR1295B	+	-2.76713	6.60189	0.309443	0.688356	0	0	1.74	3	1.26	0	0	-1.74	-3	-3	-3	-1.26	0	0	0	0	0	0	0	0	0	0	0	0	0	0	0	0	0	0
chr1	171106878	171130702	NR_002601	FMO6P	+	1.38835	5.89677	1	1	3	1.32	0	0	0	0	0	0	0	0	0	0	0	0	0	0	0	0	0	0	0	0	0	0	0	0	0	1.68	1.32	0
chr1	171308034	171310463	NR_002719	TOP1P1	+	-30.1223	5.60229	0.305556	0.688356	0	0	0	0	0	0	0	0	0	0	-2.04	-3	-0.96	0	0	0	0	0	0	0	0	0	0	0	0	0	0	0	0	0
chr1	171669295	171711379	NR_033704	VAMP4	-	-1.88797	6.8038	0.427474	0.868182	0	0	0	0	0	0	1.26	3	1.74	1.26	4.26	4.74	1.74	1.26	3	0.48	-1.74	1.26	1.74	0	1.26	3	1.74	0	0	0	0	0	0	0
chr1	171810617	172381857	NR_146559	DNM3	+	-10.7074	6.65411	1	1	0	0	0	0	0	0	0	0	0	0	0	0	0	0	0	0	0	0	0	0	0	0	0	0	0	0	-0.34	-1	-0.66	0
chr1	171833331	171833827	NR_046845	DNM3-IT1	+	69.0336	6.13466	0.0227751	0.268503	0	0	0	0	0	0	0	0	0	0	0	0	0	0	0	0.62	1	0.38	0	1.86	3	1.14	1.24	2	0.76	0	0	0	2.48	4
chr1	172106018	172113975	NR_038397	DNM3OS	-	62.2303	6.32066	0.0327643	0.2861	0	0	0	1.5	1.5	0	0	0	0	0	0	0	0	0	0	0	0	0	1.5	3	1.5	-4	-8	-4	0	0	0	0	0	0
chr1	172106018	172113975	NR_103486	DNM3OS	-	62.2303	6.32066	0.0327643	0.2861	0	0	0	1.5	1.5	0	0	0	0	0	0	0	0	0	0	0	0	0	1.5	3	1.5	-4	-8	-4	0	0	0	0	0	0
chr1	172107937	172108047	NR_029627	MIR214	-	75.837	5.84256	0.0227751	0.268503	2.82	0	0.18	3	2.82	0.18	3	2.82	0	0	0	0	0	0	0	0	0	0	0	0	0	0	0	0	0	0	0	0	0	0
chr1	172107947	172108028	NR_036066	MIR3120	+	75.837	5.84256	0.0227751	0.268503	0	0	0	0	0	0	0	0	0	0	0	0	0	0	2.82	3	0.18	2.82	3	0.18	0	2.82	3	0.18	0	1.88	2	0.12	0	0
chr1	172113674	172113784	NR_029618	MIR199A2	-	-1.73198	6.29543	0.493082	0.953706	2.04	0	0	0	0	0	0	0	0	0	0	0	0	0	0.96	3	2.04	-2.56	-8	-5.44	0	0	0	0	0	0	-0.32	-1	-0.68	0
chr1	173204198	173446294	NR_037845	LOC100506023	-	21.4101	5.98423	0.305556	0.688356	1.76	0	0.24	2	1.76	0.36	3	2.28	-2.52	1.36	3.88	2.64	0.24	2	1.76	0	0	0	-0.36	-3	-2.64	-0.36	-3	-2.64	0	0	0	0	0	0
chr1	173386927	173430501	NR_125960	LOC101928673	-	1	5.78955	1	1	0	0	0	0	0	0	0	0	0	0	0	0	0.98	1	0.02	0	0	0	2.94	3	0.06	0	2.94	4.96	4.02	4.98	3.04	0.06	0	0
chr1	173832385	173833079	NR_037605	GAS5-AS1	+	123.461	7.35046	0.00368003	0.228458	0	2.1	3	0.9	0	4.2	6	1.8	0	0	0	0	0	0	0	0	0	2.1	3	0.9	2.1	3	3	3	0.9	0	0	0	0	0
chr1	173833038	173837125	NR_002578	GAS5	-	96.2471	6.92372	0.00856416	0.236564	0	0	1.5	3	1.5	1.5	3	0	-1	5.5	9	9.5	12.5	12.5	7	1.5	0	0	0	0	-1.5	-3	-3.5	-2.5	1	1.5	0	0	-0.5	-1
chr1	173833283	173833360	NR_003938	SNORD81	-	96.2471	6.79471	0.00856416	0.236564	2.4	3	0.6	0	0	1.6	2	0.4	0	0	0	0	0	0	0	2.4	3	3	3	0.6	2.4	3	0.6	0	0	0	0	0	0	0
chr1	173833506	173833583	NR_002746	SNORD47	-	55.4269	6.68569	0.0482191	0.318116	0	0	0	0	1.02	3	1.98	0	0	0.68	2	1.32	0	0	0	0	0	0	0	1.02	3	3	3	1.98	1.02	3	1.98	0	0	0
chr1	173833970	173834041	NR_003940	SNORD80	-	1.16249	6.76786	1	1	0	0	0	0	0	0	0	0	0	0	0	0	0	0.54	3	2.46	0	0	0.36	2	1.64	0	0	0	0	0	0	0	0.54	3
chr1	173834487	173834568	NR_003939	SNORD79	-	-4.12734	6.78912	0.106402	0.460612	0	0	0	0	0	0	0	-1.92	-3	-1.08	0	0	0	0	0	0	0	0	0	0	0	0	0	0	1.92	3	1.08	0	0	1.28
chr1	173834759	173834824	NR_003944	SNORD78	-	-5.48756	6.83651	0.0521585	0.337953	-1.56	-3	0.12	3	1.44	0	0	0	0	0	0	0	-1.56	-3	-1.44	0	0	0	0	0	0	0	0	0	0	0	0	0	0	1.56
chr1	173835105	173835166	NR_002750	SNORD44	-	-2.80939	6.67135	0.243647	0.688356	0	0	-2.04	-3	-3	-3	-0.96	-2.04	-3	1.08	3	0.96	0	0	0	0	0	0	0	-2.04	-3	-0.96	0	0	0	0	0	0	0	0
chr1	173835342	173835428	NR_132783	SNORA103	-	-2.11971	6.66496	0.427474	0.868182	1.32	3	1.68	0	0	0	0	-1.32	-3	-3	-3	-1.68	-1.32	-3	-0.36	3	1.68	0	0	0	0	0	0	0	-1.32	-3	-1.68	0	0	0
chr1	173835438	173835508	NR_003943	SNORD77	-	-2.06125	6.80723	0.345583	0.752362	0	0	2.52	3	0.48	0	0	0	0	-2.52	-3	-3	-3	-0.48	-2.52	-3	2.04	3	0.48	0	0	0	0	0	0	0	-2.52	-3	-0.48	0
chr1	173835772	173835853	NR_003942	SNORD76	-	-2.82027	6.68537	0.213257	0.688356	0.18	0	0	-0.94	-1	-0.06	0	0	0	2.82	3	0.18	0	0	0	0	-2.82	-3	-3	-3	-0.18	-2.82	-3	2.64	3	0.18	0	0	0	0
chr1	173836016	173836076	NR_003941	SNORD75	-	1.35559	7.33649	0.681784	1	-3	-3.48	-2.56	0.92	1.56	0	0	-0.48	-1	-0.52	0	0	0	1.44	3	1.56	0	0	0	0	-1.44	-3	-3	-3	-1.56	-1.44	-3	-0.12	3	1.56
chr1	173836811	173836883	NR_002579	SNORD74	-	1.27832	8.09224	0.717101	1	1.02	3	0.96	-1.64	4.06	9.32	9.02	12.02	12.98	8.28	1.98	0	0	0	0	-1.02	-3	-3.34	-2.98	0.36	1.98	0	0	-0.34	-1	-0.66	0	0	0	1.02
chr1	174090775	174128425	NR_121197	LOC102724601	-	-30.1223	5.81293	0.305556	0.688356	3	2.5	1.5	0.5	-0.5	0.5	1	0	0	0	0	0	0	0	0	0	0	0	0	0	0	0	0	0	0	1.5	3	1.5	0	1.5
chr1	174904083	174923398	NR_121196	LOC101928696	-	1	5.32279	1	1	0	0	0	0	0	0	0	-0.04	-1	-0.96	0	0	0	0	0	0	0	0	0	0	0	0	0	0	0	0.08	2	1.92	0	0
chr1	174982093	174992591	NR_037606	MRPS14	-	-1.42	6.64931	0.656613	1	0.9	5	5.72	8.64	5.2	-2.82	-2.54	-4.64	-0.84	9.36	6.86	-10.92	-5.1	-1	-1.36	-3	-2.46	-0.54	-2.1	2.54	4.1	0.54	3	2.46	0	0	0	0	0	0
chr1	175846478	175849600	NR_125964	LINC01657	+	55.4269	6.48939	0.0482191	0.318116	0	0	0	0	2.8	5	2.2	0	0	0	0	0	0	0	0	0	1.68	3	1.32	0	0	0	0	0	0	0	0	0	0	0
chr1	175937532	175937676	NR_002998	SCARNA3	-	-1.59429	6.50954	0.656613	1	-3	-3	-3	-3	-1.56	0	0	0	0	0	0	0	0	1.44	1.56	0	0	0	0	0	0	1.44	3	1.56	0	0	0	1.44	1.56	1.44
chr1	176998498	176998581	NR_030163	MIR488	-	-1.31355	6.3414	0.820975	1	1.14	2.62	0.1	-3	-2.24	-0.62	0	-1.14	-3	-1.86	0	-0.76	-2.38	-1.86	0	0	1.14	3	1.86	1.14	3	1.86	0	1.14	3	1.86	0	1.14	1.86	0
chr1	177320721	177335594	NR_126001	LINC01645	+	3.78296	6.67922	0.107743	0.460612	0	1.26	3	3	3.42	4	2.32	0	0	0	0	0	0	1.26	1.74	0	1.26	2.58	0.74	-0.58	0	0	0	1.26	3	1.74	0	0	0	0
chr1	177669658	177679465	NR_110722	LINC01741	+	1	5.44777	1	1	0	0	0	0	0	0	0	0	0	0	0	0	0	0	0	0	0	0	0	0	0	0	0	0	0	0	0	0	0	0.48
chr1	177975274	178007142	NR_037167	LOC730102	-	-39.8297	6.24384	0.113277	0.460612	0	0	0	0	0	0	0	0	0	0.48	3	2.52	0	0.48	3	2.52	0	0	0	0	0	0	0	0	0	0	0	0	0	0
chr1	178060642	178063128	NR_027982	RASAL2-AS1	-	41.8202	5.52212	0.113277	0.460612	1.32	3	0.36	-0.36	1.68	-1.32	-1.68	0	0	1.32	1.68	0	0	0	1.32	1.68	0	1.32	1.68	0	0	0	0	0	0	0	0	0	1.32	3
chr1	178511930	178518024	NR_033186	C1orf220	+	41.8202	6.19031	0.113277	0.460612	0	0	0	0	0	1.2	2.6	1.8	0.4	0	0	0	0	0	0	0	0	0	0.6	1.6	1.4	1	0.4	0	0	0	0	0	0	0
chr1	178646883	178646969	NR_039622	MIR4424	+	1	6.15995	1	1	0	0	0	0	0	0	0	0	0	0	0	0	0	0	0	0	0	0	0	0	0	0	0	0	0	0	0	0	0	0
chr1	179262848	179327814	NR_045530	SOAT1	+	1.0504	6.9109	1	1	0	0	0	0	0	0	0	0	2.88	0.12	0	2.88	0.12	0	-2.88	-3	-0.12	0	0	0	2.88	3	0.12	0	0	0	0	0	0	0
chr1	179335106	179523870	NR_073544	AXDND1	+	-8.04349	6.42466	0.0207172	0.268503	0	0	0	-0.36	-3	-2.64	0	0	-0.72	-5.64	-3	-3	-2.64	0.24	2	1.76	0	0	0	0	0	0	0	0	0	0	0	0	0	0
chr1	179696897	179779068	NR_138087	FAM163A	+	103.05	6.10629	0.00637942	0.228458	0	0	0	0	0	0	0	0	0	0	2.82	3	3	3	3	0.18	0	0	0	2.82	3	3	3	0.18	0	0	0	0	0	0
chr1	179696897	179779068	NR_138088	FAM163A	+	103.05	6.10629	0.00637942	0.228458	0	0	0	0	0	0	0	0	0	0	2.82	3	3	3	3	0.18	0	0	0	2.82	3	3	3	0.18	0	0	0	0	0	0
chr1	179699325	179711831	NR_138090	FAM163A	+	21.4101	6.0922	0.305556	0.688356	0	0	0	0	0	0	0	0	1.5	3	1.5	0	0	0	0	0	0	0	0	0	0	0	0	0	0	0	0	0	0	0
chr1	179711143	179711831	NR_138086	FAM163A	+	-39.8297	5.57275	0.113277	0.460612	-0.42	-2.58	-0.42	0	0	0	0	0	0	0	0	0	0	0	0	-0.86	-1	-0.14	0	0	0	0	0	0	0	0	0	0	0	0
chr1	179712297	179779068	NR_138089	FAM163A	+	-1.40692	5.63248	0.744784	1	0	0	0	0	0	0	0	0	0	2.82	3	0.18	0	0	-2.82	-3	-0.18	0	0	0	0	0	0	0	0	0	0	0	0	0
chr1	180167143	180169859	NR_026900	FLJ23867	+	1.07411	6.9619	1	1	-2.58	-0.42	0	1.72	0.28	2.58	3	0.42	0	0	0	0	2.58	3	0.42	0	-2.58	-0.42	2.58	0.42	2.58	5.58	0.84	2.58	3	-2.16	-3	-0.42	-2.58	-3
chr1	180238797	180243816	NR_037642	LHX4-AS1	-	1.96908	6.41958	0.427474	0.868182	0	1.36	0.64	0	0	4.08	3.96	0.96	2.04	4.36	3.64	1.64	0.32	2.04	1.64	-1.04	-0.64	0	0	2.04	7.08	6.96	3.96	3	0.96	0	0.68	0.32	0	0
chr1	180407448	180407525	NR_036067	MIR3121	-	1	6.22381	1	1	0	0	0	0	0	0	0	0	0	0	0	0	0	0	0	0	0	0	0	0	0	0	0	0	0	0	0	0	0	0
chr1	180528109	180535654	NR_125716	OVAAL	+	21.4101	5.2308	0.305556	0.688356	0.54	3	2.46	0	0	0	0	0	0	0	0	0	0	0	0	0	0	0	0	0	0	0	0	0	0	0	0	0	0	0
chr1	180601145	180859415	NR_137330	XPR1	+	8.98882	6.35574	0.034781	0.301461	0	0	0	0	0	0	0	2.7	2.1	2	2.9	0.3	0	0	0	0	0	0	0	0	0	0	2.7	3	0.3	-0.9	1.7	0.2	0	0
chr1	180918826	180924023	NR_145481	KIAA1614-AS1	-	55.4269	6.36759	0.0482191	0.318116	0	0	0	0	0	0	0	0	0	1.62	3	1.38	0	0	0	0	0	0	0	0	0.54	0.46	0	1.62	1.38	0	0	1.62	4.62	4.38
chr1	181143619	181151342	NR_125966	LINC01732	+	1	5.9154	1	1	0	0	0	0	0	0	0	0	0	0	0	0	0	0	0	0	0	0	0	0	0	0	0	0	0	0	0	0	0	0
chr1	181205523	181207740	NR_046249	LINC01699	+	75.837	6.04486	0.0227751	0.268503	0	0	0	0.92	2	1.08	0	0	0	0	0	2.76	6	4.62	3	1.62	0	0	0	0	0	0	0	0	0	0	0	0	0	0
chr1	182173079	182283196	NR_104175	LINC01344	-	-30.1223	6.0349	0.305556	0.688356	0	0	0	0	0	0	0	0.24	2.76	0	0	0	0	0	0	0	0	0	0	0	0	0	0	0	0	0	0	0	0	0
chr1	182376755	182383948	NR_034131	LINC00272	+	1.73941	6.2145	0.493082	0.953706	0	0	0	0	0	0	0	0	0	0	0	0	0	0	-0.3	-2.7	0.3	2.7	0	0.3	3	3	3	2.7	0	0	0	0.3	3	2.7
chr1	182584274	182585764	NR_036490	LINC01686	+	1.49452	6.9305	0.599695	1	0	0	1.44	1.56	1.44	3	3	3	3	1.56	0	0	0	0	0	0	0	0	0	0	-1.44	-3	-1.56	-1.44	-3	-1.56	0	0.96	2	1.04
chr1	182681996	182683676	NR_146548	LINC01688	+	-10.7074	5.69099	1	1	0	0	0	0	0	0	0	0	0	0	0	0	0	0	0	0	0	0	0	0	0	0	0	0	0	0	0	-0.92	-1	-0.08
chr1	182808438	182857117	NR_033302	DHX9	+	-1.30564	7.95762	0.66167	1	0	1.52	2	0.48	0	0	2.28	9.84	7.44	1.44	12.92	4.84	-9.64	1.44	0.68	-3.28	-1.72	-3.28	1.32	5.28	-0.08	-8.84	-7.96	-0.92	1.76	-1.8	-0.72	0	0	0
chr1	183430010	183441117	NR_040063	SMG7-AS1	-	1	6.16207	1	1	-1.02	1.98	3	3	1.02	-1.98	-3	-1.02	0	0.66	-0.98	-2.66	-1.68	2.96	5.66	2.04	-1.98	-1.02	-1.98	-1.02	1.32	0.68	-1.98	-3	-1.02	0	0	0	0	0
chr1	184020784	184043344	NR_023349	TSEN15	+	1.38835	6.39971	1	1	0	0	0	0	0	0	-2.04	-0.96	0	0	0	2.04	0.96	0	0	0	0	0	0	0	0	0	0	0	0	0	0	0	0	0
chr1	184020784	184043344	NR_125335	TSEN15	+	1.38835	6.39971	1	1	0	0	0	0	0	0	-2.04	-0.96	0	0	0	2.04	0.96	0	0	0	0	0	0	0	0	0	0	0	0	0	0	0	0	0
chr1	184659624	184724041	NR_135118	EDEM3	-	62.2303	6.12588	0.0327643	0.2861	0	0	0	0	0.54	2.46	0	0	0	0	0	0	0	0	0	-0.54	-2.46	0	0	0	0	0	0.54	3	2.46	0	0	0	0	0
chr1	184970658	184977810	NR_146489	LINC01633	+	1	5.24097	1	1	0	0	0	0	0	0	0	0	0	0	0	0	0	0	0	0	0	0	0	0	0	0	0	0	0	0	0	0	0	0
chr1	185292978	185304171	NR_038424	GS1-279B7.1	-	-2.4163	6.94436	0.332156	0.727189	0	0	0	0	0	0	0	0	0	0	0	0	0	0	0	0	0	0	0	0	0	0	0	0	0	0	0	-1.74	-3	-1.26
chr1	185527511	185597620	NR_110793	LINC01350	-	-1.06929	6.3871	1	1	0	0	0	0	0	0	0	0	0	0	0	0	0	0	0	0	0	0	0	0	0	0	0	0	0	0	0	0	0	0
chr1	186404292	186439423	NR_126002	LOC102724919	+	-1.8809	6.17283	0.588182	1	0	0	0	0	0	0	0	0	2.52	3	0.48	-1.68	-0.32	-2.52	-3	-0.48	0	0	0	0	0	0	0	0	0	0	0	2.52	3	-2.04
chr1	186649785	186650578	NR_125801	PACERR	+	2.7435	5.54634	0.360636	0.771995	0	0	0	0	0.7	1	0.3	0	0	0	1.4	0.6	2.1	3	3	0.9	0	0	0	0	0	0	2.1	0.9	0	-2.1	-3	-0.9	0	0
chr1	187061973	187329376	NR_126347	LINC01036	+	116.657	6.52031	0.00481584	0.228458	3	1.62	1.38	3	1.62	0	0	0	0	0	0	0	0	0	1.38	1.62	1.38	3	1.62	0	0	0	0	0	0.92	1.08	0	1.38	3	1.62
chr1	187412759	187446354	NR_132374	LINC01037	+	21.4101	5.74696	0.305556	0.688356	0	0	0	0	0	0	0	0	0	0	0	0	0	0	0.54	3	2.46	0	0	0	0	0	0	0	0	0	0	0	0	0
chr1	190447389	190450524	NR_110716	LINC01351	+	41.8202	5.91034	0.113277	0.460612	0	0	0	0	0	0	0	0	0	0	0	0	2.34	3	3	3	0.66	0	0	0	0	0	0	0	0	0	0	0	0	0
chr1	190447680	190450524	NR_110717	LINC01351	+	82.6404	6.2163	0.0161545	0.268503	0	0	0	0	0	0	1.8	3	3	3	1.2	0	0	0	0	0	0	0	0	0	0	0	0	0	0	0	0	1.8	3	3
chr1	190594019	190770788	NR_033922	LINC01720	+	14.6067	6.52157	0.537037	0.968121	0	0	0	0	0	0	0	0	0	0	0	0	0	0	0	0	0	0	0	0	0	0	0	0	0	0	0	0	0.76	2
chr1	191190288	191197628	NR_146892	LINC01680	-	7.80336	6.20653	1	1	0	0	0	0	0	1.32	3	1.68	1.32	1.68	0	0	0	0	0	0	0	0	0.44	0.56	0	0	0	0	0	0	0	0	0	0
chr1	192685457	192685520	NR_039624	MIR4426	+	21.4101	5.48538	0.305556	0.688356	0	0	0	0	0	0	0	0	0	0	0	0	0	0	0	0	0	0	0	0	0	0	0	0	0	0	0	0	0.42	3
chr1	192904873	192917387	NR_126003	LINC01032	-	2.7435	6.43424	0.360636	0.771995	0	0	0	0	0	-0.78	-3	-2.22	-0.78	-2.22	0	0.52	1.48	1.3	4.48	2.22	0	0	0	0	0	0	0	0	0	0	0.78	3	2.22	0.78
chr1	192981382	193028523	NR_146930	UCHL5	-	2.06592	6.00917	0.54258	0.968121	-1.62	-3	-1.38	1.62	-0.24	0.24	7.86	15.24	15.3	8.14	-1.4	2.1	7.38	2.76	2.7	0.68	-1.38	2.16	2.38	-2.78	-6	-4.38	2.4	6.46	4.92	2.38	-0.08	-1.54	0.7	-0.24
chr1	192986856	193028523	NR_146931	UCHL5	-	1	6.23391	1	1	-1.62	-3	-1.38	1.62	-0.24	0.24	7.86	15.24	15.3	8.14	-1.4	2.1	7.38	2.76	2.7	0.68	-1.38	2.16	2.38	-2.78	-6	-4.38	2.4	6.46	4.92	2.38	-0.08	-1.54	0.7	-0.24
chr1	192989016	193029237	NR_037607	UCHL5	-	1.85424	6.51362	0.493082	0.953706	3	3	3.78	5.22	2.22	1.3	3.7	0.52	3.56	6.7	4.04	7	4.4	-2.22	-0.78	-3	-2.22	0.78	1.44	-1.44	5.34	13.56	16.7	10.66	1.4	-2.1	8.22	4.44	1.3	2.92
chr1	193026410	193026545	NR_135615	SCARNA18B	-	3.90572	6.51544	0.315556	0.697266	3	2.7	0	0.3	3	2.7	0	-0.1	-1	-0.9	0	0	0	0	0	0	0	0	0	0	0	0	0	0	0	0	0	0	0	0
chr1	193105632	193105713	NR_031691	MIR1278	+	21.4101	5.8901	0.305556	0.688356	0	0	0	0	0	0	0	0	0	0	0	0	0	0	0	0	0	0	0	0	0	0	0	0	0	0	0	0	1.92	3
chr1	193273874	193335083	NR_125789	LINC01031	+	62.2303	6.10744	0.0327643	0.2861	1.56	0	0	0	0	0	0	0	0	0	0	0	0	0	0	0	1.44	3	1.56	1.44	3	1.56	0	0	0	0	0	0	0	0
chr1	196014009	196057845	NR_146895	LINC01724	-	62.2303	5.90936	0.0327643	0.2861	0	0	0	0	0	0	0	0	0.3	3	3	3	2.7	0	0	0	0	0	0	0	0	0	0	0	0	0	0	0	0	0
chr1	196194909	196577706	NR_146057	KCNT2	-	103.05	6.45661	0.00637942	0.228458	0	0	0	0	0	0	0	0	0	0	0	0	2.64	3	0.36	2.64	3	0.36	0	0	0	0	0	0	0	0	0	0	0	0
chr1	196194909	196577706	NR_146058	KCNT2	-	103.05	6.45661	0.00637942	0.228458	0	0	0	0	0	0	0	0	0	0	0	0	2.64	3	0.36	2.64	3	0.36	0	0	0	0	0	0	0	0	0	0	0	0
chr1	196551542	196551611	NR_039888	MIR4735	-	-1.41665	6.10412	0.840435	1	0	0	0	0	0.78	0.22	0	0	0	0	-2.34	-3	-0.66	-2.34	-3	-0.66	0	0	0	0	0	0	0	0	0	0	0	0	0	0
chr1	197122811	197169672	NR_135153	ZBTB41	-	-59.2446	6.47001	0.0482191	0.318116	0	1.68	1.32	1.68	3	1.32	0	0	0	0	0	0	0	0	0	0	0	0	0	0	0	0	0	0	0	0	0	0	0	0
chr1	197237333	197447585	NR_047563	CRB1	+	1	5.19529	1	1	0	0	0	0	0	0	0	0	0	0	0	0	0	0	0	0	0	0	0	0	0	0	0	0	0	0	0	0	0	0
chr1	197237333	197447585	NR_047564	CRB1	+	1	5.19529	1	1	0	0	0	0	0	0	0	0	0	0	0	0	0	0	0	0	0	0	0	0	0	0	0	0	0	0	0	0	0	0
chr1	197473878	197744623	NR_125340	DENND1B	-	-3.35522	6.34885	0.165387	0.618473	0	0	1.08	0.92	0	0	0	-1.62	-1.38	0	2.16	3.46	3	1.38	0	2.16	4	3.46	3	1.38	0	0	0	0	0	0	0	0	0	0
chr1	198608097	198662334	NR_052021	PTPRC	+	-59.2446	5.94482	0.0482191	0.318116	0	0	0	0	0	0	0	0	-2.82	-3	-0.18	0	0	0	-2.82	-0.18	0	0	0	0	0	0	0	0	0	0	0	0	0	0
chr1	198777131	198906558	NR_040073	MIR181A1HG	-	1	5.77057	1	1	0	0	0	0	0	0	0	0	0	0	2.52	0.48	2.52	0.48	0	0	0	-2.52	-3	-0.48	0	0	0	0	0	0	0	0	0	0
chr1	198828001	198828111	NR_029612	MIR181B1	-	1	5.85448	1	1	0	0	0	0	0	0	0	0	0	0	0	0	0	0	0	0	0	0	0	0	0	0	0	0	0	0	0	0	0	0
chr1	198828172	198828282	NR_029626	MIR181A1	-	1	6.04013	1	1	0	0	0	0	0	0	0	0	0	0	0	0	0	0	0	0	0	0	0	0	0	0	0	0	0	0	0	0	0	0
chr1	198961717	198988093	NR_110525	LINC01222	-	1	5.27353	1	1	0	-0.42	-3	-2.58	0	0	0	0	0	0	0	0	0	0	0	0	0	0	0	0	0	0	0	0	0	0	0	0	0	0
chr1	198985261	199045864	NR_126351	LINC01221	+	41.8202	6.24239	0.113277	0.460612	0	0	0	0	0	0	0	0	0	0	0.66	3	2.34	0	0.66	3	2.34	0	0	0	0	0	0	0	0	0	0	0	0	0
chr1	199117725	199362435	NR_147896	LOC400800	+	-30.1223	6.31554	0.305556	0.688356	0	0	0	0	0	0	0	0	0	0	0	0	0	0	0	0	0	0	0	0	0	0	-1.5	-3	-1.5	0	0	0	0	0
chr1	200311671	200342920	NR_040064	LINC00862	-	-30.1223	5.88816	0.305556	0.688356	0	0	0	0	0	0	0	0	0	0	0	0	0	0	0	0	0	0	0	0	0	0	0	0	0	0	0	1.8	3	1.2
chr1	200638634	200663378	NR_110787	LOC101929224	+	1.01496	7.34275	1	1	0	0	0	0	0	0	0	2.04	7.08	6.96	-0.12	-0.96	2.04	5.72	9.72	5.56	-3.12	-1.92	-0.68	-1.68	-0.64	-2.04	-3	-3	-3	1.08	0.96	1.36	-1.4	-3
chr1	200898071	200935796	NR_147176	MROH3P	+	41.8202	5.4303	0.113277	0.460612	0	0	0	0	0	0	0	0	0	0	1.26	1.74	0	0	0	0	0	0	0	0	1.26	3	1.74	0	0	0	0	0	0	0
chr1	201103898	201123683	NR_109920	TMEM9	-	62.2303	6.78771	0.0327643	0.2861	0	0	0	1.02	3	1.98	0.68	2	3.02	5	2.96	-0.66	1.36	3.32	1.32	1.02	3.34	2.64	0	0	0	-1.02	-3	-1.98	0	0	0	0	0	0
chr1	201103898	201123683	NR_109921	TMEM9	-	62.2303	6.78771	0.0327643	0.2861	0	0	0	1.02	3	1.98	0.68	2	3.02	5	2.96	-0.66	1.36	3.32	1.32	1.02	3.34	2.64	0	0	0	-1.02	-3	-1.98	0	0	0	0	0	0
chr1	201434606	201438299	NR_073080	PHLDA3	-	82.6404	6.22726	0.0161545	0.268503	0	-0.06	-3	-2.94	0	0	0.04	2	1.96	0.06	3.02	3.98	3	3	2.94	0.06	3	2.94	0.06	3	2.94	0	0	0	0	0	0	0	0	0.04
chr1	201489031	201489720	NR_026667	RPS10P7	+	69.0336	5.46183	0.0227751	0.268503	3	1.14	0	0	0.62	1	0.38	0	0	0	0	0	0	0	0	0	0	0	0	0	0	0	0	0	1.86	3	1.14	1.86	3	1.14
chr1	201657383	201798687	NR_046696	IPO9-AS1	-	62.2303	5.89888	0.0327643	0.2861	0.74	0	0	0	0	0	0	-0.52	-1.22	2.3	3.66	-2.22	3.12	11.48	8.7	3.44	-3.08	-6.66	3.9	12.66	4.44	-1.56	-6	-4.44	0	0	0	0	-0.78	-3
chr1	201688635	201688755	NR_049823	MIR5191	+	1	5.5258	1	1	0	0	0	0	0	0	0	0	0	0	0	0	0	0	0	0	0	0	0	0	0	0	0	0	0	0	0	0	0	0
chr1	201777738	201777830	NR_031599	MIR1231	+	-7.37891	6.32123	0.0656334	0.414329	-3	-0.72	0	-2.28	-3	-0.72	0	0	0	0	0	1.52	2	0.48	0	0	0	0	0	0	0	0	0	0	-1.52	-2	-0.48	-2.28	-3	-0.72
chr1	201832500	201832575	NR_106797	MIR6739	+	28.2135	5.18227	0.305556	0.688356	3	3	1	1	0	0	0	0	0	0	0	0	0	0	0	0	0	0	0	0	0	0	0	0	0	0	0	0	0	0
chr1	201857796	201861715	NR_030775	SHISA4	+	-2.11302	6.7563	0.411229	0.847405	0	0	-5.52	-6	-0.48	5.52	3.24	0.24	0	0	0	0	0	0	0	0	0	0	0	0	0	0	0	0	0	0	0	0	0	0
chr1	201947588	201947723	NR_145769	SNORA70H	+	21.4101	4.9248	0.305556	0.688356	3	0.72	0	0	0	0	0	0	0	0	0	0	0	0	0	0	0	0	0	0	0	0	0	0	0	0	0	0	0	0
chr1	201969178	201979481	NR_146472	ELF3-AS1	-	-1.40692	5.89509	0.744784	1	0	0	0	0	0	0	0	0	0	0	0	0	0	0	0	0	0	0	0	0	0	0	0	0	0	0	0	0	0	0
chr1	201972251	201972364	NR_106798	MIR6740	+	-2.35595	6.39794	0.244301	0.688356	0	0	0	0	-0.06	-2.94	-0.06	-3.06	-5.94	-3	-3	-2.94	0.12	5.94	2.94	0	0.06	3	2.94	0	0	0	0	0	0	0	0	0	0	0
chr1	202116140	202130716	NR_037663	PTPN7	-	-30.1223	5.44903	0.305556	0.688356	0	0	0	0	0	0	0	0	0	0	0	0	0	0	0	0	0	0	-2.04	-3	-0.96	0	0	0	0	0	-1.36	-0.64	0	0
chr1	202116140	202130716	NR_037664	PTPN7	-	-30.1223	5.44903	0.305556	0.688356	0	0	0	0	0	0	0	0	0	0	0	0	0	0	0	0	0	0	-2.04	-3	-0.96	0	0	0	0	0	-1.36	-0.64	0	0
chr1	202137178	202158577	NR_002930	PTPRVP	+	1	5.92021	1	1	0	0	0	0	0	0	0	0	0	0	0	0	0	0	0	0	0	0	0	0	0	0	0	0	0	0	0	0	0	0
chr1	202780073	202781041	NR_046325	PCAT6	+	82.6404	6.33425	0.0161545	0.268503	1.38	4.38	4.62	1.62	0	1.38	3	1.62	0	0	0	0	0	0	0	0	0	0	0	0	1.38	3	1.62	0	0	0	0	0	0	0
chr1	202780073	202781041	NR_046326	PCAT6	+	82.6404	6.33425	0.0161545	0.268503	1.38	4.38	4.62	1.62	0	1.38	3	1.62	0	0	0	0	0	0	0	0	0	0	0	0	1.38	3	1.62	0	0	0	0	0	0	0
chr1	202789384	202796341	NR_038135	MGAT4EP	+	35.0168	6.29988	0.182348	0.633637	0	0	0	0	0	0	0	0	0	0	0	0	2.04	3	0.96	0	0	0	0	0	0	0	0	0	0	0	0	1.36	2	0.64
chr1	202830881	202844369	NR_002929	LOC148709	+	-5.48756	5.79664	0.0521585	0.337953	0	0	0	0	0	0	0	0	0	0	-1.86	-3	-1.14	-1.86	-4.86	-4.14	-1.14	0	0	-1.86	-3	-1.14	0	0	0	0	0	0	0	0
chr1	202955579	202976393	NR_036557	LOC100506747	-	-1.41665	5.78588	0.840435	1	0	0	-0.7	-4.3	0	-0.14	0.68	10.72	8.16	4.54	13.16	6.88	0.14	0.86	0	0	0	0	0	0	0	0.84	5.58	1.74	-5.58	-2.58	0	0.42	2.58	0
chr1	202976494	202993976	NR_136530	TMEM183A	+	1.43152	7.16568	0.583601	1	0	0	0	0	0.88	0.12	7.04	13.28	4.32	8.28	10.76	0.44	-0.12	0	-4.4	-0.6	0	0	2.64	0.36	0	0	0	0	0	0	0	0	0	0
chr1	202976494	202993976	NR_136531	TMEM183A	+	1.43152	7.16568	0.583601	1	0	0	0	0	0.88	0.12	7.04	13.28	4.32	8.28	10.76	0.44	-0.12	0	-4.4	-0.6	0	0	2.64	0.36	0	0	0	0	0	0	0	0	0	0
chr1	202976494	202993976	NR_136532	TMEM183A	+	1.43152	7.16568	0.583601	1	0	0	0	0	0.88	0.12	7.04	13.28	4.32	8.28	10.76	0.44	-0.12	0	-4.4	-0.6	0	0	2.64	0.36	0	0	0	0	0	0	0	0	0	0
chr1	202976494	202993976	NR_136533	TMEM183A	+	1.43152	7.16568	0.583601	1	0	0	0	0	0.88	0.12	7.04	13.28	4.32	8.28	10.76	0.44	-0.12	0	-4.4	-0.6	0	0	2.64	0.36	0	0	0	0	0	0	0	0	0	0
chr1	202976494	202993976	NR_136534	TMEM183A	+	1.43152	7.16568	0.583601	1	0	0	0	0	0.88	0.12	7.04	13.28	4.32	8.28	10.76	0.44	-0.12	0	-4.4	-0.6	0	0	2.64	0.36	0	0	0	0	0	0	0	0	0	0
chr1	202976494	202993976	NR_146285	TMEM183A	+	1.43152	7.16568	0.583601	1	0	0	0	0	0.88	0.12	7.04	13.28	4.32	8.28	10.76	0.44	-0.12	0	-4.4	-0.6	0	0	2.64	0.36	0	0	0	0	0	0	0	0	0	0
chr1	202976494	202993976	NR_146286	TMEM183A	+	1.43152	7.16568	0.583601	1	0	0	0	0	0.88	0.12	7.04	13.28	4.32	8.28	10.76	0.44	-0.12	0	-4.4	-0.6	0	0	2.64	0.36	0	0	0	0	0	0	0	0	0	0
chr1	202976494	202993976	NR_146287	TMEM183A	+	1.43152	7.16568	0.583601	1	0	0	0	0	0.88	0.12	7.04	13.28	4.32	8.28	10.76	0.44	-0.12	0	-4.4	-0.6	0	0	2.64	0.36	0	0	0	0	0	0	0	0	0	0
chr1	202976494	202993976	NR_146288	TMEM183A	+	1.43152	7.16568	0.583601	1	0	0	0	0	0.88	0.12	7.04	13.28	4.32	8.28	10.76	0.44	-0.12	0	-4.4	-0.6	0	0	2.64	0.36	0	0	0	0	0	0	0	0	0	0
chr1	202976758	202993976	NR_146289	TMEM183A	+	1.24127	7.06251	0.748406	1	1.28	8.96	12.24	3.96	9.32	9.08	-0.84	0	-0.8	-4.2	0	0	0.48	2.52	0	0	0	0	0	0	0	0	0	0	0	0	0	-0.48	-3	-2.52
chr1	203185206	203198860	NR_045784	CHIT1	-	1	5.23995	1	1	0	0	0	0	0	0	0	0	0	0	0	0	0	0	0	0	0	0	0	0	0	0	0	0	0	0	0	0	0	0
chr1	203185206	203198860	NR_045785	CHIT1	-	1	5.23995	1	1	0	0	0	0	0	0	0	0	0	0	0	0	0	0	0	0	0	0	0	0	0	0	0	0	0	0	0	0	0	0
chr1	203256279	203257924	NR_117097	LINC01353	+	35.0168	6.00976	0.182348	0.633637	0	0.58	1	0.42	0	0	0	0	0	0	0	0	0	0	0	0	0	0	0	0	0	0	1.16	2	0.84	0	1.16	0.84	0	0
chr1	203256827	203257924	NR_117098	LINC01353	+	-1.06766	6.09234	1	1	0	0	0	0	0	0	0	0	0	0	0	1.08	2	0.92	0	1.08	0.92	0	0	0	0	0	0	0	0	0	0	-1.62	-3	-1.38
chr1	203267885	203274453	NR_034150	LINC01136	-	1.84006	5.75596	0.666686	1	5.82	7.88	-0.46	-5.7	1.52	0.12	-5.64	-3.18	-0.18	-5.64	-0.36	2.82	3	5.82	0.36	0	0	0	0	0	0	0	0	0	0	0	0	0	0	0
chr1	203267885	203274453	NR_034151	LINC01136	-	1.84006	5.75596	0.666686	1	5.82	7.88	-0.46	-5.7	1.52	0.12	-5.64	-3.18	-0.18	-5.64	-0.36	2.82	3	5.82	0.36	0	0	0	0	0	0	0	0	0	0	0	0	0	0	0
chr1	203309748	203320557	NR_103757	FMOD	-	1	5.15223	1	1	3	0.42	0	-2.58	-3	-3	-0.42	0	0	0	0	0	0	0	0	0	0	0	0	0	0	0	0	0	0	0	0	0	0	0
chr1	203698708	203698833	NR_003019	SNORA77	+	-59.2446	6.27155	0.0482191	0.318116	0	0	0	0	0	0	0	0	0	0	0	0	0	0	0	0	0	0	-0.48	-3	-2.52	-0.48	-2.52	0	0	0	0	0	0	0
chr1	203699704	203700979	NR_046213	LINC00260	+	-6.04974	6.37256	0.106402	0.460612	-2.76	-0.24	-2.76	0	0	0	0	0	0	0	0	0	0.16	1.84	0	0	0	-0.24	-3	-2.76	0	0	0	0	0	0	0	0	0	0
chr1	203830712	203840280	NR_130746	SNRPE	+	-1.70703	6.71253	0.457372	0.910794	0	0	0	0	0	0	0	-0.72	-2.52	-0.04	2.28	0	0	-0.72	-3.72	-5.04	-2	-1.52	-0.72	-2.28	-0.24	-0.28	2.24	3	2.28	0	0	0	0	0
chr1	204001574	204010392	NR_027902	LINC00303	-	1	5.87689	1	1	0	0	0	0	0	0	0	-0.48	-3	-2.52	0	0	0.64	4	3.36	0.48	3	2.52	0	0	0	0	0	0	0	0	0	0	0	0
chr1	204110535	204112137	NR_123739	LOC101929441	+	35.0168	5.75517	0.182348	0.633637	0	0	0	0	0	0	0	0	0	0	0	0	0	0	0	0	0	0	0	0	0	0	0	0	0	0	1.4	0.6	0	2.1
chr1	204337557	204338847	NR_027022	LINC00628	-	41.8202	6.2083	0.113277	0.460612	-3	-3	-2.82	0	0	0	0	0	0	0	0	0	0	0	0	0	0	0	0	0	0	0	0	0	0	0	0	0	0	0
chr1	205012251	205047400	NR_144350	CNTN2	+	-1.21843	5.82055	1	1	0	0	0	0.02	0.98	0	0	0	0	0	0	0	0	0	0	0	0	0	0	0	0	0	0	0	0	0	0	0	0	0
chr1	205342379	205356568	NR_038425	LEMD1-AS1	+	-3.13208	6.21497	0.191365	0.658655	0	0	0.58	1	0.42	0	0	0	1.74	3	1.26	0	-3.48	-6	-2.52	0	0	0	-1.74	-1.26	0	0	0	0	0	0	0	0	0	0
chr1	205350505	205391214	NR_037583	LEMD1	-	75.837	5.863	0.0227751	0.268503	0	0	0	-2.16	-3	-0.84	-2.16	-3	-0.84	0	0	0	0	0	0	0	0	0	0	0	0	0	0	0	0	0	-2.16	-3	-0.84	0
chr1	205404013	205425214	NR_103783	BLACAT1	-	-1.41665	6.32878	0.840435	1	2.16	3	0.84	0	1.44	2.72	3	0.84	0	0	0	0	0	0	0	0	0	2.16	3	0.84	0	0	0	0	0	0	0	0	0	0
chr1	205417429	205417526	NR_029893	MIR135B	-	41.8202	5.65693	0.113277	0.460612	0	0	1.44	1.56	1.44	1.56	0	0	0	0	0	0	0	0	0	0	0	0	0	0	0	0	0	0	0	0	0	0	0.48	1
chr1	205523400	205525763	NR_027086	LOC284578	-	-20.4149	5.99788	0.537037	0.968121	0	0	0	-2.22	-3	-3	-0.78	0	0	0	0	0	0	0	1.48	2	0.52	0	0	0	0	0	0	0	0	0	0	0	0	0
chr1	205797149	205819276	NR_135186	PM20D1	-	-39.8297	6.24025	0.113277	0.460612	0	0	0	0	0	0	0	0	0	0	0	0	0	0	0	0	0	0	0	0	0	0	0	0	0	0	1.44	3	1.56	-1.44
chr1	205831206	205865215	NR_046097	LOC284581	+	-30.1223	5.81013	0.305556	0.688356	0	0	0	-0.36	-2.64	0	0	0	0	0	0	0	0	0	0	0	0	0	0	0	0	0	0	0	0	0	0	0	0	0
chr1	206138454	206155151	NR_134239	FAM72A	+	1	4.23558	1	1	0	0	0	0	0	0	0	0	0	0	0	0	0	0	0	0	0	0	0	0	0	0	0	0	0	0	0	0	0	0
chr1	206557366	206581301	NR_120535	SRGAP2D	+	1	4.82322	1	1	0	0	0	0	0	0	0	0	0	0	0	0	0	0	0	0	0	0	0	0	0	0	0	0	0	0	0	0	0	0
chr1	206648145	206648207	NR_106919	MIR6769B	+	-59.2446	5.70096	0.0482191	0.318116	0	0	0	0	0	0	0	0	0	0	0	0	0	0	0	0	0	0	0	-2.7	-3	-0.3	0	-2.7	-3	-0.3	0	0	0	0
chr1	207494816	207534311	NR_125349	CD55	+	1.61421	6.11571	0.818193	1	0	0	0	0	0	0	0	0	0	0.96	3	2.04	0	0.96	3.32	3.04	0.68	-0.96	-3	-2.04	0	0	0	0	0	0	0	0	0	0
chr1	207974862	207996048	NR_135298	C1orf132	-	137.067	6.14807	0.00222005	0.228458	0	0	0	0	-0.12	-3	-2.88	0	0	0	0	0	0.08	2	1.92	0	0.12	2.88	0	0	0	0	0.12	2.88	0	0	0	0	0	0
chr1	207974862	207996048	NR_135299	C1orf132	-	137.067	6.14807	0.00222005	0.228458	0	0	0	0	-0.12	-3	-2.88	0	0	0	0	0	0.08	2	1.92	0	0.12	2.88	0	0	0	0	0.12	2.88	0	0	0	0	0	0
chr1	207975196	207975284	NR_029832	MIR29C	-	75.837	6.11645	0.0227751	0.268503	0	0.96	3	2.04	0.96	3	3	3	2.04	0	0	0	0	0	0	0	0	0.64	2	1.36	0	0.96	2.04	0	0.96	3	3	3	3	2.04
chr1	207975787	207975868	NR_029518	MIR29B2	-	62.2303	5.8995	0.0327643	0.2861	0	0	0	0	0	0	0	0	0	0	0	0	0	1.92	3	1.08	1.92	3	3	3	1.08	0	0	0	0	0	0	0	0	1.28
chr1	207991723	207995941	NR_026817	LOC148696	+	35.0168	6.19515	0.182348	0.633637	0	0	0	0	0	0	0	0	0	0	0	0	0	0	0	0	0	0	0	0	0.92	2	1.08	1.38	3	1.62	0	0	0	0
chr1	208902032	208906529	NR_146914	LINC01717	+	41.8202	5.65544	0.113277	0.460612	0	0	1.92	3	1.08	0	0	0	0	0	0	0	0	0	0	0	0	0	1.92	3	1.08	0	0	0	0	0	0	0	0	0
chr1	209145798	209148652	NR_146915	LINC01774	+	41.8202	6.00319	0.113277	0.460612	3	0.12	2.88	0.12	0	0	0	0	0	0	0	0	0	0	0	0	0	0	0	0	0	0	0	0	0	0	0	0	0	0
chr1	209498800	209501877	NR_135085	LINC01696	+	21.4101	6.07348	0.305556	0.688356	0	0	0	0	0	0	0	0	0	0	0	3	3	0	0	0	0	0	0	0	0	0	0	0	0	0	0	0	0	0
chr1	209545399	209553035	NR_146491	LINC01698	+	-1.40692	6.20919	0.744784	1	0	0	0	0	0	0	0	0	0	0	0	0	0	0	0	0	0	0	-2.94	-3	2.88	3	0.06	0	0	0	0	0	0	0
chr1	209602164	209605892	NR_145433	MIR205HG	+	62.2303	5.95789	0.0327643	0.2861	3	3	3	2.16	0.84	3	2.16	0	0	0	0	0	0	0	0	0	0	0	0	0	0	0	0	0	0	0	0	0	0	0
chr1	209602164	209605892	NR_145434	MIR205HG	+	62.2303	5.95789	0.0327643	0.2861	3	3	3	2.16	0.84	3	2.16	0	0	0	0	0	0	0	0	0	0	0	0	0	0	0	0	0	0	0	0	0	0	0
chr1	209602164	209605892	NR_145435	MIR205HG	+	62.2303	5.95789	0.0327643	0.2861	3	3	3	2.16	0.84	3	2.16	0	0	0	0	0	0	0	0	0	0	0	0	0	0	0	0	0	0	0	0	0	0	0
chr1	209602164	209605892	NR_145436	MIR205HG	+	62.2303	5.95789	0.0327643	0.2861	3	3	3	2.16	0.84	3	2.16	0	0	0	0	0	0	0	0	0	0	0	0	0	0	0	0	0	0	0	0	0	0	0
chr1	209602164	209605892	NR_145437	MIR205HG	+	62.2303	5.95789	0.0327643	0.2861	3	3	3	2.16	0.84	3	2.16	0	0	0	0	0	0	0	0	0	0	0	0	0	0	0	0	0	0	0	0	0	0	0
chr1	209605477	209605587	NR_029622	MIR205	+	21.4101	6.12195	0.305556	0.688356	0	0	0	0	0	0	0	0	0	0	0	0	0	0	0	0	0	0	0	0	0	0	0	0	0	0	0	1.62	1.38	0
chr1	209796788	209796855	NR_036213	MIR4260	-	-1.41665	5.73242	0.840435	1	-2.7	-3	-0.3	-2.7	-3	-0.3	0	0	0	0	0	0	2.7	3	0.3	0	2.7	3	0.3	0	0	0	0	0	0	0	0	0	0.9	1
chr1	209834703	209848594	NR_134511	LOC101930114	-	-39.8297	5.74878	0.113277	0.460612	0	0	0	0	0	0	0	0	0	0	0	0	0	0	0	0	0	0	0	0	0	0	0	0	0	0	0	0	0	0
chr1	209834703	209897470	NR_134509	LOC101930114	-	-39.8297	5.74878	0.113277	0.460612	0	0	0	0	0	0	0	0	0	0	0	0	0	0	0	0	0	0	0	0	0	0	-1.8	-1.2	0	0	0	0	0	0
chr1	209834703	209915907	NR_134510	LOC101930114	-	-39.8297	5.74878	0.113277	0.460612	0	0	0	0	2.58	3	0.42	0	0	0	0	0	0	0	0	0	0	0	0	0	0	0	0	0	0	0	0	0	0	-2.58
chr1	209929376	209953002	NR_109871	TRAF3IP3	+	1.01219	6.2727	1	1	3	1.44	0	0	0	1.56	3	1.44	1.56	1.44	-1.56	-1.44	0	0	0	1.04	0.96	1.04	2	0.96	-1.56	-3	-1.44	-1.56	-1.44	0	0	0	0	0
chr1	210111518	210337633	NR_027459	SYT14	+	-30.1223	5.15467	0.305556	0.688356	1.92	0	0	0	0	-1.08	-3	-1.92	0	0	0	0	0	0	0	0	0	0	0	0	0	0	0	0	0	0	0	0	0	0
chr1	210404803	210407466	NR_024337	SERTAD4-AS1	-	1.38835	5.99393	1	1	0	0	0	0	0	0	0	0	0	0	0	0	0	0	1.36	2	0.64	0	-2.04	-3	-0.96	0	0	0	0.68	0.32	0	0	0	0
chr1	211305620	211306716	NR_046784	KCNH1-IT1	-	41.8202	5.55892	0.113277	0.460612	0	0	0	0	0	0	0	0	0	0	2.04	3	0.96	0	2.04	3	0.96	0	0	0	0	0	0	0	0	0	0	0	0	0
chr1	211432618	211486655	NR_146434	RCOR3	+	1.62177	7.23913	0.454454	0.906658	12.08	12.2	9.72	8.84	3.92	2	1.28	0	-1.08	-3	-2.28	-0.64	-2.52	-4.12	0.64	-1.08	0.24	6.36	4.48	0	0	0	0	0	0	0	0	0	0	0
chr1	211432618	211489725	NR_146432	RCOR3	+	1.62177	7.23913	0.454454	0.906658	12.08	12.2	9.72	8.84	3.92	2	1.28	0	-1.08	-3	-2.28	-0.64	-2.52	-4.12	0.64	-1.08	0.24	6.36	4.48	0	0	0	0	0	0	0	0	0	0	0
chr1	211432618	211489725	NR_146433	RCOR3	+	1.62177	7.23913	0.454454	0.906658	12.08	12.2	9.72	8.84	3.92	2	1.28	0	-1.08	-3	-2.28	-0.64	-2.52	-4.12	0.64	-1.08	0.24	6.36	4.48	0	0	0	0	0	0	0	0	0	0	0
chr1	211556096	211605877	NR_026761	LINC00467	+	1.87991	7.29018	0.407012	0.847405	0	0	0	0	0	0	0	0	0.92	1.92	6.6	8.84	12.68	1.04	4.6	10.52	0.88	0	0	0	0	0	0	0	0	0	0	0	0	2.76
chr1	211813149	211827963	NR_131925	LINC01693	+	48.6236	6.13507	0.0728207	0.414329	0.98	1	0.02	0	0	0	0	0	0	0	0	0	0	0	0	0	2.94	3	0.06	0	0	2.94	3	0.06	0	0	0	0	0	0
chr1	212002978	212020004	NR_135818	LOC102723727	+	2.51764	5.95834	0.441902	0.886601	0	0	0	1.68	3	1.32	3.36	6	3.76	2	0.88	0	-1.68	-3	-1.32	0	0	0	0	0	0	0	0	0	0	0	0	0	0	0
chr1	212003187	212020004	NR_135819	LOC102723727	+	2.51764	6.00787	0.441902	0.886601	3	0.78	4.44	6	3.04	2	0.52	0	-2.22	-3	-0.78	0	0	0	0	0	0	0	0	0	0	0	0	0	0	0	0	0	0	0
chr1	212004302	212027045	NR_135820	LOC102723727	+	1	5.3094	1	1	0	0	0	0	0	0	0	0	0	0	0	0	0	0	0	0	0	0	0	0	0	0	0	0	0	0	0	0	0	0
chr1	212113740	212209002	NR_037667	INTS7	-	41.8202	6.09666	0.113277	0.460612	0	5.76	8.88	5.16	2.12	2.96	11.64	6.24	-0.72	-3.88	-3.04	-3	2.76	3	0.12	0	2.88	3	3	3	0.12	0	0	0	0	0	-0.96	-1	-0.04	0
chr1	212250954	212251027	NR_036068	MIR3122	+	7.80336	6.14085	1	1	0	0	0	0	0	0	0	0	0	0	0	0	0	0	0	0	0	0	0	0	0	0	0	0.08	1	0.92	0	0	0	0
chr1	212386343	212408078	NR_125982	LOC101929541	-	1.38835	6.01619	1	1	0	-0.44	-1	-0.56	0	0	0	0	0	0	1.32	1.68	1.32	1.68	0	0	0	0	0	0	0	0	0	0	0	0	0	0	0	0
chr1	212398619	212408078	NR_125983	LOC101929541	-	1	5.87066	1	1	0	-0.44	-1	-0.56	0	0	0	0	0	0	1.32	1.68	1.32	1.68	0	0	0	0	0	0	0	0	0	0	0	0	0	0	0	0
chr1	212398619	212458363	NR_125984	LOC101929541	-	1	5.87066	1	1	1.3	0	-2.22	1.44	3	0.78	0	0	0	0	0	0	0	0	0	0	0	0.74	1	1.74	2	0.52	0	0	0	0	0	0	0	0
chr1	212526159	212526292	NR_004389	SNORA16B	+	-59.2446	5.45969	0.0482191	0.318116	0	0	0	0	0	0	0	0	0	0	0	0	0	0	0	0	0	0	0	0	0	0	0	-0.54	-3	-2.46	0	-0.54	-3	-2.46
chr1	212606228	212619721	NR_026598	NENF	+	-2.57726	6.53408	0.289384	0.688356	0	0	0	0	-1.68	-1.32	0	1.68	3	-0.36	-4.68	-4.32	-1.32	-1.12	-2	-0.88	0	0	0	0	0	0	0	0	0	0	1.68	3	1.32	0
chr1	212719035	212729408	NR_125985	LINC01740	+	41.8202	5.9607	0.113277	0.460612	2.1	0.9	0	0	0	0	0	0	0	0	0	0	0	0	0	0	2.1	3	0.9	0	0	0	0	0	0	0	0	0	0	0
chr1	213029945	213031480	NR_027285	FLVCR1-AS1	-	1	5.36125	1	1	5.4	3	6.6	8.4	1.8	-2.4	-4.8	0.6	4.8	1.8	-2.4	-6	-3.6	0	0	0	0	0	0	0	0	0	0	0	0	0	0	0	0	0
chr1	213029945	213031480	NR_027286	FLVCR1-AS1	-	1	5.36125	1	1	5.4	3	6.6	8.4	1.8	-2.4	-4.8	0.6	4.8	1.8	-2.4	-6	-3.6	0	0	0	0	0	0	0	0	0	0	0	0	0	0	0	0	0
chr1	213165523	213189217	NR_125333	ANGEL2	-	1	5.82144	1	1	0	0	0	0	0	0	0	0	0	-3.96	-4.68	-0.04	-1.3	0.96	3	-0.96	-3	-1.02	4.62	5.02	3.34	4.98	4.02	1.02	0	0	0	0	1.32	0.68
chr1	213224574	213448117	NR_146207	RPS6KC1	+	14.6067	5.64952	0.537037	0.968121	0	0	0	0	0	0	0	0	0	0.96	2	1.04	0	0	0	0	0	0	0	0	0	0	0	0	0	0	0	0	0	0
chr1	213224574	213448117	NR_146208	RPS6KC1	+	14.6067	5.64952	0.537037	0.968121	0	0	0	0	0	0	0	0	0	0.96	2	1.04	0	0	0	0	0	0	0	0	0	0	0	0	0	0	0	0	0	0
chr1	213224574	213448117	NR_146209	RPS6KC1	+	14.6067	5.64952	0.537037	0.968121	0	0	0	0	0	0	0	0	0	0.96	2	1.04	0	0	0	0	0	0	0	0	0	0	0	0	0	0	0	0	0	0
chr1	213224574	213448117	NR_146210	RPS6KC1	+	14.6067	5.64952	0.537037	0.968121	0	0	0	0	0	0	0	0	0	0.96	2	1.04	0	0	0	0	0	0	0	0	0	0	0	0	0	0	0	0	0	0
chr1	213992983	214159496	NR_037850	PROX1-AS1	-	-30.1223	6.05392	0.305556	0.688356	0	0	0	0	0	0	0	0	0	0	0	0	0	0	0	0	0	0	0	0	0	-0.24	-2.76	0	0	0	0	-0.24	-2.76	0
chr1	214098091	214099996	NR_046189	LINC00538	+	14.6067	5.83658	0.537037	0.968121	0	0	0	0	0	0	0	0	0	0	0	0	0	0	0	0	0	0	0	0	0	0	0	1.64	2	0.36	0	0	0	0
chr1	216245806	216260259	NR_125992	LOC102723833	+	1	5.80817	1	1	0	0	0	0	0	0	0	0	0	0	0	0	0	0	0	0	0	0	0	0	0	0	0	0	0	0	0	0	0	-0.36
chr1	216245806	216260259	NR_125993	LOC102723833	+	1	5.80817	1	1	0	0	0	0	0	0	0	0	0	0	0	0	0	0	0	0	0	0	0	0	0	0	0	0	0	0	0	0	0	-0.36
chr1	217954539	217958462	NR_125784	SPATA17-AS1	-	1.38835	6.05152	1	1	0	0	0	0	0	0	0	0	0	0	0	0	0	0	0	0	0	0	0	0	0	0	0	0	0	0	0	2.28	3	3
chr1	218066241	218094146	NR_048550	LINC00210	+	-1.40692	5.78269	0.744784	1	-3	1.92	3	0.54	0	0	0	0	0	0	0	0	0	0	0	0	0	0	0	0	0	0	0	0	0	0	0	0	0	0
chr1	218216846	218232482	NR_110794	LINC01653	+	35.0168	5.18353	0.182348	0.633637	0	0	0	0	0	0	0	0	0	0	0	0	0	0	0	0	0	0	1.84	2	0.16	2.76	3	0.24	0	0	0	0	0	0
chr1	218517537	218519020	NR_046268	TGFB2-AS1	-	1	5.95866	1	1	0	0	0	0	0	0	0	0	0	0	0	0	0	0	1.8	3	1.2	0	0	0	0	0	0	0	0	0	0	0	0	0
chr1	218518625	218617961	NR_138148	TGFB2	+	21.4101	6.01867	0.305556	0.688356	0	0	0	0	0	0	0	0	0	0	0	1.5	3	1.5	0	0	0	0	0	0	0	0	0	0	0	0	0	0	0	0
chr1	218518625	218617961	NR_138149	TGFB2	+	21.4101	6.01867	0.305556	0.688356	0	0	0	0	0	0	0	0	0	0	0	1.5	3	1.5	0	0	0	0	0	0	0	0	0	0	0	0	0	0	0	0
chr1	218610974	219281452	NR_031644	MIR548F3	+	1	5.44699	1	1	0	0	0	0	0	0	0	0	0	0	0	0	0	0	0	0	0	0	0	0	0	0	0	0	0	0	0	0	0	0
chr1	218615967	218617337	NR_125715	TGFB2-OT1	+	-1.7558	5.69323	0.618648	1	-3	-1.98	0	0	0	-0.68	-2	-0.3	1.98	0	0	0	0	0.34	1	0.66	0	0	0	0	0	0	0	0	0	0	0	0	0	0
chr1	218683436	218699320	NR_146760	C1orf143	+	-30.1223	6.16002	0.305556	0.688356	0	0	0	0	0	0	0	0	0	0	0	0	0	0	0	0	0	0	0	0	0	0	0	-2.16	-3	-0.84	0	0	0	0
chr1	219086098	219091853	NR_146917	LINC01710	-	-2.34514	6.32247	0.344588	0.75052	0	2.82	3	0.18	0	0	0	0	0	0	0	0	0	0	0	0	0	0	0	0	-2.82	-3	-3	-3	-0.18	0	-2.82	-3	-0.18	0
chr1	219254316	219347130	NR_038845	LYPLAL1-AS1	-	-4.05598	5.75744	0.309443	0.688356	0	0	0.8	1.2	-0.8	1.6	7.8	9.4	12	13	6.4	1.8	1.8	0	0	0	0	0	0	0	0	0	0	0	0	-1.2	-1.8	0	-1.2	-3
chr1	219608499	219730666	NR_135822	LOC102723886	-	-68.952	5.33434	0.0327643	0.2861	0.64	2.04	5.04	3.96	0.96	0	0	2.04	3.68	4	1.28	0	0	0	0	0	0	0	0	0	0	0	0	0	0	0	0	0	0	0
chr1	220046618	220292777	NR_002753	RNU5F-1	+	41.8202	5.3955	0.113277	0.460612	0	0	0	0	0	0	0	0	1.08	3	1.92	0	0	1.08	3	1.92	0	0	0	0	0	0	0	0	0	0	0	0	0	0
chr1	220087605	220101993	NR_046437	SLC30A10	-	1	5.56938	1	1	0	0	0	0	0	0	0	0	0	0	0	0	0	0	0	0	0	0	0	0	0	0	0	0	0	0	0	0	0	0
chr1	220291194	220291304	NR_029628	MIR215	-	7.80336	5.80921	1	1	0	0	0	0	0	0	0	0	0	0	0	0	0	0	0	0	0	0	0	0	0	0	0	0	0	0	0	0	0	0
chr1	220291498	220291583	NR_029711	MIR194-1	-	-3.86017	5.51832	0.675179	1	1	0.66	0	0	0	0	0	0	0	0	0	0	0	0	0	0	0	0	0	0	0	0	0	0	0	0	0	0	0	0
chr1	220373883	220373961	NR_031705	MIR664A	-	69.0336	6.00457	0.0227751	0.268503	0	0	0	2.34	0.66	0	0	2.34	0.66	0	0	0	0	2.34	3	0.66	0	0	0	0	0	0	0	0	0	0	0	0	0	0
chr1	220373887	220374018	NR_002994	SNORA36B	-	69.0336	6.00457	0.0227751	0.268503	0	0	0	0	1.92	1.08	0	0	1.92	1.08	0	0	0	0	1.92	3	1.08	0	0	0	0	0	0	0	0	0	0	0	0	0
chr1	220439520	220441057	NR_001587	AURKAPS1	-	1	5.3742	1	1	0	0	0	0	0	0	0	0	0	-2.58	-3	-0.42	0	0	0	0	0	0	0	0	0	0	0	0	0	0	0	0	0	0
chr1	221002596	221005770	NR_110797	LINC01352	+	62.2303	5.78133	0.0327643	0.2861	2.76	0.24	0	0	0	0	0	0	0	0	0	0	0	0	0	0	0	0	0	0	0	0	0	0	2.76	3	3	3	0.24	0
chr1	221006104	221053482	NR_046901	HLX-AS1	-	-1.06888	5.7804	1	1	0	0	0	0	0	0	0	0	0	0	0	0	0	0	0	0	0	0	0	0	0	0	0	0	0	0	0	0	0	0
chr1	221503269	221509638	NR_024236	C1orf140	-	-4.12734	5.94444	0.106402	0.460612	0	0	0	0	0	0	0	0	0	0	0	0	0	0	0	0	0	0	0	0	0	0	0	0	0	0	0	0	0	0
chr1	221874761	221910242	NR_111939	DUSP10	-	21.4101	5.68645	0.305556	0.688356	0	0	0	0	0	0	0	0	0	0	0	0	0	0	0	0	0	0	0	0	0	0	0.48	2.52	0	0	0	0	0	0
chr1	221874761	221915518	NR_111940	DUSP10	-	21.4101	5.68645	0.305556	0.688356	0	0	0	0	0	0	0	0	0	0	0	0	-1.92	-1.08	0	0	0	1.92	3	1.08	1.92	3	1.08	0	0	0	0	0	0	0
chr1	222001007	222014008	NR_125989	LINC01655	-	1	5.89472	1	1	-0.48	0	0	0	0	-2.52	-3	-0.48	0	0	0	-2.52	-0.48	0	0	0	0	0	0	0	0	0	0	0	0	0	0	0	2.52	3
chr1	222763261	222765975	NR_110613	TAF1A-AS1	+	2.04852	5.97534	0.553371	0.968416	0	0	0	0	0	0	0	0	0	0	0	0	0.66	2.34	0.66	3	2.34	-0.44	-2	-1.56	0	0	0	0	0	0	0	0	0	0
chr1	222763300	222765975	NR_110614	TAF1A-AS1	+	2.04852	5.97534	0.553371	0.968416	0	0	0	0	0	0	0	0	0	0	0	0	3	0	3	3	0	-2	-2	0	0	0	0	0	0	0	0	0	0	0
chr1	222885894	222887247	NR_109927	BROX	+	1.19045	6.88353	0.857489	1	0	0	2.64	3	0.36	0	0	-0.88	-1	1.64	0.24	0	-2.64	-5.64	-0.72	0	-5.28	-3.36	-0.36	0	0	0	0	2.64	6.52	4.36	3.12	5.64	6	6
chr1	222910557	222924147	NR_136691	FAM177B	+	1	5.80546	1	1	0	0	0	0	0	0	0	0	0	0	0	0	0	0	0	0	0	0	0	0	0	0	0	0	0	0	0	0	0	0
chr1	224138967	224180346	NR_132119	GTF2IP20	-	1	5.40212	1	1	2.76	0	0	0	0	0	0	0.32	4	4.16	6.24	9	8.52	2.76	0	0	0	0	0	0	0	0	0	0	0	0	0	0	0	0
chr1	224180431	224198309	NR_136590	LOC100287497	+	1.34181	7.03915	0.672252	1	0	0	0	0	1.86	6.72	9	7.14	4.76	4	1.52	0	0	0	0	0	0	1.86	3	1.14	0	0	0	0	0	0	0	0	0	0
chr1	224180431	224198309	NR_136591	LOC100287497	+	1.34181	7.03915	0.672252	1	0	0	0	0	1.86	6.72	9	7.14	4.76	4	1.52	0	0	0	0	0	0	1.86	3	1.14	0	0	0	0	0	0	0	0	0	0
chr1	224180431	224198309	NR_136592	LOC100287497	+	1.34181	7.03915	0.672252	1	0	0	0	0	1.86	6.72	9	7.14	4.76	4	1.52	0	0	0	0	0	0	1.86	3	1.14	0	0	0	0	0	0	0	0	0	0
chr1	224180431	224221561	NR_136593	LOC100287497	+	1.34181	7.03915	0.672252	1	0	0	0	0	1.86	6.72	9	7.14	4.76	4	1.52	0	0	0	0	0	0	1.86	3	1.14	0	0	0	0	0	0	0	0	0	0
chr1	224301788	224349749	NR_049764	FBXO28	+	1.16749	7.49777	0.836489	1	0	0	0	0	0	2.28	5.28	6.76	3.2	-5.6	2.64	10.56	4.4	-4.08	-1.44	4.56	1.44	0	2.28	5.28	3.72	0.72	0	0	0	0	0	0	-1.52	-2
chr1	224396449	224400981	NR_110669	LOC101927143	-	35.0168	6.28545	0.182348	0.633637	1.14	1.86	0	0	0	0	0	0	0	0	0	0	0	0	0	0	0	0	0	0	0	0	0	0	0	0	0	0	0	0
chr1	224407314	224415745	NR_110668	LOC101927164	+	2.29178	6.26942	0.54258	0.968121	0	0	0	0	0	0	0	0	0	0	0	-0.84	-3	-2.16	0	0	0.56	2	2	2.28	3	2.16	0.84	3	2.16	0	0	0	0	0
chr1	224444705	224444843	NR_031574	MIR320B2	-	75.837	6.28966	0.0227751	0.268503	0	0	0	0.42	2.58	0	0	0.7	4.58	1.72	0	0	0	0	0	0.42	3	2.58	0	0	0	0	0	0	0	0	0	0	0	0
chr1	224544512	224564586	NR_102347	CNIH4	+	2.27119	7.55508	0.206196	0.688356	0	0	0.72	3	2.28	0	0	1.44	8.16	13.56	9.24	12.88	19.36	9.8	5.76	3.8	-0.24	-1	-0.76	0	0	0	0	0	0	0	0	0	0	0
chr1	224585928	224586013	NR_039896	MIR4742	-	-49.5371	6.29925	0.0728207	0.414329	-1.48	-2	-0.52	0	0	0	0	0	0	0	0	0	0	0	0	0	0	0	0	0	0	0	0	0	0	0	0	0	0	0
chr1	224622341	224928251	NR_136288	CNIH3	+	1.10943	7.89058	0.869981	1	0.54	2.46	5.46	1.9	-0.64	-0.18	2.46	3	8.74	8.36	2.26	-3.92	-4.18	-3.18	1.92	6.28	3.72	0.54	4.92	3.54	0.54	0	0	0	0	0	0	0	0	0
chr1	224622341	224928251	NR_136289	CNIH3	+	1.10943	7.89058	0.869981	1	0.54	2.46	5.46	1.9	-0.64	-0.18	2.46	3	8.74	8.36	2.26	-3.92	-4.18	-3.18	1.92	6.28	3.72	0.54	4.92	3.54	0.54	0	0	0	0	0	0	0	0	0
chr1	224622341	224928251	NR_136290	CNIH3	+	1.10943	7.89058	0.869981	1	0.54	2.46	5.46	1.9	-0.64	-0.18	2.46	3	8.74	8.36	2.26	-3.92	-4.18	-3.18	1.92	6.28	3.72	0.54	4.92	3.54	0.54	0	0	0	0	0	0	0	0	0
chr1	224622596	224928251	NR_136291	CNIH3	+	1.02074	7.83517	1	1	-0.08	2.76	3	9.44	8.16	1.56	-4.52	-4.08	-3.08	2.52	6.68	3.32	0.24	5.52	3.24	0.24	0	0	0	0	0	0	0	0	0	0	0	0	0	0
chr1	224622596	224928251	NR_136292	CNIH3	+	1.02074	7.83517	1	1	-0.08	2.76	3	9.44	8.16	1.56	-4.52	-4.08	-3.08	2.52	6.68	3.32	0.24	5.52	3.24	0.24	0	0	0	0	0	0	0	0	0	0	0	0	0	0
chr1	224622596	224928251	NR_136293	CNIH3	+	1.02074	7.83517	1	1	-0.08	2.76	3	9.44	8.16	1.56	-4.52	-4.08	-3.08	2.52	6.68	3.32	0.24	5.52	3.24	0.24	0	0	0	0	0	0	0	0	0	0	0	0	0	0
chr1	224622596	224928251	NR_136294	CNIH3	+	1.02074	7.83517	1	1	-0.08	2.76	3	9.44	8.16	1.56	-4.52	-4.08	-3.08	2.52	6.68	3.32	0.24	5.52	3.24	0.24	0	0	0	0	0	0	0	0	0	0	0	0	0	0
chr1	224622596	224928251	NR_136295	CNIH3	+	1.02074	7.83517	1	1	-0.08	2.76	3	9.44	8.16	1.56	-4.52	-4.08	-3.08	2.52	6.68	3.32	0.24	5.52	3.24	0.24	0	0	0	0	0	0	0	0	0	0	0	0	0	0
chr1	224622596	224928251	NR_136296	CNIH3	+	1.02074	7.83517	1	1	-0.08	2.76	3	9.44	8.16	1.56	-4.52	-4.08	-3.08	2.52	6.68	3.32	0.24	5.52	3.24	0.24	0	0	0	0	0	0	0	0	0	0	0	0	0	0
chr1	224622596	224928251	NR_136297	CNIH3	+	1.02074	7.83517	1	1	-0.08	2.76	3	9.44	8.16	1.56	-4.52	-4.08	-3.08	2.52	6.68	3.32	0.24	5.52	3.24	0.24	0	0	0	0	0	0	0	0	0	0	0	0	0	0
chr1	224804178	224928251	NR_136287	CNIH3	+	3.19521	6.62312	0.242406	0.688356	0	0	0	0	0	1.68	2.44	0.32	-0.44	0	0	0	0	0	0	0	0	0	0	0	0	0	0	1.68	3	1.32	0	1.68	4.68	4.88
chr1	226109779	226109842	NR_106799	MIR6741	-	-10.9284	7.16591	0.00391564	0.228458	-0.48	-3	-2.52	0	0	0	0	0	-0.48	-3.48	-4.56	3	2.52	0	-0.48	-3	-2.52	0	0	0	0	0	0	0	0	0	0	0	0	0
chr1	226250427	226259703	NR_002315	H3F3AP4	+	1.77835	8.08312	0.352757	0.767103	5.78	5.76	2.46	3.62	1.22	-3.08	-1.3	4.24	5.92	3.92	1.38	2.7	6.08	9.7	10.38	5.76	3	1.38	0	0	2.7	3.38	-0.7	-1.38	0	1.62	4.62	4.38	3	3
chr1	226271275	226277990	NR_146920	LINC01703	+	-1.42389	7.08475	0.669334	1	0	0	0	0	1.5	3	3	3	0	-2.5	-3	-3.5	-1.5	0	-1.5	-4	-5	-2.5	0	3.5	7	3.5	0	1.5	3	1.5	0	0	0	0
chr1	226335703	226342678	NR_146443	ACBD3-AS1	+	-59.2446	6.47391	0.0482191	0.318116	0	0	0	0	0	0	0	0	0	0	0	0	0	0	0	0	0	0	-0.18	-2.82	0	-0.18	-3	-2.82	0	0	0	0	0	0
chr1	226843780	226862769	NR_103784	ITPKB-IT1	-	55.4269	6.36907	0.0482191	0.318116	0	0	1.86	3	3	3	1.14	0	0	0	0	0	0	0	0	0	0	2.48	1.52	0	0	0	0	0	0	0	0	0	0	0
chr1	227751219	227850164	NR_033184	ZNF678	+	1.16617	7.28784	0.906907	1	0	0	0	0	0	0	0.38	1	0.62	1.14	3	3	0.72	-3	-1.1	1.24	0	0	1.14	3	1.86	1.14	1.86	0	0	-1.14	-3	-1.86	0	-1.14
chr1	227751219	227865144	NR_102302	ZNF678	+	1.16617	7.28784	0.906907	1	0	0	0	0	0	0	0.38	1	0.62	1.14	3	3	0.72	-3	-1.1	1.24	0	0	1.14	3	1.86	1.14	1.86	0	0	-1.14	-3	-1.86	0	-1.14
chr1	227884732	227885408	NR_036753	ZNF847P	-	-1.59429	6.58993	0.656613	1	0	0	1.68	2	2	2	0.32	0	0	0	0	0	0	0	0	0	0	0	-2.52	-3	-3	2.04	3	0.48	0	0	0	0	0	2.52
chr1	227916218	227968932	NR_136654	SNAP47	+	123.461	7.40213	0.00368003	0.228458	0	0	0	2.16	6	3.84	0	1.08	3	1.92	0	0	1.08	3	1.92	0	0	0	0	0	0	0	0	0	0	1.08	3	1.92	1.08	3
chr1	227922696	227964671	NR_136657	SNAP47	+	-1.14792	7.81591	0.860654	1	0	0	0	1.84	-0.76	-0.08	-2.76	-1.16	-0.08	0	-2.76	-5.76	-8.76	-9	-0.72	5.52	3.24	3	3	12.2	8.4	8.92	11.76	0.96	-2.76	-0.24	-2.76	-3	-0.24	0
chr1	227922696	227968932	NR_136655	SNAP47	+	-1.14792	7.81591	0.860654	1	0	0	0	1.84	-0.76	-0.08	-2.76	-1.16	-0.08	0	-2.76	-5.76	-8.76	-9	-0.72	5.52	3.24	3	3	12.2	8.4	8.92	11.76	0.96	-2.76	-0.24	-2.76	-3	-0.24	0
chr1	227922696	227968932	NR_136656	SNAP47	+	-1.14792	7.81591	0.860654	1	0	0	0	1.84	-0.76	-0.08	-2.76	-1.16	-0.08	0	-2.76	-5.76	-8.76	-9	-0.72	5.52	3.24	3	3	12.2	8.4	8.92	11.76	0.96	-2.76	-0.24	-2.76	-3	-0.24	0
chr1	228129290	228129384	NR_049806	MIR5008	-	1.73322	5.92361	0.703665	1	-3	-2.04	0	-0.32	-0.68	0	0	0	0	0	0	0.64	1.36	0	0	0.96	3	2.04	0	0.96	2.04	0	0	0	0	0	0.96	3	3	3
chr1	228284963	228285042	NR_037415	MIR3620	+	-1.42271	6.64458	0.626072	1	2.22	0.52	2	1.74	1	0.74	0	0.26	1.78	3.74	2.22	-1.04	-4	-2.18	2.22	0.52	2	1.48	0	0	0	0	-0.78	-2.22	0	-0.52	-2	-1.48	-1.56	-6
chr1	228288427	228291163	NR_130975	C1orf35	-	3.42107	6.75566	0.19983	0.677143	2.22	3	0.78	0	0	0	0	-1.48	0.22	-4.18	-1.56	-4.44	5.1	11.22	3.12	-2.22	-0.78	-0.74	-1	1.96	0.78	0	0	2.22	0.78	0	0	0	0	1.48
chr1	228351786	228352549	NR_103539	IBA57-AS1	-	-1.40692	6.70691	0.744784	1	2.96	1	1.04	2.94	0	0	0	0	0	0	0	0	0	0	0	0	0.06	2.94	-0.06	-2.94	0	0	0	0	0	0	0	0	0	0
chr1	228351786	228353213	NR_103540	IBA57-AS1	-	-1.40692	6.70691	0.744784	1	3	3	3	0.78	-4.44	-3.78	-0.78	0	0	0	-2.22	-1.52	1.22	2.74	1.52	1	2.48	0.78	0	0	0	0	0	0	0	0	0	0	0	0
chr1	228391206	228401356	NR_073155	OBSCN-AS1	-	62.2303	6.32177	0.0327643	0.2861	0	0	0	0	0	0	0	0	0	2.64	5.64	6	3.36	0.36	0	0	0	0	-2.64	-3	-0.36	0	0	0	0	0	0	0	0	0
chr1	228392175	228401365	NR_073154	OBSCN-AS1	-	1	6.35518	1	1	0	0	0	0	0	0	0	0	0	2.1	5.1	6	3.9	0.9	0	0	0	0	-2.1	-3	-0.9	0	0	0	0	0	0	0	0	0
chr1	228584748	228584810	NR_106800	MIR6742	-	1.90403	6.51996	0.588182	1	1.2	0	1.6	-0.4	2.2	3	0.6	0	0	0	0	0	0	-0.8	-1	-0.2	0	0	0	0	0	0	0	2.4	3	3	3	0.6	0	0
chr1	228649774	228649853	NR_039812	MIR4666A	+	62.2303	6.86713	0.0327643	0.2861	0	1.44	1.56	0	0	0	0	0	1.44	3	1.56	0	1.44	3	1.56	0	0	0	0	0	0	0	0	0	0	0	0	0	0	0
chr1	228746044	228746094	NR_106988	MIR7641-2	-	1	4.23558	1	1	0	0	0	0	0	0	0	0	0	0	0	0	0	0	0	0	0	0	0	0	0	0	0	0	0	0	0	0	0	0
chr1	228748285	228748335	NR_106988	MIR7641-2	-	1	4.23558	1	1	0	0	0	0	0	0	0	0	0	0	0	0	0	0	0	0	0	0	0	0	0	0	0	0	0	0	0	0	0	0
chr1	228750526	228750576	NR_106988	MIR7641-2	-	1	4.23558	1	1	0	0	0	0	0	0	0	0	0	0	0	0	0	0	0	0	0	0	0	0	0	0	0	0	0	0	0	0	0	0
chr1	228752767	228752817	NR_106988	MIR7641-2	-	1	4.23558	1	1	0	0	0	0	0	0	0	0	0	0	0	0	0	0	0	0	0	0	0	0	0	0	0	0	0	0	0	0	0	0
chr1	228755008	228755058	NR_106988	MIR7641-2	-	1	4.23558	1	1	0	0	0	0	0	0	0	0	0	0	0	0	0	0	0	0	0	0	0	0	0	0	0	0	0	0	0	0	0	0
chr1	228757223	228757273	NR_106988	MIR7641-2	-	1	4.5568	1	1	0	0	0	0	0	0	0	0	0	0	0	0	0	0	0	0	0	0	0	0	0	0	0	0	0	0	0	0	0	0
chr1	228759443	228759493	NR_106988	MIR7641-2	-	1	4.23558	1	1	0	0	0	0	0	0	0	0	0	0	0	0	0	0	0	0	0	0	0	0	0	0	0	0	0	0	0	0	0	0
chr1	228761685	228761735	NR_106988	MIR7641-2	-	1	4.48569	1	1	0	0	0	0	0	0	0	0	0	0	0	0	0	0	0	0	0	0	0	0	0	0	0	0	0	0	0	0	0	0
chr1	228779585	228779635	NR_106988	MIR7641-2	-	1	4.23558	1	1	0	0	0	0	0	0	0	0	0	0	0	0	0	0	0	0	0	0	0	0	0	0	0	0	0	0	0	0	0	0
chr1	228780393	228882416	NR_037962	RHOU	+	1	4.23558	1	1	0	0	0	0	0	0	0	0	0	0	0	0	0	0	0	0	0	0	0	0	0	0	0	0	0	0	0	0	0	0
chr1	228780656	228788159	NR_002834	DUSP5P1	+	1	4.23558	1	1	0	0	0	0	0	0	0	0	0	0	0	0	0	0	0	0	0	0	0	0	0	0	0	0	0	0	0	0	0	0
chr1	228781816	228781866	NR_106988	MIR7641-2	-	-4.05598	5.36462	0.309443	0.688356	0	0	0	0	0	0	0	0	0	0	0	0	0	0	0	0	0	0	0	0	0	0	0	0	0	0	0	0	0	0
chr1	229310429	229310548	NR_039659	MIR4454	-	7.80336	5.29385	1	1	0	0	0	0	0	0	0.04	1	0.96	0	0	0	0	0	0	0	0	0	0	0	0	0	0	0	0	0	0	0	0	0
chr1	229406808	229441640	NR_073545	RAB4A	+	3.46194	6.87153	0.0982008	0.460612	2.52	0.32	1.68	0	0	0	0.48	3	3	3.32	4.84	4.16	4.68	2.52	0.96	6	5.04	0	0	0	0	0	0	0	0	0	0	0	0	0
chr1	229644176	229649834	NR_110630	LOC101927478	+	1.2734	8.02382	0.714663	1	0	0	-0.52	0.04	1	-0.04	0.56	-0.6	-3	8.44	19	12.24	6	4.44	-0.12	-1.44	0	0	0	0	0	0	0	0	0	0	0	0	0	0
chr1	230011296	230021565	NR_146476	LINC01682	-	35.0168	6.69684	0.182348	0.633637	-3.9	-0.9	0	0	-2.1	-3	-0.9	0	0	0	0	0	0	0	0	0	0	0	0	0	0	0	0	-2.1	-3	-0.9	0	0	0	0
chr1	230020605	230027783	NR_146473	LINC01682	-	-59.2446	5.81926	0.0482191	0.318116	0	0	0	0	0	0	0	0	0	0	0	0	0	0	0	1.02	3	1.98	0	1.02	4.02	6	3.96	0	1.02	1.98	0	0	0	0
chr1	230020605	230027783	NR_146474	LINC01682	-	-59.2446	5.81926	0.0482191	0.318116	0	0	0	0	0	0	0	0	0	0	0	0	0	0	0	1.02	3	1.98	0	1.02	4.02	6	3.96	0	1.02	1.98	0	0	0	0
chr1	230020605	230029655	NR_146475	LINC01682	-	-59.2446	5.81926	0.0482191	0.318116	0	0	0	0	0	0	0	0	2.7	3	3	3	4.8	2.3	0.2	2.7	3	0.3	0	0	0	0	1.8	2.9	1.2	-1.7	-0.2	-0.9	-5.5	-3.3
chr1	230138463	230142909	NR_135116	LINC01736	+	2.7435	6.78577	0.360636	0.771995	0	0	0	0	0	0	0	0	0	0	0	0	0	0	0.78	3	2.22	0	0	0.26	1	0.74	0.78	3.78	5.22	2.22	0	0	-0.26	-1
chr1	230202941	230227777	NR_120373	GALNT2	+	1.13109	7.20504	0.930594	1	-3	-3	-0.54	-3.28	-0.72	0	0	0	0	0	2.46	3	0.54	2.46	3	0.54	0	0	2.46	3	3	3	0.54	0	0	0	0	2.46	3	0.54
chr1	230728405	230731329	NR_146479	LINC01737	-	1	6.67135	1	1	0	0.42	1	0.58	0	0	0	0	0	0	0	0	0	0	1.26	1.74	-1.26	-3	-1.74	-1.26	-3	-1.74	0	0	0	0	1.26	1.74	-1.26	-1.74
chr1	231010591	231014761	NR_110681	LOC101927604	+	-146.611	6.55329	0.0017497	0.228458	0	0	0	0	0	0	0	0	0	0	-4.1	-5	-0.9	-2.46	-3	-1.36	-1	-0.18	0	0	-2.46	-3	-0.54	0	0	-2.46	-3	-0.54	0	0
chr1	231114794	231136479	NR_144538	ARV1	+	1.21788	7.54225	0.79854	1	2.64	3	3	-0.52	-3.64	7.44	11.64	4.96	-1.28	2.4	9.16	8.24	-1.68	-0.36	2.64	-2.28	-3	-0.36	0	0	0	0	0	0	0	0	0	0	0	0
chr1	231155573	231155670	NR_031593	MIR1182	-	41.8202	6.05117	0.113277	0.460612	0	0	0	0	0	0	0	0	0	0	0	0	0	0	0	0	1.8	1.2	0	0	0	0	0	0	0	0	0	0	0	0
chr1	231611509	231612271	NR_033826	SNRPD2P2	-	-1.40692	6.9051	0.744784	1	0	0	0	0	0	0	0	0	0	0	0	0	0	0	0	0	0	0	0	0	1.74	3	1.26	-1.74	-3	-1.26	0	0	0	0
chr1	231664398	231838307	NR_028399	TSNAX-DISC1	+	3.8771	7.71459	0.0397697	0.318116	0.96	3.88	3.04	0.12	2.88	5.88	3.12	0.12	0	5.76	20.4	19.08	12.28	28.32	23.24	3.8	5.88	1.2	1	0.04	0	2.88	3	0.12	0	0	0	2.88	0.12	0
chr1	231664398	231886365	NR_028400	TSNAX-DISC1	+	3.8771	7.71459	0.0397697	0.318116	0.96	3.88	3.04	0.12	2.88	5.88	3.12	0.12	0	5.76	20.4	19.08	12.28	28.32	23.24	3.8	5.88	1.2	1	0.04	0	2.88	3	0.12	0	0	0	2.88	0.12	0
chr1	231664398	231954990	NR_028394	TSNAX-DISC1	+	3.8771	7.71459	0.0397697	0.318116	0.96	3.88	3.04	0.12	2.88	5.88	3.12	0.12	0	5.76	20.4	19.08	12.28	28.32	23.24	3.8	5.88	1.2	1	0.04	0	2.88	3	0.12	0	0	0	2.88	0.12	0
chr1	231664398	231954990	NR_028395	TSNAX-DISC1	+	3.8771	7.71459	0.0397697	0.318116	0.96	3.88	3.04	0.12	2.88	5.88	3.12	0.12	0	5.76	20.4	19.08	12.28	28.32	23.24	3.8	5.88	1.2	1	0.04	0	2.88	3	0.12	0	0	0	2.88	0.12	0
chr1	231664398	231954990	NR_028396	TSNAX-DISC1	+	3.8771	7.71459	0.0397697	0.318116	0.96	3.88	3.04	0.12	2.88	5.88	3.12	0.12	0	5.76	20.4	19.08	12.28	28.32	23.24	3.8	5.88	1.2	1	0.04	0	2.88	3	0.12	0	0	0	2.88	0.12	0
chr1	231664398	231954990	NR_028397	TSNAX-DISC1	+	3.8771	7.71459	0.0397697	0.318116	0.96	3.88	3.04	0.12	2.88	5.88	3.12	0.12	0	5.76	20.4	19.08	12.28	28.32	23.24	3.8	5.88	1.2	1	0.04	0	2.88	3	0.12	0	0	0	2.88	0.12	0
chr1	231664398	231954990	NR_028398	TSNAX-DISC1	+	3.8771	7.71459	0.0397697	0.318116	0.96	3.88	3.04	0.12	2.88	5.88	3.12	0.12	0	5.76	20.4	19.08	12.28	28.32	23.24	3.8	5.88	1.2	1	0.04	0	2.88	3	0.12	0	0	0	2.88	0.12	0
chr1	231664398	232177019	NR_028393	TSNAX-DISC1	+	3.8771	7.71459	0.0397697	0.318116	0.96	3.88	3.04	0.12	2.88	5.88	3.12	0.12	0	5.76	20.4	19.08	12.28	28.32	23.24	3.8	5.88	1.2	1	0.04	0	2.88	3	0.12	0	0	0	2.88	0.12	0
chr1	231727037	231747836	NR_034037	LINC00582	-	-1.40692	6.05308	0.744784	1	0	0	0	0	0	0	0.28	1	0.72	0	0	0	0	0	0	0	0	0	0	0	0	0	0	0	0	0	0	0	0	0
chr1	231950371	231954263	NR_002227	DISC2	-	-1.41665	6.13576	0.840435	1	0	0	0	0	0	0	0	0	0	0	0	0	0	0	0	0	-2.22	-3	-0.78	0	0	0	-0.74	-1	-0.26	0	0	0	2.22	3
chr1	232061579	232080951	NR_126441	DISC1-IT1	+	3.87279	6.48442	0.165387	0.618473	0	0	0	1.74	3	3	3	3	3	1.26	0	0	0	0	-1.74	-3	-0.68	1	0.42	0	0.58	1	0.42	1.74	3	1.26	0	0	1.74	3
chr1	232853816	232857995	NR_146922	LINC01745	+	-117.489	5.61097	0.00481584	0.228458	0	0	0	0	0	0	0	0	0	0	0	0	0	0	0	0	0	-0.96	-3.96	-5.04	-2.04	0	0	-0.96	-3	-2.04	0	-0.96	-3	-2.04
chr1	232862999	232878461	NR_110683	LINC01744	-	-156.319	6.31907	0.00139115	0.228458	0	0	0	2.34	3	0.66	0	0	0	0	0	0	0	0	0	0	0	0	0	0	0	0	0	0	0	2.34	2.22	2	0.44	0
chr1	233086276	233114548	NR_138024	NTPCR	+	1.42601	7.34862	0.589597	1	-3	0.12	4.56	6	4.44	3	3	4.56	3.92	0.96	-1.56	-4.04	-1.88	0.48	0	3.64	6.48	2.88	0	2.08	4.52	2.92	0.48	0	0	0	0	0	0	0
chr1	233086276	233114548	NR_138025	NTPCR	+	1.42601	7.34862	0.589597	1	-3	0.12	4.56	6	4.44	3	3	4.56	3.92	0.96	-1.56	-4.04	-1.88	0.48	0	3.64	6.48	2.88	0	2.08	4.52	2.92	0.48	0	0	0	0	0	0	0
chr1	233086276	233114548	NR_138026	NTPCR	+	1.42601	7.34862	0.589597	1	-3	0.12	4.56	6	4.44	3	3	4.56	3.92	0.96	-1.56	-4.04	-1.88	0.48	0	3.64	6.48	2.88	0	2.08	4.52	2.92	0.48	0	0	0	0	0	0	0
chr1	233086276	233114548	NR_138028	NTPCR	+	1.42601	7.34862	0.589597	1	-3	0.12	4.56	6	4.44	3	3	4.56	3.92	0.96	-1.56	-4.04	-1.88	0.48	0	3.64	6.48	2.88	0	2.08	4.52	2.92	0.48	0	0	0	0	0	0	0
chr1	233086587	233114548	NR_138027	NTPCR	+	1.63219	7.15502	0.46528	0.923281	3	5.22	3.04	0.52	-2.22	-4.48	-0.56	0.26	0	5.18	6.26	1.56	0	2.96	4.74	2.04	0.26	0	0	0	0	0	0	0	0	0	0	2.22	3	5.22
chr1	233759897	233759965	NR_039625	MIR4427	+	-2.11302	6.43046	0.411229	0.847405	-0.18	0	-2.82	-3	-3	-3	-0.18	0	0	0	0	0	0	0	-2.82	-3	2.64	3	0.18	2.82	0.18	0	0	0	0	0	0	0	0	0
chr1	234442212	234442285	NR_039818	MIR4671	+	41.8202	6.22814	0.113277	0.460612	0	0	0	0	0	0	0	0	0	0	0	0	0	0	0	0	0	0	0	0.72	2.28	0	0	0	0.72	3	2.28	0	0	0
chr1	234508552	234509149	NR_125962	LOC101927765	-	2.35339	7.60356	0.194671	0.667921	2	1.96	0.06	3.16	10.94	7.96	6.08	10.04	11.9	6.9	2.02	3.18	11.94	8.86	2	1.96	0	0	0	0	0	0	-0.06	-3	-2.94	0	0	0	0	0
chr1	234508552	234509339	NR_125961	LOC101927765	-	2.35339	7.60356	0.194671	0.667921	0	0	0	0.44	2	1.56	0.66	4.76	10.34	7.56	6.88	10.44	10.9	5.9	2.22	4.98	11.34	7.46	2	1.56	0	0	0	0	0	0	-0.66	-3	-2.34	0
chr1	234663636	234667525	NR_038426	LINC01354	-	35.0168	6.6578	0.182348	0.633637	0	0	1.5	3	3	3	4.5	3	-1.5	-1.5	0	-1	-2	-1	0	0.5	1	1.5	3.5	4	2	3.5	5.5	1	-3	-1.5	0	0	1.5	3
chr1	234765056	234770526	NR_033927	LINC00184	+	-175.734	6.40729	0.000900684	0.228458	0	0	0	0	-0.36	-3	-2.64	0	-0.72	-5.64	-2.64	0	-0.36	-3	-2.64	0	0	-0.36	-2.64	0	0	-0.36	-2.64	0	0	0	0	0	0	0
chr1	234782034	234796670	NR_125944	LOC101927787	+	1.22454	6.50007	0.782778	1	0	0	0	0	0	0	0	0	2.04	0.96	0	2.04	3	-1.08	-3	-0.96	-2.04	-5.04	-3.96	1.08	3	0.96	0	2.04	3	3	0.96	2.04	0.96	0
chr1	234859788	234867390	NR_038856	LINC01132	+	130.264	6.46783	0.00284366	0.228458	0	0	0	0	0	2.28	3	0.72	0	2.28	3	0.72	3.8	5.76	2.2	1.76	4.28	3.48	0.72	0	0	0	1.52	2	0.48	0	0	0	0	0
chr1	235093089	235099746	NR_125945	LOC101927851	-	2.7435	6.52631	0.360636	0.771995	0	0	0	0	0	0	0	0	0.24	3	2.76	0.24	2.76	0	0	0	0	0	-0.08	-1	-0.92	0	-0.24	-2.76	0	0	0	0	0	0
chr1	235291117	235291252	NR_002956	SNORA14B	-	1.03587	7.27006	1	1	0	0	-2.88	-3	-0.12	0	0	0	0	0	0	0	0	0	0	0	0	0	0	0	0	0	0	0	0	0	0	2.88	3	0.12
chr1	235294497	235324931	NR_027762	RBM34	-	-1.40692	6.78755	0.744784	1	0	0	-0.76	-0.86	1.76	1.86	0	0	-1.14	-3	-4.14	-4.86	-0.72	1.48	1.28	1.96	-4.9	-11.04	-12.2	-2.96	1.24	0	1.14	1.86	0	1.14	3	1.86	0	1.14
chr1	235294497	235324931	NR_144490	RBM34	-	-1.40692	6.78755	0.744784	1	0	0	-0.76	-0.86	1.76	1.86	0	0	-1.14	-3	-4.14	-4.86	-0.72	1.48	1.28	1.96	-4.9	-11.04	-12.2	-2.96	1.24	0	1.14	1.86	0	1.14	3	1.86	0	1.14
chr1	235294497	235324931	NR_144491	RBM34	-	-1.40692	6.78755	0.744784	1	0	0	-0.76	-0.86	1.76	1.86	0	0	-1.14	-3	-4.14	-4.86	-0.72	1.48	1.28	1.96	-4.9	-11.04	-12.2	-2.96	1.24	0	1.14	1.86	0	1.14	3	1.86	0	1.14
chr1	235294497	235324931	NR_144492	RBM34	-	-1.40692	6.78755	0.744784	1	0	0	-0.76	-0.86	1.76	1.86	0	0	-1.14	-3	-4.14	-4.86	-0.72	1.48	1.28	1.96	-4.9	-11.04	-12.2	-2.96	1.24	0	1.14	1.86	0	1.14	3	1.86	0	1.14
chr1	235330209	235491534	NR_135074	ARID4B	-	-12.031	6.68881	0.00442948	0.228458	-1.72	4.52	6.56	-3.08	1.64	2.04	0	-0.96	-1.4	2.64	2.72	-0.32	-0.04	1.36	0.64	1.36	0	0	0	-0.96	-2.04	0	0	1.92	5.04	1.72	-0.36	1.32	2.32	3
chr1	235353348	235353431	NR_039908	MIR4753	-	55.4269	6.1582	0.0482191	0.318116	0	0	0	0	0	0	0	0	1.14	3	1.86	0	0	0	0	0	0	0	1.14	3	1.86	0	0	0	0	0	0	0	1.14	3
chr1	235491868	235507844	NR_036605	GGPS1	+	-1.19286	7.625	0.795418	1	0.92	-0.64	1.44	3.28	0.2	-1.92	0	1.08	2.28	-1.16	1.12	8.04	-0.44	0.6	4.84	0.64	-1.08	-4.08	-3.84	0	-1.08	-1.92	0	0	0	0	0	0	0	0
chr1	235676124	235881413	NR_039973	MIR5096	+	21.4101	6.55214	0.305556	0.688356	0	0	0	0	0	0	0	0	0	0	0	0	0	0	0	0	0	0	0	1.44	2.52	1.04	0	0	0	0	0	0	0	0
chr1	235989622	236047008	NR_102436	LYST	-	-2.19996	7.06955	0.280351	0.688356	0	0	0	0	0	0	0	0	0	0	0	0	-3.36	-4	1.88	0.48	-2.52	-0.48	0	2.52	3	3	0.48	0	0	0	0	0	0	0
chr1	236016299	236016360	NR_031718	MIR1537	-	1	6.42007	1	1	0	0	0	0	0	0	0	0	0	0	0	0	0	0	0	0	0	0	0	0	0	0	-2.4	-3	-3	-3	-0.6	0	-4.8	-3.6
chr1	236686368	236687808	NR_034040	LGALS8-AS1	-	-2.09987	6.32941	0.485618	0.95038	0	0	0	0	0	0	0	0	0	0	0.84	3.52	8.2	6.48	1.8	1	0.16	2.52	3	0.48	0	0	0	0	0	0	-2.52	-3	-0.48	-2.52
chr1	237634418	237634491	NR_039626	MIR4428	+	48.6236	6.7075	0.0728207	0.414329	0	0	0	0	0	0	0	1.44	3.64	3	1.92	0	0	0	0	0	0	0	0	0	0	0	0	0	0	0	0	0	0	0
chr1	238025474	238091619	NR_027247	LOC100130331	+	1.62811	6.89065	0.5462	0.968416	0	1.44	1.56	0	-1.44	-1.56	0	0	0	0	0	0	0	0	0	0	-1.44	-1.56	2.88	6	4.56	3	3	1.56	0	0	0	1.44	3	1.56
chr1	238643683	238649317	NR_015407	LINC01139	-	-78.6594	6.2652	0.0227751	0.268503	0	0	0	0	0	0	0	0	0	0.66	0.34	-1.98	-1.68	0.98	0.68	-1.98	-0.36	2.98	3.34	1.02	-1.98	0.96	3	3	4.32	3.02	0.68	0	0	0
chr1	239870425	239882419	NR_103776	CHRM3-AS2	-	-2.80939	6.60288	0.243647	0.688356	-3	-1.14	0	0	-1.86	-3	-1.14	0	0	-1.86	-1.14	1.86	3	3	1.14	0	0	0	0	0	0	0	0	0	-1.86	-1.14	-1.86	-3	0.72	3
chr1	240061318	240063172	NR_046582	CHRM3-AS1	-	-8.66139	6.94973	0.0105104	0.268503	0	0	0	0	0	0	0	0	0	0	0	0	0	0	0	0	0	0	0	0	0	0	0	0	0	0	0	0	0	0
chr1	240170823	240176560	NR_036695	RPS7P5	+	-30.1223	6.42004	0.305556	0.688356	0	0	0	0	0	0	0	0	0	0	0	0	0	0	0	0	0	0	0	0	0	0	0	-1.38	-3	-1.62	0	0	0	0
chr1	240640408	240912217	NR_128706	MIR1273E	+	41.8202	6.29609	0.113277	0.460612	0	0	0	0	0	0	0	0	0	0	0	0	0	0	0	0	0	0	0.48	3	2.52	0	0	0.48	3	2.52	0	0	0	0
chr1	241295571	241295646	NR_036069	MIR3123	+	1	5.95088	1	1	0	0	0	0	0	0	0	0	0	0	0	0	0	0	0	0	0	0	0	0	0	0	0	0	0	0	0	0	0	0
chr1	243219615	243265046	NR_029401	LINC01347	-	1	4.7543	1	1	0	0	-0.24	-2.84	-0.92	0	0	0.24	2.52	-3	-2.76	0	0	0	0	0	0	0	0	0	0	-0.24	-3	-2.76	0	0	0	0	0	0
chr1	243509477	243509557	NR_039824	MIR4677	+	-1.86032	6.28057	0.553371	0.968416	0	0	0	0	0	0	0	0	0	0	0	0	0	0	0	0	0	0	0	0	0	0	0	-2.16	-4	-1.84	0	0	0	1.62
chr1	244080703	244210619	NR_033883	LOC339529	+	35.0168	6.69831	0.182348	0.633637	0	0	0	0	0	0	0	0	0	0	0	0	0	0	0	0	0.12	2	1.88	0	0.18	3	2.82	0	0	0	0	0	0	0
chr1	244816349	244872336	NR_123735	DESI2	+	2.44468	7.45591	0.183026	0.63527	-3	8.76	3.12	-2.88	8.76	9	0.18	0	0	0	0	5.88	6	8.94	8.02	8.98	3.12	2.02	3.96	2.04	0.04	2.94	3	0.06	0	0	0	0	0	0
chr1	244816349	244872336	NR_123736	DESI2	+	2.44468	7.45591	0.183026	0.63527	-3	8.76	3.12	-2.88	8.76	9	0.18	0	0	0	0	5.88	6	8.94	8.02	8.98	3.12	2.02	3.96	2.04	0.04	2.94	3	0.06	0	0	0	0	0	0
chr1	244998777	245008365	NR_132419	COX20	+	1.18208	8.65513	0.815153	1	5.16	5.38	5.08	6.54	4.84	1.38	-1.62	-3	-1.38	-1.08	1.24	6.16	3.68	0.54	1	1.54	2	2.54	3	3	1.38	1.62	1.38	-1.62	-1.38	-1.62	-1.38	0	0	0
chr1	244998777	245008365	NR_132420	COX20	+	1.18208	8.65513	0.815153	1	5.16	5.38	5.08	6.54	4.84	1.38	-1.62	-3	-1.38	-1.08	1.24	6.16	3.68	0.54	1	1.54	2	2.54	3	3	1.38	1.62	1.38	-1.62	-1.38	-1.62	-1.38	0	0	0
chr1	244998777	245008365	NR_132421	COX20	+	1.18208	8.65513	0.815153	1	5.16	5.38	5.08	6.54	4.84	1.38	-1.62	-3	-1.38	-1.08	1.24	6.16	3.68	0.54	1	1.54	2	2.54	3	3	1.38	1.62	1.38	-1.62	-1.38	-1.62	-1.38	0	0	0
chr1	245017388	245017519	NR_132782	SNORA100	-	-1.40692	6.13661	0.744784	1	0	0	0	0	0	0	0	1.86	1.14	0	0	0	0	0	0	0	0	0	0	0	0	0	0	0	0	0.62	1	0.38	0	0
chr1	245128505	245134171	NR_111907	LOC101928068	-	3.90572	6.63336	0.315556	0.697266	-1.02	-3.78	0.58	5.64	14.8	13.78	2.46	3.96	9	7.84	1.78	-0.84	-1.74	-3	-0.68	-3.06	-3.68	-1.42	-2.16	-0.68	-2.48	-3.84	-3.58	-1.68	0	1.16	-0.9	-5.32	-3.52	1.32
chr1	245133630	245288530	NR_026587	EFCAB2	+	-1.26296	8.5327	0.710323	1	3.4	0.6	-4.6	-4.6	0	0.8	0	-2.4	-3.4	-4.2	-1.4	-1.4	-1.8	-1.6	-4.4	-1.8	-1.4	-3	-1.2	-1.2	3.4	8.2	9	1.8	4.8	15.4	13	4.2	0.4	-5.4
chr1	246679340	246687589	NR_040002	LINC01743	-	1	5.09946	1	1	0	0	0	0	0	0	0	0	0	0	0.66	3	2.34	0	0	0	0	0	0	0	0	0	0	0	0	0	0	0	0	0
chr1	246952918	246954788	NR_015422	LINC01341	+	1	5.23796	1	1	0	0	0	0	0	0	0	0	0	0	0	0	0	0	0	0	0	0	0	0	0	0	0	0	0	0	0	0	0	0
chr1	247002399	247095280	NR_136586	AHCTF1	-	-30.1223	4.69428	0.305556	0.688356	1.2	3	1.8	0	0	0	0	0	0	0	0.8	0.8	-1.8	-1.8	1.2	3	1.8	0	0	0	0	0	0	0	0	0	0	0	-1.2	-3
chr1	247108848	247171395	NR_037892	ZNF695	-	1	5.14248	1	1	0	0	0	0	0	0	0	0	0	0.3	3.3	5.7	2.7	0.3	3	2.7	0	0	0	0	0	0	0	0	0	0	0	0	0	0
chr1	247108848	247242115	NR_037894	ZNF670-ZNF695	-	1	5.14248	1	1	0	0	0	0	0	0	0	0	0	0	0	0	0	0	0	0	0	0	0	0	0	0	0	0	0	0	0	0	0	0
chr1	247267812	247272863	NR_147502	FLJ39095	+	3.42107	5.52891	0.19983	0.677143	0.72	3	2.28	0.72	3	3	3	2.28	0	0	0.72	3	2.28	0	0	0	0	0	0	0	0	0	0	0	0	0	0	0	0	0
chr1	247365268	247365362	NR_037480	MIR3916	-	-20.4149	4.62602	0.537037	0.968121	0	0	0	0	0	0	0	0	0	0	0	0	0	0	-1.52	-2	-0.48	0	0	0	0	0	0	0	0	0	0	0	0	2.28
chr1	247687980	247694106	NR_027309	GCSAML-AS1	-	1	4.70481	1	1	0	0	0	0	0	0	0	0	0	0	0	0	0	0	0	0	0	0	0	0	0	0	0	0	0	0	0	0	0	0
chr1	248153568	248154493	NR_002145	OR2L1P	+	1.38835	5.09125	1	1	0	0	0	0	0	0	0	0	0	0	0	0	0	0	0	1.08	3	1.92	1.08	3	1.92	0	-1.08	-3	-1.92	0	0	0	0	0
chr1	248285437	248286082	NR_002141	OR2M1P	+	21.4101	4.62212	0.305556	0.688356	0	0	0	0	0	0	0	0	0	0	0	0	0	0	0	2.22	3	0.78	0	0	0	0	0	0	0	0	0	0	0	0
chr1	248860362	248862411	NR_125950	LOC101928226	+	1	4.89277	1	1	0	0	0	0	0	0	0	0	0	0	0	0	0	0	0	0	0	0	0	0	0	0	0	0	0	0	0	0	0	0
chr1	249120575	249120642	NR_036070	MIR3124	+	-6.39437	5.532	0.0336648	0.293122	-2.5	-2	-1	0	0	0	-1.5	-4.5	-3	1.5	0	-3	-1.5	0	0	0	0	0	0	0	0	0	0	0	0	0	0	0	0	0
chr10	327976	328026	NR_106988	MIR7641-2	-	-39.8297	5.45053	0.113277	0.460612	0	0	0	0	0	0	-0.48	-1	-0.52	0	0	0	0	0	0	0	0	0	0	0	0	0	0	0.96	2	1.04	0	0	0	0
chr10	674503	677195	NR_147612	LOC101930421	+	1	5.8316	1	1	0	0	0	0	0	0	0	0	0	0	0	0	0	0	0	0	0	0	0	0	0	0	0	0	0	0	0	0	0	0
chr10	687628	687718	NR_049884	MIR5699	-	41.8202	5.4466	0.113277	0.460612	0	0	0	0	0	0	0	0	0	0	0	0	0	0	0	0	0	0	1.92	3	1.08	1.92	3	1.08	0	0	0	0	0	0
chr10	695887	698595	NR_027151	PRR26	+	3.04828	5.93962	0.38215	0.808722	0	0	0	0	-1.48	-0.52	0	0	0	0	0	0	0	0	0	2.22	3	0.78	0	0	0	0	2.22	3	0.78	2.22	0.78	0	0	0
chr10	696016	711109	NR_027152	PRR26	+	3.04828	5.69171	0.38215	0.808722	0	-0.64	-1.36	0	0	0	0	0	0	0	0	0	0.96	3	2.04	0	0	0	0	0.96	3	2.04	0.96	2.04	0	0	0	0	0	0
chr10	978965	988683	NR_120629	LOC101927762	+	-1.40692	5.88313	0.744784	1	0	0	0	0	0	0	0	0	0	0	0	0	0	0	0	0	0	0.9	2.1	0	0	0	0	0	-0.9	-3	-2.1	0	0	0
chr10	1068576	1090141	NR_024628	IDI2-AS1	+	21.4101	5.32675	0.305556	0.688356	0	0	0	0	0	0	0	0	0	0	0	0	1.56	3	1.44	0	0	0	0	0	0	0	0	0	0	0	0	0	0	0
chr10	1068576	1090141	NR_024629	IDI2-AS1	+	21.4101	5.32675	0.305556	0.688356	0	0	0	0	0	0	0	0	0	0	0	0	1.56	3	1.44	0	0	0	0	0	0	0	0	0	0	0	0	0	0	0
chr10	1068576	1090141	NR_027708	IDI2-AS1	+	21.4101	5.32675	0.305556	0.688356	0	0	0	0	0	0	0	0	0	0	0	0	1.56	3	1.44	0	0	0	0	0	0	0	0	0	0	0	0	0	0	0
chr10	1068576	1090141	NR_027709	IDI2-AS1	+	21.4101	5.32675	0.305556	0.688356	0	0	0	0	0	0	0	0	0	0	0	0	1.56	3	1.44	0	0	0	0	0	0	0	0	0	0	0	0	0	0	0
chr10	1085359	1095306	NR_134301	IDI1	-	-30.1223	5.78126	0.305556	0.688356	-0.36	-2.64	-3	-0.36	2.64	0.36	-2.64	2.28	-0.52	-6.28	-3.48	2.28	3	0.36	-2.64	-0.36	2.64	3	0.36	4.4	5	3.24	5.64	3.36	3	0.36	0	0	0	0
chr10	1085359	1102656	NR_134300	IDI1	-	-30.1223	5.78126	0.305556	0.688356	0	0	1.76	2	-1.52	-4.64	-6.76	-5.24	-0.6	0.88	8.92	11.76	6.72	3.36	2.12	2	0.24	2.64	0.36	0	2.64	3	0.36	0	0	0	-0.88	-1	-0.12	0
chr10	1205707	1210612	NR_015376	LINC00200	+	21.4101	5.13959	0.305556	0.688356	0	0	0	0.42	3	2.58	0	0	0	0	0	0	0	0	0	0	0	0	0	0	0	0	0	0	0	0	0	0	0	0
chr10	1568824	1599179	NR_033387	ADARB2-AS1	+	1	5.50165	1	1	0	0	0	0	0	0	0	0	0	0	0	0	0	0	0	0	0	0	0	0	0	0	0	0	0	0	0	0	0	0
chr10	2047666	2056542	NR_040253	LINC00700	-	1	4.88425	1	1	0	0	0	0	0.48	3	2.52	0	0.48	3	2.52	0	0	0	0	0	-0.48	-3	-2.52	-0.48	-3	-2.52	0	0	0	0	0	0	0	0
chr10	2118212	2118283	NR_106720	MIR6072	-	35.0168	5.39197	0.182348	0.633637	0	0	0	0	1.02	3	1.98	0.68	2	1.32	0	0	0	0	0	0	0	0	0	0	0	0	0	0	0	0	0	0	0	0
chr10	2342512	2357268	NR_038884	LINC00701	-	14.6067	6.06197	0.537037	0.968121	0	0	0	0	0	0	0	0	0	0	0	0	0	0	0	0	-1.92	-3	-1.08	0	0	-1.92	-3	-1.08	0	0	0	0	0	0
chr10	2488446	2543654	NR_136146	LOC105376351	-	41.8202	6.26817	0.113277	0.460612	0	0	0	-2.76	-3	-0.24	-2.76	-3	-0.24	0	0	0	0	0	-1.84	-2	-0.16	2.76	0.24	0	2.76	3	0.24	0	0	0	0	0	4.6	5
chr10	3176295	3176490	NR_132758	SNORD142	+	-117.489	6.25808	0.00481584	0.228458	0	0	-2.7	-3	-0.3	-2.7	-0.3	0	0	0	0	0	0	0	0	0	-2.7	-3	-3	-3	-0.3	0	0	0	0	0	0	0	0	0
chr10	3179918	3215033	NR_144638	PITRM1	-	-4.05598	6.04771	0.309443	0.688356	0	0	0	0	0	0	-1.02	-1.98	1.02	1.98	2.04	4.98	3	5.04	7.98	4.98	1.98	0	0	0.68	2	1.32	0	0	0	0	0	0	0	0
chr10	3179918	3215033	NR_144639	PITRM1	-	-4.05598	6.04771	0.309443	0.688356	0	0	0	0	0	0	-1.02	-1.98	1.02	1.98	2.04	4.98	3	5.04	7.98	4.98	1.98	0	0	0.68	2	1.32	0	0	0	0	0	0	0	0
chr10	3179918	3215033	NR_144640	PITRM1	-	-4.05598	6.04771	0.309443	0.688356	0	0	0	0	0	0	-1.02	-1.98	1.02	1.98	2.04	4.98	3	5.04	7.98	4.98	1.98	0	0	0.68	2	1.32	0	0	0	0	0	0	0	0
chr10	3179918	3215033	NR_144641	PITRM1	-	-4.05598	6.04771	0.309443	0.688356	0	0	0	0	0	0	-1.02	-1.98	1.02	1.98	2.04	4.98	3	5.04	7.98	4.98	1.98	0	0	0.68	2	1.32	0	0	0	0	0	0	0	0
chr10	3183792	3190821	NR_038284	PITRM1-AS1	+	82.6404	6.43011	0.0161545	0.268503	3	0.48	0	2.52	3	0.48	0	0	0	0	0	2.52	3	0.48	2.52	3	0.48	0	0	0	0	0	0	0	0	0	0	0	0	0
chr10	3360886	3792955	NR_131187	LOC105376360	+	-10.7074	5.52833	1	1	0	0	0	0	0	0	0	0	0	0	0	0	0	0	0	0	0	0	0	0	0	0	0	-0.72	-1	-0.28	0	0	0	0
chr10	3818187	3827473	NR_027653	KLF6	-	-1.88797	6.74059	0.427474	0.868182	-1.38	0	2.7	6.08	1.6	0.78	4	1.84	1.08	2	0.92	2.16	4	1.84	2.16	4	3.46	1.38	0	1.62	3	1.38	0	0	0	0	0	0	0	0
chr10	3876141	3876920	NR_134490	LOC105376365	+	1.38835	5.96309	1	1	0	0	0	0	0	0	0	0	0	0	0	0	0	0	0	0	0	0	0	0	0	-2.46	-3	-0.54	4.92	6	1.08	0	0	0
chr10	4033351	4033451	NR_106726	MIR6078	+	55.4269	5.77341	0.0482191	0.318116	0	0	0.06	2.94	0	0	0.04	2	1.96	0	0	0	0	0	0	0	0	0	0	0.06	2.94	0	0	0	0	0	0	0	0	0
chr10	4093917	4131205	NR_120632	LOC101927964	+	-30.1223	6.21603	0.305556	0.688356	0	0	0	0	0	0	0	0	0	0	0	0	0	0	0	0	0	0	-1.02	-3	-1.98	0	0	0	0	0	0	0	0	0
chr10	4249067	4286104	NR_108040	LINC00702	-	35.0168	6.45127	0.182348	0.633637	-3	-0.24	-2.76	-0.24	2.76	0.24	0	0	0	0	0	0	0	-2.76	-3	-0.24	0	0	-2.76	-0.24	0	0	0	0	0	0	0	0	0	2.76
chr10	4426437	4452804	NR_108054	LINC00703	+	21.4101	5.96951	0.305556	0.688356	0	0	0	0	0	0	0	0	0	0	0	0	0	0	0	2.22	3	0.78	0	0	0	0	0	0	0	0	0	0	0	0
chr10	4426437	4452804	NR_108055	LINC00703	+	21.4101	5.96951	0.305556	0.688356	0	0	0	0	0	0	0	0	0	0	0	0	0	0	0	2.22	3	0.78	0	0	0	0	0	0	0	0	0	0	0	0
chr10	4448660	4452804	NR_108056	LINC00703	+	41.8202	6.3198	0.113277	0.460612	0	0	0	0	0	0	0	0	0	0	0	0	0.6	3	2.4	0	0.6	2.4	0	0	0	0	0	0	0	0	0	0	0	0
chr10	4692376	4720262	NR_024475	LINC00704	-	-2.31373	6.33641	0.412512	0.847405	0	0	0	0	0	0	0	0	0	0	0	0	0	0	0	0	0	2.28	3	0.72	0	2.28	3	0.72	0	0	0	0	0	0
chr10	4698347	4704606	NR_015425	LINC00705	+	1	5.58419	1	1	0	0	0	0	0	0	0	0	0	0	0	0	0	0	0	0	0	0	0	0	0	0	0	0	0	0	0	0	0	0
chr10	4868368	4890251	NR_073125	AKR1E2	+	7.80336	6.29763	1	1	0	0	0	0	0	0	0	0	0	0	0	0	0.36	1	0.64	0	0	0	0	0	0	0	0	0	0	0	0	0	0	0
chr10	4868368	4890251	NR_073126	AKR1E2	+	7.80336	6.29763	1	1	0	0	0	0	0	0	0	0	0	0	0	0	0.36	1	0.64	0	0	0	0	0	0	0	0	0	0	0	0	0	0	0
chr10	4868368	4890251	NR_073127	AKR1E2	+	7.80336	6.29763	1	1	0	0	0	0	0	0	0	0	0	0	0	0	0.36	1	0.64	0	0	0	0	0	0	0	0	0	0	0	0	0	0	0
chr10	4913858	4958465	NR_026743	AKR1C6P	-	-30.1223	5.66874	0.305556	0.688356	-0.9	0	0	0	0	0	0	0	0	0	0	0	0	0	0	0	0	0	0	0	0	0	0	0	0	0	0	0	0	0
chr10	5196654	5227150	NR_027916	AKR1C8P	-	2.06592	6.4481	0.54258	0.968121	0	0	0	0	0	0	0	0	0	0	0	0	0	0	0	0	0	0	0	0	0	0	0	3	3	3	3	0	0	0
chr10	5488513	5501019	NR_073040	NET1	+	-30.1223	5.48102	0.305556	0.688356	0	0	0	0	0	0	0	0	0	0	-0.78	-2.22	0	0	0	0	0	0	0	0	0	0	0	0	0	0	0	0	0	0
chr10	5556206	5568209	NR_120496	CALML3-AS1	-	-1.40692	5.19308	0.744784	1	0	0	0	0	0	0	0	0	0	0	-2.46	-0.54	-2.46	-3	-0.54	0	0	0	0	0	0	0	0	0	0	0	0	0	0	0
chr10	5556206	5568209	NR_120497	CALML3-AS1	-	-1.40692	5.19308	0.744784	1	0	0	0	0	0	0	0	0	0	0	-2.46	-0.54	-2.46	-3	-0.54	0	0	0	0	0	0	0	0	0	0	0	0	0	0	0
chr10	5636947	5638081	NR_134491	LOC105376382	-	1	4.82443	1	1	-0.76	-0.86	0.62	0	0	0	0	0	0	0	0	0	0	0	0	0	0	0	0	0	0	0	0	0	0	0	0	0	0	0
chr10	5680819	5708558	NR_024581	ASB13	-	35.0168	5.27776	0.182348	0.633637	0.48	0	0	0	0	0	0	0	0	0	0	0	0	0	0	0	0	0	0	0	0	0	0	0	0	0	0	0	0	0
chr10	5680819	5708558	NR_037164	ASB13	-	35.0168	5.27776	0.182348	0.633637	0.48	0	0	0	0	0	0	0	0	0	0	0	0	0	0	0	0	0	0	0	0	0	0	0	0	0	0	0	0	0
chr10	5726800	5729378	NR_135800	FAM208B	+	-1.54923	6.31587	0.626356	1	0	0	0	0	2	-1	0	0	-3	3	0	-3	0	0	0	0	0	0	0	0	0	0	0	0	0	0	0	0	0	0
chr10	5994333	6020150	NR_046362	IL15RA	-	-4.05598	5.55823	0.309443	0.688356	0	0	0	0	0	0	0	0	0	0	0	0	0	0	0	0	0	0	0	0	0	0	0	0	0	0	0	0	0	0
chr10	6186840	6277507	NR_136554	PFKFB3	+	3.87279	6.14174	0.165387	0.618473	0	0	0	0	0	0	0	1.6	2	0.4	0	0	4.8	6	3.6	3	3	0.6	0	0	0	0	0	0	0	0	0	0	0	0
chr10	6194158	6194240	NR_036111	MIR3155A	+	-2.06222	5.69773	0.744784	1	0	0	0	0	0	-0.48	-2.52	0	0	0	0	0	0	0	0	0	0	0	0	0.32	2	1.68	0	0	0	0	0	0	0	0
chr10	6194169	6194225	NR_039698	MIR3155B	-	-2.06222	5.69773	0.744784	1	2	1	0	0	0	0	0	0	0	0	0	0	0	0	-1.5	-1.5	0	0	0	0	0	0	0	0	1	2	1	0	0	0
chr10	6368506	6377943	NR_040079	LOC399715	+	-1.64877	5.85668	0.703665	1	0	0	0	0	0	0	0	-0.36	-3	-2.64	0	0	0	0.36	3	2.64	0	0	0	0	-0.36	-3	-2.64	-0.12	-1	-0.88	0	0.36	3	2.64
chr10	6622386	6627323	NR_036502	PRKCQ-AS1	+	-39.8297	5.45531	0.113277	0.460612	0	0	0	0	0	0	0	0	0	0	0	-0.72	-1	-0.28	-2.16	-3	-0.84	0	0	0	0	0	0	0	0	0	0	0	0	0
chr10	6622386	6627323	NR_036503	PRKCQ-AS1	+	-39.8297	5.45531	0.113277	0.460612	0	0	0	0	0	0	0	0	0	0	0	-0.72	-1	-0.28	-2.16	-3	-0.84	0	0	0	0	0	0	0	0	0	0	0	0	0
chr10	6660677	6681743	NR_120634	LOC101928150	+	1	5.1508	1	1	0	0	0	0	0	0	0	0	0	0	0	0	0	0	0	0	0	0	0	0	0	0	0	0	0	0	0	0	0	0
chr10	6677031	6677083	NR_039659	MIR4454	+	1	4.94473	1	1	0	0	0	0	0	0	0	0	0	0	0	0	0	0	0	0	0	0	0	0	0	0	0	0	0	0	0	0	0	0
chr10	6779343	6780901	NR_138480	LINP1	+	1.0504	5.65117	1	1	0.42	0	0	0	0	0	2.58	3	0.42	-2.58	-3	-0.42	-2.58	-3	-0.42	0	0	0	0	2.58	3	0.42	2.58	0.42	0	0	0	0	0	0
chr10	6816264	6821142	NR_108074	LINC00706	-	35.0168	5.4461	0.182348	0.633637	0	0	0	0	0	0	0	0	0	0	0	0	0	0	0	0	0	0	0	0	0	0	0	0	0	0	0	0	0	0
chr10	6821559	6884868	NR_038291	LINC00707	+	35.0168	5.35262	0.182348	0.633637	0	0	0	0	0	0	0	0	0	0	0	0	0.54	3	2.46	0	0	0	0.36	2	1.64	0	0	0	0	0	0	0	0	0
chr10	7228641	7228746	NR_132972	SNORD129	-	3.64693	6.29839	0.165387	0.618473	0	0.24	3	3.08	4	3.68	0.24	3	2.76	0	0	0	0	0	0.24	3	2.76	0.24	2.76	0	0	0	0	0	0.24	3	3	3	2.76	0
chr10	7792924	7829990	NR_045609	KIN	-	1	5.83058	1	1	0	1.2	6.2	6.4	3.2	1.6	5.8	-2.4	1.2	4.8	1.8	8.4	4.8	1.6	8	6.4	0	0	0	0	0	0	0	0	0	0	0	0	0	0
chr10	8092412	8095447	NR_024256	GATA3-AS1	-	21.4101	6.28433	0.305556	0.688356	0	0	0	0	0.18	3	2.82	0.18	2.82	0	0	0	0	0	0	0	0	0	0	0	0	0	0	0	0	0	0	0	0	0
chr10	8092438	8094454	NR_104329	GATA3-AS1	-	21.4101	6.28433	0.305556	0.688356	0	0	0	0	0	0	0	0	0	0	0	0	0	0	0	0	0	0	0	0	0	0	0	0	0	0	0	0	0	0
chr10	8092438	8094458	NR_104328	GATA3-AS1	-	21.4101	6.28433	0.305556	0.688356	0	0	0	0	0	0	0	0	0	0	0	0	0	0	0	0	0	0	0	0	0	0	0	0	0	0	0	0	0	0
chr10	8092438	8094458	NR_104330	GATA3-AS1	-	21.4101	6.28433	0.305556	0.688356	0	0	0	0	0	0	0	0	0	0	0	0	0	0	0	0	0	0	0	0	0	0	0	0	0	0	0	0	0	0
chr10	8094205	8095385	NR_104336	GATA3-AS1	-	1	5.45619	1	1	0	0	0	0.9	3	2.1	0.9	2.1	0	0	0	0	0	0	0	0	0	0	0	0	0	0	0	0	0	0	0	0	0	0
chr10	8094205	8095412	NR_104327	GATA3-AS1	-	1	5.45619	1	1	0	0	0	0	2.28	3	0.72	2.28	0.72	0	0	0	0	0	0	0	0	0	0	0	0	0	0	0	0	0	0	0	0	0
chr10	8301294	8310268	NR_108058	LINC00708	-	123.461	6.60411	0.00368003	0.228458	0	0	0	0	0	0	0	0	0	0	0	0	0	0	0	0	0	0	0	0	0	0	0	0	0	0	0	0	0	0
chr10	8614709	8636354	NR_134492	LOC105376398	-	-30.1223	5.10024	0.305556	0.688356	0	0	0	0	0	0	0	0	0	0	0	0	0	0	0	0	0	0	0	0	0	0	0	0	0	0	0	0	0	0
chr10	8939951	8956559	NR_131944	LOC105755953	+	1	4.75428	1	1	0	0	0	0	0	0	0	0	0	0	0	0	0	0	0	0	0	0	0	0	0	0	0	0	0	0	0	0	0	0
chr10	9239328	9337556	NR_120635	LOC101928272	-	41.8202	5.23205	0.113277	0.460612	0	0	0	0	0	0	0	2.64	3	0.36	0	0	0	0	0	0	0	0	0	0	0	0	0	0	0	0	0	0	0	0
chr10	9317575	9329019	NR_108039	LINC00709	+	1.84006	5.32031	0.666686	1	1	2	1	0	0	0	0	0	0	0	0	0	0	0	0	0	0	0	0	0	0	0	1.5	1.5	0	1.5	3	0	-3	-1.5
chr10	10100684	10105465	NR_120636	LOC101928298	+	1	5.08775	1	1	0	0	0	0	0	0	0	0	0	0	0	0	0	0	0	0	0	0	0	0	0	0	0	0	0	0	0	0	0	0
chr10	10461500	10504312	NR_120637	LOC101928322	-	28.2135	5.22268	0.305556	0.688356	0	0	0	0	0	0	0	0	0	0	0	-2.28	-3	-0.72	0	0	0	0	0	0	0	0	0	0	0	0	0	0	0	0
chr10	10826401	10836877	NR_027082	SFTA1P	-	-20.4149	5.55441	0.537037	0.968121	0	0	0	0	0	0	0	0	0	0	0	0	0	0	0	0	0	0	0	0	0	0	0	0	0	0	0	0	0	0
chr10	10976902	10994126	NR_015413	LINC00710	-	-1.40692	5.66636	0.744784	1	0	1.44	1.56	0	0	1.44	3	1.56	0	0	0	0	0	0	0	0	0	0	0	0	0	0	0	0	0	0	0	0	0	0
chr10	10976902	10994126	NR_024410	LINC00710	-	-1.40692	5.66636	0.744784	1	0	1.44	1.56	0	0	1.44	3	1.56	0	0	0	0	0	0	0	0	0	0	0	0	0	0	0	0	0	0	0	0	0	0
chr10	10976902	10994126	NR_024411	LINC00710	-	-1.40692	5.66636	0.744784	1	0	1.44	1.56	0	0	1.44	3	1.56	0	0	0	0	0	0	0	0	0	0	0	0	0	0	0	0	0	0	0	0	0	0
chr10	11113505	11147451	NR_046108	CELF2-AS2	-	-30.1223	5.41725	0.305556	0.688356	0	0	0	0	0	0	0	0	0	0	0	0	0	0	0	0	0	0	0	0	0	0	0	0	0	0	0	0	0	0
chr10	11358795	11386673	NR_126062	CELF2-AS1	-	41.8202	5.26453	0.113277	0.460612	0	0	0	0	0	0	0	0	1.62	3	1.38	0	1.62	3	3	1.38	0	0	1.08	2	0.92	0	0	0	1.08	2	0.92	0	0	0
chr10	11606122	11653788	NR_125732	USP6NL	-	1	5.5832	1	1	0	0	0	0	0	0	0	0.48	2	1.52	0.72	3	1.56	-3	-2.28	0	0	0	0.72	3	2.28	0.72	4.2	7.28	3.8	0.48	2.72	4.52	2.28	0
chr10	11891606	11936709	NR_038222	PROSER2-AS1	-	82.6404	5.89825	0.0161545	0.268503	0	0	0	0	0	0	0	0	0	0	0	0	0	0	0	0	0	0	0	0	0	0	0	0	0	0	2.46	3	0.54	2.46
chr10	12171639	12211957	NR_024576	SEC61A2	+	-2.76713	6.12947	0.309443	0.688356	0.78	1	0.22	0	0	0	0	0	0	0	1.56	2	-1.9	-0.66	-2.34	-3	-0.66	0	0	0	0	0	0	0	0	0	0	0	0	0
chr10	12171639	12211957	NR_024577	SEC61A2	+	-2.76713	6.12947	0.309443	0.688356	0.78	1	0.22	0	0	0	0	0	0	0	1.56	2	-1.9	-0.66	-2.34	-3	-0.66	0	0	0	0	0	0	0	0	0	0	0	0	0
chr10	12172758	12172815	NR_039699	MIR548AK	-	62.2303	5.38854	0.0327643	0.2861	2.1	3	0.9	0	2.1	3	0.9	0	0	0	0	0	0	0	0	0	0	0	0	0	0	0	0	0	0	0	0	-2.1	-3	-0.9
chr10	12620751	12620822	NR_039700	MIR4480	+	1	5.0937	1	1	0	0	0	0	0	0	0	0	0	0	0	0	0	0	0	0	0	0	0	0	0	0	0	0	0	0	0	0	0	0
chr10	12695136	12695196	NR_039701	MIR4481	-	-2.76713	6.01633	0.309443	0.688356	0	0	0	0	0	0	-0.24	-3	-2.76	0	-0.24	-3	-2.76	0	0	0	0	0	0	0	0	0	0	0	0	0	0	0	0	0
chr10	12767252	12767352	NR_031752	MIR548Q	-	-59.2446	4.99268	0.0482191	0.318116	0	0	0	0	0	-2.88	-3	-0.12	0	0	0	0	0	0	0	0	0	0	0	0	0	0	0	0	0	0	0	0	0	0
chr10	13259268	13259375	NR_125730	RNU6-2	+	41.8202	5.62542	0.113277	0.460612	0	0	0	0	1.08	3	1.92	1.08	3	1.92	0	0	0	0	0	0	0	0	0	0	0	0	0	0	0	0	0	0	0	0
chr10	14116282	14129878	NR_120638	LOC101928453	+	2.06592	5.68644	0.54258	0.968121	0	0	0	0	0	1.92	3	1.08	1.92	1.08	0	0	1.92	3	1.08	0	0	0	0	0	0	0	0	0	0	0	0	-1.92	-1.08	0
chr10	14124945	14372883	NR_134578	FRMD4A	-	21.4101	5.54538	0.305556	0.688356	0	0	0	0	0	0	0	0	0	0	0	0	0	0	0	0	1.02	3	1.98	1.02	2.66	0.98	-0.66	0	0	0	0	0	1.02	3
chr10	14425198	14425276	NR_036181	MIR4293	-	14.6067	5.18398	0.537037	0.968121	0	0	0	0	0	0	0	0	0	0	0	0	0	0	0	0	0	0	0	0	0	0	0	0	0	1.44	1.56	0	0	0
chr10	14478574	14478660	NR_031668	MIR1265	+	-59.2446	5.69782	0.0482191	0.318116	-1.44	-3	-1.56	0	0	0	0	0	0	0	0	0	-1.44	-3	-1.56	0	0	0	0	0	0	0	0	0	0	0	0	0	0	0
chr10	14880158	14888998	NR_103464	HSPA14	+	-1.02544	7.11423	1	1	0	0	0	0	0.16	1	0.84	0	0.96	6.48	8.52	5.52	3.48	5.04	-0.48	-2.52	0.48	2.2	-2	-1.68	-0.32	-1.68	0	0	-0.48	-2.52	0.48	2.52	-0.48	-3
chr10	14920781	14946304	NR_034181	SUV39H2	+	-1.73791	6.84324	0.454219	0.906658	4.14	1.76	1	0.38	0	3.72	5.38	3.14	2.62	1.14	-3.72	-4.76	-5.86	-6.38	-4.14	-3	-1.14	0	0	0	0	0	0	0	0	0	0	0	0	0
chr10	14939562	14996431	NR_146960	DCLRE1C	-	1	4.55682	1	1	0	0	0	1.14	4.14	4.86	3	4.14	4.86	1.86	0	0	0	0	0	0	0	-1.14	-4.14	-4.86	-1.86	0	0	0	0	0	1.14	3	1.86	0
chr10	14946609	14996431	NR_110297	DCLRE1C	-	1	5.54845	1	1	0	0	0	1.14	4.14	4.86	3	4.14	4.86	1.86	0	0	0	0	0	0	0	-1.14	-4.14	-4.86	-1.86	0	0	0	0	0	1.14	3	1.86	0
chr10	14946609	14996431	NR_146961	DCLRE1C	-	1	5.54845	1	1	0	0	0	1.14	4.14	4.86	3	4.14	4.86	1.86	0	0	0	0	0	0	0	-1.14	-4.14	-4.86	-1.86	0	0	0	0	0	1.14	3	1.86	0
chr10	14946609	14996431	NR_146962	DCLRE1C	-	1	5.54845	1	1	0	0	0	1.14	4.14	4.86	3	4.14	4.86	1.86	0	0	0	0	0	0	0	-1.14	-4.14	-4.86	-1.86	0	0	0	0	0	1.14	3	1.86	0
chr10	15057070	15077424	NR_144469	DCLRE1CP1	-	41.8202	5.13066	0.113277	0.460612	0	0	0	0	0	0	0	0	0	0	0	0	0	0	0	0	0	0	0	0	0	0	0	0	0	0	-0.52	-1	-0.48	0
chr10	15057070	15130775	NR_144471	ACBD7-DCLRE1CP1	-	41.8202	5.13066	0.113277	0.460612	0	0	0	0	0	0	0	0	0	1.5	3	1.5	0	0	0	0	0	0	0	0	0	1.5	3	1.5	0	0	0	0	0	0
chr10	15196720	15197346	NR_036506	PPIAP30	-	-30.1223	5.56547	0.305556	0.688356	0	0	0	0	0	0	0	0	0	0	0	0	-0.24	-3	-2.76	0	0	0	0	0	0	0	0	0	0	0	0	0	0	0
chr10	17256237	17268897	NR_108060	VIM-AS1	-	1.38835	5.47691	1	1	0	0	0	0	0	0	0	0	0	0	0	0	0	0	0	0.18	3	2.82	0	0	0	0	0	0	0	0	0	0	0	0
chr10	17256237	17271984	NR_108061	VIM-AS1	-	1.38835	5.47691	1	1	2	1.36	0	0	0	-0.96	-2.04	0	-0.96	-2.04	0	0	0	0	0	0.96	3.64	4.04	1.36	-0.96	-3.96	-5.04	-3.96	-7.28	-6.8	0.96	1.08	-3.96	-4.08	0
chr10	17357412	17496386	NR_144322	ST8SIA6	-	1	5.04137	1	1	0	0	0	0	0	0	0	0	0	0	0	0	0	0	0	0	0	0	0	0	0	0	0	0	0	0	0	0	0	0
chr10	17428934	17450285	NR_034129	ST8SIA6-AS1	+	82.6404	5.38876	0.0161545	0.268503	0	0	1.36	2	0.64	2.04	3	0.96	0	0	0	0	0	0	2.04	3	1.64	1	0.32	0	2.04	3	0.96	0	0	0	0	0	0	0
chr10	17683282	17685917	NR_110370	STAM-AS1	-	21.4101	5.0531	0.305556	0.688356	0	-1.98	-1.02	1.98	1.68	1	0.34	-1.98	-1.68	-1	-4.3	-4.02	-1.02	0	0	0	0	-2.64	-1.36	0	0	-1.98	-3	-1.02	0	0	0	0	0	0
chr10	17887106	17887193	NR_030167	MIR511	+	1	4.23558	1	1	0	0	0	0	0	0	0	0	0	0	0	0	0	0	0	0	0	0	0	0	0	0	0	0	0	0	0	0	0	0
chr10	18134035	18134122	NR_030167	MIR511	+	1	4.23558	1	1	0	0	0	0	0	0	0	0	0	0	0	0	0	0	0	0	0	0	0	0	0	0	0	0	0	0	0	0	0	0
chr10	18290714	18299491	NR_038419	SLC39A12-AS1	-	1	4.55553	1	1	0	0	0	0	0	0	0	0	0	0	0	0	0	0	0	0	0	0	0	0	0	0	0	0	0	-0.54	-3	-1.92	3	2.46
chr10	19999263	20017479	NR_120646	LOC101928834	-	1	4.8174	1	1	0	0	0	0	0	0	1.26	3	1.74	0	0	0	0	0	0	0	0	0	0	0	0	0	0	0	0	0	0	1.26	3	1.74
chr10	20840898	20840975	NR_039822	MIR4675	+	1	4.98979	1	1	0	0	0	0	0	0	0	0	0	0	0	0	0	0	0	0	0	0	0	0	0	0	0	0	0	0	0	0	0	0
chr10	21462918	21463852	NR_046283	NEBL-AS1	+	69.0336	5.85521	0.0227751	0.268503	0	0	0	0	0	1.08	3	1.92	1.08	3	1.92	0	0	0	0	1.08	1.92	0	0.36	1	0.64	0	0	0	0	0	0	0	0	0
chr10	21463230	21463852	NR_046284	NEBL-AS1	+	69.0336	5.85521	0.0227751	0.268503	3	1.2	1.8	3	1.2	0	0	0	0	1.8	1.2	0	0.6	1	0.4	0	0	0	0	0	0	0	0	0	0	0	0	0	0	0
chr10	21785490	21785570	NR_031736	MIR1915	-	21.4101	5.32812	0.305556	0.688356	0	0	0	0	0	0	0	0	0	0	0	0	0	0	0	1.8	3	1.2	0	0	0	0	0	0	0	-0.6	-1	-0.4	0	0
chr10	21823100	22032559	NR_136736	MLLT10	+	-1.67724	6.19928	0.55584	0.9724	-3	-3	0	0	2	-1	-3	0	0	-3	0	0	3	-3	-4	0	0	3	3	0	0	3	0	0	0	0	0	0	0	0
chr10	22541000	22547477	NR_038921	LOC100130992	+	1	4.98618	1	1	0	0	0	0	0	0	0	0	0	0	0	0	0	0	0	0	0	0	0	0	0	0	0	0	0	0	0	0	0	0
chr10	22724353	22726858	NR_036533	LOC100499489	-	1	5.40748	1	1	0	0	0	0	0	0	0	-2.52	-3	-0.48	0	0	-0.84	-1	-0.16	0	0	0	0	0	0	0	0	0	0	0	0	-2.52	-3	-0.48
chr10	23682333	23682396	NR_039606	MIR1254-2	+	82.6404	5.93847	0.0161545	0.268503	-1.02	0	1.98	3	1.02	0	0	0	0	0	0	0	0	0	0	0	0	0	0	0	0	0	1.98	3	1.02	0	1.98	3	1.02	1.98
chr10	24564613	24564710	NR_030334	MIR603	+	-1.41665	6.16711	0.840435	1	-2.22	0.78	3	2.22	0	0	0	0	0	0	0	0	0	0	0	0	0	-0.78	-2.22	0	0	0.78	2.22	0	0	0	0	0	0	0
chr10	25270907	25305085	NR_072992	ENKUR	-	1.38835	6.74898	1	1	0	0.3	1	1.6	3	2.1	0	0	0	0	0	0	0	0	0	0	0	0	0	0	0	0	0	0	0	0.9	3	1.8	-1	-0.7
chr10	25270907	25305085	NR_072993	ENKUR	-	1.38835	6.74898	1	1	0	0.3	1	1.6	3	2.1	0	0	0	0	0	0	0	0	0	0	0	0	0	0	0	0	0	0	0	0.9	3	1.8	-1	-0.7
chr10	25401986	25450162	NR_120649	LINC01516	+	1	5.8255	1	1	0	0	0	0	0	0	0	0	0	0	0	0	0	0	0	0	0	0	0	0	0	0	0	0	0	0	0	0	0	0
chr10	25447000	25465205	NR_027333	GPR158-AS1	-	-59.2446	5.99234	0.0482191	0.318116	0	0	0	0	0	0	0	0	2.7	3	0.3	0	0	0	0.9	0.1	0	0	0	0	0	0	0	0	0	0	0	0	0	0
chr10	25940640	25972314	NR_108069	LINC00836	+	1	6.26938	1	1	0	0	0	0	0	0	0	0	0	0	0	0	0	0	0	0	0	0	0	0	0	0	0	0	0	0	0	0	0	0
chr10	25940640	26021864	NR_108067	LINC00836	+	1	6.26938	1	1	0	0	0	0	0	0	0	0	0	0	0	0	0	0	0	0	0	0	0	0	0	0	0	0	0	0	0	0	0	0
chr10	25940640	26021864	NR_108068	LINC00836	+	1	6.26938	1	1	0	0	0	0	0	0	0	0	0	0	0	0	0	0	0	0	0	0	0	0	0	0	0	0	0	0	0	0	0	0
chr10	26213306	26222639	NR_120650	LOC101929073	-	3.42107	6.67735	0.19983	0.677143	0	0.66	3.66	5.56	3.78	3	2.34	0	0.66	3	3	3	2.34	0.66	3	2.34	0	0	0	0	0	0	0	0	0	0	0	0	0	0
chr10	26866614	26868236	NR_134472	LOC101929117	-	-1.96911	6.43179	0.54258	0.968121	0	0	0.84	2.16	0	0	0	0	0.84	2.16	0	0	0	0	0	0	0	0	0	0	0	0	0	0	0	0.84	3.56	4.16	1.44	0
chr10	26878793	26883251	NR_026793	FAM238A	+	21.4101	5.43933	0.305556	0.688356	0	2.58	0.42	0	0	0	0	0	0	0	0	0	0	0	0	0	0	0	0	0	0	0	0	0	0	0	0	0	0	0
chr10	26932036	26942383	NR_026794	FAM238B	+	123.461	6.65326	0.00368003	0.228458	0	2.16	3	3	4.44	1.4	0	0	2.16	3	3	3	0.84	0	0.72	1	0.28	0	0	0	0	0.72	1	0.28	0	0	1.44	0.56	0	0
chr10	27035524	27150016	NR_145410	ABI1	-	28.2135	6.08825	0.305556	0.688356	0	0	0	0	0	0	0	0	0	-2.04	-3	1.08	3	-1.08	-5.72	-2.24	2.04	1.64	0.32	0	0	-2.04	-3	-0.96	2.04	3	0.96	2.04	3	0.96
chr10	27220134	27230930	NR_026795	FAM238C	-	1.38835	6.09837	1	1	0	0	0	0	0	0	0	0	0	0	0	1.2	3	3	3	1.8	0	0	0	0	0	0	1.2	3	1.8	0	0	1.2	1.8	0
chr10	27443752	27476882	NR_135469	MASTL	+	1.76753	8.62806	0.347474	0.756372	7.6	-1.56	9.96	32.52	20.16	-0.12	-2.8	1.92	0	0	0	0.2	4.88	1.68	-5.64	2.88	0.36	9.2	13.64	5.36	14.2	18.8	13.92	11.6	1.92	0	0.12	2.88	-0.12	-3.12
chr10	27534781	27541235	NR_003525	LRRC37A6P	-	62.2303	6.10368	0.0327643	0.2861	-0.9	-3	-2.1	0	0	0	0.3	1	0.7	0	0	0	0	0	0	0	0	0	0.9	3	2.1	0	0	0	0	0	0	0	0	0
chr10	27547690	27623984	NR_138082	ARMC4P1	+	3.64693	6.6459	0.165387	0.618473	0	0	0	0	2.4	3	0.6	0	0	0	0	0	0	0	0	0	0	4	5	2.6	2.8	3	0.6	2.4	0.6	0	0	0	-2.4	-3
chr10	27793102	27831166	NR_046172	RAB18	+	-1.38052	7.60207	0.654496	1	0	0	0	0	0	0.12	3	3	2.76	-2.92	-0.76	4.92	2.6	-7	-6.48	6	5.76	0	-0.12	-2.76	3	2.88	0	-0.12	-3	-2.88	0	0	0	0.12
chr10	28033543	28056728	NR_121652	MKX-AS1	+	1	5.76819	1	1	-0.42	0	0	0	0	0	0	0	0	0	0	0	0	0	0	0	0	0	0	0	0	0	0	0	0	0	0	0	0	0
chr10	28339922	28591995	NR_134517	MPP7	-	1.61421	6.20509	0.818193	1	0	0	0	0	0	0	0	0	0	0	0	0	0	0	0	0	0	0	0	0	-0.4	-4	-3.6	0	0	0	0	0	0	0
chr10	28339922	28591995	NR_134518	MPP7	-	1.61421	6.20509	0.818193	1	0	0	0	0	0	0	0	0	0	0	0	0	0	0	0	0	0	0	0	0	-0.4	-4	-3.6	0	0	0	0	0	0	0
chr10	28362165	28362307	NR_132973	SNORD130	-	1.0504	6.34906	1	1	0	0	0	0	0	0	0	0	0	0	-2.58	-3	-0.42	0	0	-2.58	-3	-0.42	2.58	3	0.42	0	0	0	0	0	0	0	0	0
chr10	28578186	28578279	NR_107053	MIR8086	-	41.8202	6.38324	0.113277	0.460612	0	0	0	1.26	3	3	3	1.74	0	0	0	0	0	0	0	0	0	0	0	0	0	0	0	-1.26	-3	-1.74	0	-1.26	-3	-1.74
chr10	28721936	28784742	NR_134496	LOC105376468	-	1.16617	6.31466	0.906907	1	0	0.48	3	2.52	0	-0.48	-3	-2.52	0	-0.48	-3	-2.2	2	1.68	0.48	3	2.68	1	0.84	0	0	0	0	0	-0.48	-3	-2.52	0.48	3	2.52
chr10	28808845	28821283	NR_033805	WAC-AS1	-	14.6067	6.73939	0.537037	0.968121	0.32	0.02	2.68	4.34	4.32	0.62	-1.62	1.98	-1.02	-3	-1.98	0	-1.02	-3	-1.98	0	0	0	0	0	0	0	0	0	0	0	0	0	0	0
chr10	29032578	29097148	NR_120652	LINC01517	+	3.19521	6.72915	0.242406	0.688356	0	0	0	0	-1.68	-3	-1.32	0	0	0	0	0	1.68	1.32	0	1.12	2	0.88	0	0	0	0	0	0	0	0	3.36	6	2.64	1.68
chr10	29078239	29084979	NR_038374	LINC00837	-	1.16249	6.47144	1	1	0	0	0	0	0	0	0	0.42	1	0.58	0	0.84	2	1.16	0	0	0	0	0	0	0	1.26	3	1.74	0	0	0	0	0	0
chr10	29078239	29084979	NR_038375	LINC00837	-	1.16249	6.47144	1	1	0	0	0	0	0	0	0	0.42	1	0.58	0	0.84	2	1.16	0	0	0	0	0	0	0	1.26	3	1.74	0	0	0	0	0	0
chr10	29078239	29084979	NR_038376	LINC00837	-	1.16249	6.47144	1	1	0	0	0	0	0	0	0	0.42	1	0.58	0	0.84	2	1.16	0	0	0	0	0	0	0	1.26	3	1.74	0	0	0	0	0	0
chr10	29698462	29711301	NR_003930	SVIL-AS1	+	3.95377	6.535	0.107743	0.460612	0	0	0	1.44	6	4.56	1.44	6	4.56	0.24	0.52	-0.76	0.72	3	3	3	2.28	0	0	0	0	0	0	0	0	0	0	0	0	0
chr10	29698462	29711301	NR_110923	SVIL-AS1	+	3.95377	6.535	0.107743	0.460612	0	0	0	1.44	6	4.56	1.44	6	4.56	0.24	0.52	-0.76	0.72	3	3	3	2.28	0	0	0	0	0	0	0	0	0	0	0	0	0
chr10	29698462	29711301	NR_110924	SVIL-AS1	+	3.95377	6.535	0.107743	0.460612	0	0	0	1.44	6	4.56	1.44	6	4.56	0.24	0.52	-0.76	0.72	3	3	3	2.28	0	0	0	0	0	0	0	0	0	0	0	0	0
chr10	29698462	29758059	NR_110925	SVIL-AS1	+	3.95377	6.535	0.107743	0.460612	0	0	0	1.44	6	4.56	1.44	6	4.56	0.24	0.52	-0.76	0.72	3	3	3	2.28	0	0	0	0	0	0	0	0	0	0	0	0	0
chr10	29698462	29758059	NR_110926	SVIL-AS1	+	3.95377	6.535	0.107743	0.460612	0	0	0	1.44	6	4.56	1.44	6	4.56	0.24	0.52	-0.76	0.72	3	3	3	2.28	0	0	0	0	0	0	0	0	0	0	0	0	0
chr10	29698462	29758059	NR_110929	SVIL-AS1	+	3.95377	6.535	0.107743	0.460612	0	0	0	1.44	6	4.56	1.44	6	4.56	0.24	0.52	-0.76	0.72	3	3	3	2.28	0	0	0	0	0	0	0	0	0	0	0	0	0
chr10	29698462	29774636	NR_110920	SVIL-AS1	+	3.95377	6.535	0.107743	0.460612	0	0	0	1.44	6	4.56	1.44	6	4.56	0.24	0.52	-0.76	0.72	3	3	3	2.28	0	0	0	0	0	0	0	0	0	0	0	0	0
chr10	29698462	29774636	NR_110921	SVIL-AS1	+	3.95377	6.535	0.107743	0.460612	0	0	0	1.44	6	4.56	1.44	6	4.56	0.24	0.52	-0.76	0.72	3	3	3	2.28	0	0	0	0	0	0	0	0	0	0	0	0	0
chr10	29698462	29774636	NR_110922	SVIL-AS1	+	3.95377	6.535	0.107743	0.460612	0	0	0	1.44	6	4.56	1.44	6	4.56	0.24	0.52	-0.76	0.72	3	3	3	2.28	0	0	0	0	0	0	0	0	0	0	0	0	0
chr10	29698462	29776785	NR_110927	SVIL-AS1	+	3.95377	6.535	0.107743	0.460612	0	0	0	1.44	6	4.56	1.44	6	4.56	0.24	0.52	-0.76	0.72	3	3	3	2.28	0	0	0	0	0	0	0	0	0	0	0	0	0
chr10	29699171	29758059	NR_110928	SVIL-AS1	+	21.4101	6.01199	0.305556	0.688356	3	3	1.74	0	0	0	0	0	0	0	0	0	0	0	0	0	0	0	0	0	0	0	0	0	0	0	0	0	0	0
chr10	29833932	29834026	NR_030335	MIR604	-	41.8202	6.01929	0.113277	0.460612	0	0	0	0	0	1.44	3	1.56	0	0	0	0	0	0	0	0	0	0	0	0	1.44	1.56	1.44	3	3	3	1.56	0	0	0
chr10	29891192	29891275	NR_030634	MIR938	-	-88.3668	6.49594	0.0161545	0.268503	0	0	0	0	-1.5	-3	-3	-4.5	-4.5	-1.5	0	0	0	0	0	0	0	0	0	0	0	0	0	0	0	0	0	0	0	0
chr10	30500780	30521619	NR_120653	LOC101929279	+	1.04997	6.47792	1	1	0	1.8	0	-2	-0.8	0	0	-1.2	-2	-0.8	0	0	0	0	0	0	0	1.8	1.2	0	0	0	0	0	0	0	0	0	0	0
chr10	30653255	30660836	NR_120609	GOLGA2P6	-	252.724	7.69454	0.000147483	0.228458	2.16	0	1.68	6.84	6.48	0	0	-1.68	-5.16	-3	-2.16	0.84	2.16	0	0.84	3	2.16	0	0	0.84	3	2.16	0	0	0	0	0	0	0	0
chr10	30657525	30657594	NR_106985	MIR7162	-	-1.21843	6.60885	1	1	0.36	3	2.64	0	0	0	0	0	0	0	-0.36	-2.64	0	-0.36	-3	-2.64	0	0	0	0	0	0	0	0	-0.36	-3	-2.64	0	0	0.24
chr10	30981202	31005942	NR_036438	SVILP1	+	-1.06888	6.7515	1	1	0	0	0	0	0	0	0	0.08	2	1.92	0	0	0	-0.12	-3	-2.88	-0.12	-2.88	0	0	0	0	0.12	3	2.88	0	0	0	0	0
chr10	31012147	31012669	NR_134497	LOC105376480	+	1.01219	6.3953	1	1	0	0	0	0	0	0	-2.82	-0.18	-0.94	-1	-0.06	2.82	0.18	0	0	1.88	4.82	0.3	0	2.82	3	0.18	-2.82	-3	-0.18	0	0	0	0	0
chr10	31133564	31320866	NR_026560	ZNF438	-	69.0336	6.51466	0.0227751	0.268503	0.96	-2.04	-0.96	0	2.04	3	3	3	0.96	-2.04	-0.96	0	0	2.04	3	3	2.32	2	0.64	0	0	0	0	0	0	0	0	0	0	0
chr10	31476811	31550481	NR_134478	LOC101929352	+	3.95377	7.22754	0.107743	0.460612	-3	-2.34	0	0	0	-0.22	-0.78	0	0.66	3.66	5.34	2.34	0	0	0.66	3	2.34	0	0.66	3	2.34	0	0.66	3	2.78	2	2.22	3	3	3
chr10	31605456	31608024	NR_024284	ZEB1-AS1	-	3.04828	6.7396	0.38215	0.808722	1.56	4.04	3.44	2	0.96	1.56	6.12	5.88	3	3	4.56	7.56	5.88	2.48	0.44	-2.04	-1.44	1.56	4.56	6	4.44	3	1.44	0	0	0	0	1.56	3	1.44
chr10	32634039	32636146	NR_104159	EPC1	-	-1.40692	6.52907	0.744784	1	-0.16	-1.84	0.08	0.76	-1.6	2.76	-0.24	-2.76	-0.24	-3	-3	-2.76	0.48	6.48	10.8	-1.88	11	10.36	2.76	0.48	5.04	-5.76	-2.68	1	0.92	-0.24	-3	-2.76	0	0.24
chr10	32634039	32636146	NR_104160	EPC1	-	-1.40692	6.52907	0.744784	1	-0.16	-1.84	0.08	0.76	-1.6	2.76	-0.24	-2.76	-0.24	-3	-3	-2.76	0.48	6.48	10.8	-1.88	11	10.36	2.76	0.48	5.04	-5.76	-2.68	1	0.92	-0.24	-3	-2.76	0	0.24
chr10	32636291	32663416	NR_104163	LOC102031319	+	-1.16338	8.09929	0.853272	1	11	-0.48	9.3	7.08	1.08	-2.46	-3	-3	-0.54	-2.46	-0.54	2.46	-1.1	0.46	0.18	-1.64	-0.36	0	0	0	0	0	0	-2.46	-3	-0.54	0	0	0	0
chr10	32723296	32734984	NR_120660	LOC101929431	-	75.837	6.32163	0.0227751	0.268503	-3	-2.04	-0.96	-2.36	-0.04	0.08	-4	-1.12	3.08	5.08	17.04	11.16	3.96	7.6	9.08	3.4	0	0	0	0	0	0	0	0	0	0	0	0	0	0
chr10	32735009	32803511	NR_109827	CCDC7	+	1.56883	8.00389	0.488686	0.953706	0	0	0	0.9	6.08	10.1	5.46	5.16	15.54	14.58	0.08	3.38	-4	-2.92	1.46	-1.36	-2.46	-0.54	-3	-1.38	6	5.28	1.64	0	-0.36	-1.82	0.44	6.28	2.46	0
chr10	32735009	32863492	NR_109826	CCDC7	+	1.56883	8.00389	0.488686	0.953706	0	0	0	0.9	6.08	10.1	5.46	5.16	15.54	14.58	0.08	3.38	-4	-2.92	1.46	-1.36	-2.46	-0.54	-3	-1.38	6	5.28	1.64	0	-0.36	-1.82	0.44	6.28	2.46	0
chr10	33190261	33190400	NR_132768	SNORA86	-	2.29178	6.45402	0.54258	0.968121	0	3	4	1	0	0	0	0	0	2	2	0	0	0	0	0	0	0	0	0	0	-3	-3	0	0	0	0	0	0	0
chr10	33466418	33623833	NR_045259	NRP1	-	-1.26401	6.86369	0.757076	1	0	0	0	0	0	1.02	3	1.98	0	0	0	0	0	0	0	0	0.68	2	1.32	0	0	0	0	0	0	0.68	1.32	0	0	0
chr10	34048640	34061608	NR_038932	LINC00838	-	1.09985	7.20507	1	1	-0.48	-2.52	-0.48	5.04	3.48	0.48	0	0	0	0	0	-1.68	-2	2.2	0.48	2.52	3	0.48	0	0	0	0	0	0	0	0	0	0	0	0
chr10	35104695	35105350	NR_108043	PARD3-AS1	+	2.29178	6.61718	0.54258	0.968121	0.9	1	0.1	0	0	0	0	0	0	0	0	0	0	0	0	0	0	0	5.4	3.3	0.3	0	2.7	3	0.3	0	0	0	-2.7	-3
chr10	35368525	35368608	NR_037405	MIR3611	-	41.8202	6.60766	0.113277	0.460612	0	0	0	2.52	0.48	0	0	0	0	0	2.52	3	0.48	0	0	0	0	0	0	0	0	0	0	2.52	3	0.48	0	0	0	5.04
chr10	35415768	35501886	NR_051973	CREM	+	1.4834	8.87105	0.512373	0.968121	0	1.08	1.92	1.08	7.32	14.64	10.04	3.36	5.08	5.56	3	3.36	2.56	1.8	4.64	6.16	14.68	19.76	7.16	0.76	9.92	4.04	0.96	8.36	5.76	0	-1.08	-3	-1.92	0
chr10	35415768	35501886	NR_051974	CREM	+	1.4834	8.87105	0.512373	0.968121	0	1.08	1.92	1.08	7.32	14.64	10.04	3.36	5.08	5.56	3	3.36	2.56	1.8	4.64	6.16	14.68	19.76	7.16	0.76	9.92	4.04	0.96	8.36	5.76	0	-1.08	-3	-1.92	0
chr10	35415768	35501886	NR_051975	CREM	+	1.4834	8.87105	0.512373	0.968121	0	1.08	1.92	1.08	7.32	14.64	10.04	3.36	5.08	5.56	3	3.36	2.56	1.8	4.64	6.16	14.68	19.76	7.16	0.76	9.92	4.04	0.96	8.36	5.76	0	-1.08	-3	-1.92	0
chr10	35484829	35501886	NR_051971	CREM	+	1.28245	7.47016	0.782778	1	-1.74	-1.26	0	1.74	3	1.26	0	0	1.74	4.16	5	2.1	0	2.9	3.26	0.84	0	0	0	0	0	0	0	0	0	0	0	0	0	0
chr10	35484829	35501886	NR_051972	CREM	+	1.28245	7.47016	0.782778	1	-1.74	-1.26	0	1.74	3	1.26	0	0	1.74	4.16	5	2.1	0	2.9	3.26	0.84	0	0	0	0	0	0	0	0	0	0	0	0	0	0
chr10	35930099	35930180	NR_039831	MIR4683	-	2.97455	6.70617	0.174178	0.633637	3	3	3.4	3.6	3	1.8	2.4	4.8	3	1.8	0	0	0	0	-1.2	-1.8	0	0	0	-0.4	-1	-0.6	0	0	1.2	3	1.8	0	0	-1.2
chr10	36067229	36089848	NR_110138	PCAT5	+	4.04805	6.51459	0.239728	0.688356	1.16	2	0.84	0	0	0	0	0	0	0	0	0	0	0	0	0	1.74	3	1.26	0	0.58	1	0.42	1.74	3	3	3	0.1	-2	-0.84
chr10	37598113	37635956	NR_104061	LINC00993	+	2.24565	6.60741	0.411229	0.847405	0	0	0	0	-0.78	-3	-2.22	0	0	0	0	1.04	4	2.96	0	0.78	3	2.22	0	0	0	0.78	2.22	0	0.78	3	1.96	-1	-0.74	0
chr10	38082865	38084103	NR_051997	ZNF33BP1	-	-3.86017	6.0676	0.675179	1	-2.64	-3	1.7	2	0.12	0	0	0	0	0	0	0	0	0	0	0	0	0	0	0	-2.82	-0.18	0	0	0	0	0	0	0	0
chr10	38238499	38264908	NR_138069	ZNF25	-	-1.40692	6.12343	0.744784	1	-2.36	4.56	0.96	0	2.52	3	0.48	0	0	0	0	0	0	0	0	0	2.52	3	3	3	0.48	0	0	0	0	0	0	0	0	0
chr10	38238499	38265583	NR_138062	ZNF25	-	-1.40692	6.12343	0.744784	1	0	0	0	-1.02	-1.98	0	-1.02	-3	-4.02	-4.98	-2.66	-1.66	-0.32	-0.36	0.06	3.96	0	1.02	3	1.98	0	0	0	0	0	0	0	0	0	1.02
chr10	38238499	38265583	NR_138063	ZNF25	-	-1.40692	6.12343	0.744784	1	0	0	0	-1.02	-1.98	0	-1.02	-3	-4.02	-4.98	-2.66	-1.66	-0.32	-0.36	0.06	3.96	0	1.02	3	1.98	0	0	0	0	0	0	0	0	0	1.02
chr10	38238499	38265583	NR_138064	ZNF25	-	-1.40692	6.12343	0.744784	1	0	0	0	-1.02	-1.98	0	-1.02	-3	-4.02	-4.98	-2.66	-1.66	-0.32	-0.36	0.06	3.96	0	1.02	3	1.98	0	0	0	0	0	0	0	0	0	1.02
chr10	38238499	38265583	NR_138065	ZNF25	-	-1.40692	6.12343	0.744784	1	0	0	0	-1.02	-1.98	0	-1.02	-3	-4.02	-4.98	-2.66	-1.66	-0.32	-0.36	0.06	3.96	0	1.02	3	1.98	0	0	0	0	0	0	0	0	0	1.02
chr10	38238499	38265583	NR_138066	ZNF25	-	-1.40692	6.12343	0.744784	1	0	0	0	-1.02	-1.98	0	-1.02	-3	-4.02	-4.98	-2.66	-1.66	-0.32	-0.36	0.06	3.96	0	1.02	3	1.98	0	0	0	0	0	0	0	0	0	1.02
chr10	38238499	38265583	NR_138067	ZNF25	-	-1.40692	6.12343	0.744784	1	0	0	0	-1.02	-1.98	0	-1.02	-3	-4.02	-4.98	-2.66	-1.66	-0.32	-0.36	0.06	3.96	0	1.02	3	1.98	0	0	0	0	0	0	0	0	0	1.02
chr10	38238499	38265583	NR_138068	ZNF25	-	-1.40692	6.12343	0.744784	1	0	0	0	-1.02	-1.98	0	-1.02	-3	-4.02	-4.98	-2.66	-1.66	-0.32	-0.36	0.06	3.96	0	1.02	3	1.98	0	0	0	0	0	0	0	0	0	1.02
chr10	38299577	38356762	NR_136709	ZNF33A	+	1.55425	7.55555	0.535048	0.968121	-3	-1.38	0	0	1.62	3	1.38	1.62	3	1.38	3.24	2.76	0	0	0.54	2.62	5.08	3.84	0.38	4.4	7.38	2.22	0.62	0.92	-0.54	-1	-0.46	0	0	0
chr10	38299577	38356762	NR_136710	ZNF33A	+	1.55425	7.55555	0.535048	0.968121	-3	-1.38	0	0	1.62	3	1.38	1.62	3	1.38	3.24	2.76	0	0	0.54	2.62	5.08	3.84	0.38	4.4	7.38	2.22	0.62	0.92	-0.54	-1	-0.46	0	0	0
chr10	38464598	38503273	NR_024524	LOC100129055	+	1.04875	5.93232	1	1	0	0	0	0	0	1.92	2	0.08	0	0	0.96	0.04	0	0	0	0	0	0	0	0	0	0	0	0	-1.92	-2	-0.08	0	0	0
chr10	38645307	38667433	NR_003086	HSD17B7P2	+	3.42107	6.04141	0.19983	0.677143	0	0	0	0	0.42	3	2.58	0	0	0.84	5.58	2.58	0	0	0	0	0	0	0	0	0	0	0	0	0	0	0	0	0.42	3
chr10	38671997	38691780	NR_027269	SEPT7P9	-	-1.40692	5.41005	0.744784	1	0	0	-1.2	-3	-1.8	0	0	0.4	1.4	2.4	2.2	0.6	0	-1.2	-4.2	-3.6	0	-1.2	-1.8	0	-0.8	-2	-1.2	0	0	0	0	0	0	0
chr10	38717073	38741081	NR_024497	LINC00999	+	21.4101	5.04024	0.305556	0.688356	0	0	0	0	0	0	0	0	0	0	0	0	0	0	0	0	0	0	0	0	0	0	0	0	0	0	0	0	1.38	3
chr10	38989726	38991371	NR_045000	ACTR3BP5	+	21.4101	4.98061	0.305556	0.688356	0	0	0	0	0	0	0	0	0	0	0.52	0.48	0	0	0	0	0	0	0	0	1.04	2	0.96	0	0	0	0	0	0	0
chr10	42827313	42863493	NR_024380	LOC441666	-	1.56241	5.88259	0.703665	1	0	0	0	0	0.42	3	2.86	2	1.72	0	0	0	0	0	0	0	0.42	3	2.58	0	0	0	0	0	0	0	0	-0.14	-1	-0.44
chr10	42903621	42967688	NR_103829	CCNYL2	-	1.0504	6.23775	1	1	0	0	0	0	0	-0.72	-3	-3	-2.28	-0.72	-3	-2.28	0	0	0	0	0	0	0	0	0	0	0	0	0	0	0.48	2	1.52	0
chr10	42970938	42990785	NR_026827	LINC00839	+	-2.76713	6.43614	0.309443	0.688356	0	0	0	0	0	-2.28	-3	-0.72	0	0	0	0	0	0	0	0	0	0	0	-2.28	-0.72	0	0	0	0	0	2.28	3	0.72	2.28
chr10	43008960	43048318	NR_026777	ZNF37BP	-	-88.3668	6.56271	0.0161545	0.268503	0	1.92	3	1.08	0	-1.28	-3.92	-3.72	-3	0.84	-0.2	-2	-0.72	-0.64	0.92	2.64	3	1.08	0	1.28	2	0.72	0	0	0	1.28	2.64	3.64	3.36	1.08
chr10	43069630	43134285	NR_130951	ZNF33B	-	35.0168	6.5715	0.182348	0.633637	0	0	0	0	0	0	0	0.9	3	2.1	1.8	5.4	3.1	0.7	2.4	8.3	8.1	6.9	8.1	4.2	0	2.7	8.4	6.1	3.7	2.1	0	0	0	0
chr10	43077039	43134285	NR_130948	ZNF33B	-	2.38177	6.22426	0.412512	0.847405	0	0	0	0	0	0	0	0.9	3	2.1	1.8	5.4	3.1	0.7	2.4	8.3	8.1	6.9	8.1	4.2	0	2.7	8.4	6.1	3.7	2.1	0	0	0	0
chr10	43077039	43134285	NR_130949	ZNF33B	-	2.38177	6.22426	0.412512	0.847405	0	0	0	0	0	0	0	0.9	3	2.1	1.8	5.4	3.1	0.7	2.4	8.3	8.1	6.9	8.1	4.2	0	2.7	8.4	6.1	3.7	2.1	0	0	0	0
chr10	43077039	43134285	NR_130950	ZNF33B	-	2.38177	6.22426	0.412512	0.847405	0	0	0	0	0	0	0	0.9	3	2.1	1.8	5.4	3.1	0.7	2.4	8.3	8.1	6.9	8.1	4.2	0	2.7	8.4	6.1	3.7	2.1	0	0	0	0
chr10	43168460	43187207	NR_120656	LINC01518	-	1.73941	6.67044	0.493082	0.953706	-3	-3	-0.42	0	0	0	0	0	0	0	0	0	0	0	0	0	0	0	-3.44	-0.56	0	0	-2.58	-3	-0.42	0	0	1.72	2	0.28
chr10	43168460	43187207	NR_120657	LINC01518	-	1.73941	6.67044	0.493082	0.953706	-3	-3	-0.42	0	0	0	0	0	0	0	0	0	0	0	0	0	0	0	-3.44	-0.56	0	0	-2.58	-3	-0.42	0	0	1.72	2	0.28
chr10	43168460	43187207	NR_120658	LINC01518	-	1.73941	6.67044	0.493082	0.953706	-3	-3	-0.42	0	0	0	0	0	0	0	0	0	0	0	0	0	0	0	-3.44	-0.56	0	0	-2.58	-3	-0.42	0	0	1.72	2	0.28
chr10	43168460	43187207	NR_120659	LINC01518	-	1.73941	6.67044	0.493082	0.953706	-3	-3	-0.42	0	0	0	0	0	0	0	0	0	0	0	0	0	0	0	-3.44	-0.56	0	0	-2.58	-3	-0.42	0	0	1.72	2	0.28
chr10	43246635	43250651	NR_136644	LOC283028	-	1	6.27649	1	1	0	0	0	1.96	2	0.04	1.96	2	0.04	0	0	0	0	0	-2.94	-3	-3	-0.06	0	0	2.94	3	0.06	0	0	2.94	3	0.06	0	0
chr10	43250589	43265069	NR_134498	LOC105378269	+	-1.28005	6.59103	0.777046	1	3	0.66	0	0	-2.34	-3	-3	-0.66	0	0	0	0	0	1.56	2	0.44	1.56	2	0.44	0	0	0	0	0	0	0	2.34	0.66	-2.34	-0.66
chr10	43366968	43369508	NR_134479	LOC101929445	+	1.61421	6.66516	0.818193	1	-0.84	3	1.92	0	0	0	0	0	1.08	1.92	0	0	0	0	0	0	0	0	0	0	0	0	0	0	0	0.36	0.64	0	0	0.72
chr10	43474464	43476955	NR_126352	LINC01264	-	123.461	7.05542	0.00368003	0.228458	0	1.8	0.2	0	0	0	0	0	0	0	0	1.8	2	0.2	0	0	0	0	0	0	0	0	0	0	0	0	0	0	0	0
chr10	43493010	43493129	NR_049836	MIR5100	+	-2.01701	6.98762	0.454997	0.906658	-1	-0.4	2	1.6	0	0	0	0.4	1.6	0	0	0	0	0	0	0	0	0	0	0	-0.6	-3	-2.4	0	-0.6	-2.4	0	0	0	0
chr10	43633892	43680754	NR_135077	CSGALNACT2	+	1.23424	8.09311	0.746308	1	2	0.32	0	0	2.52	-2.88	-4.84	1.72	17.28	9.92	4.64	6.52	2.8	2.84	-2.04	-0.48	0	-2.52	-0.48	2.52	0.48	0	2.52	3	2.16	0.32	0	0	-2.52	-3
chr10	43912697	43912888	NR_145740	SNORD3J	-	1.3949	6.37147	0.757076	1	0	0	0	1.44	6	4.56	0	0	0	1.44	4.56	-0.72	-2.28	0	0	0	0	0	0	0	0	0	0	0	0	0	0.48	2	1.52	0
chr10	43932573	43978007	NR_026693	ZNF487	+	-1.04106	7.29056	1	1	-0.3	-3.46	-0.32	1.7	-1.92	0.22	4.92	6.46	3.78	1.38	3.92	2.7	0	-1.38	-3	-1.62	0	0	0	0	0	0	0	0	0	0	0	0	0	0
chr10	44124264	44170147	NR_038867	ZNF32-AS3	+	-1.23431	6.98743	0.918113	1	2.16	0	0	0	0.84	3	2.16	1.68	6	1.8	-8.16	-3.48	1.04	-3.72	-2.16	0	0	0	0	0	0	0	0	0	0	0	0	0	0	0
chr10	44139319	44140495	NR_047557	ZNF32-AS1	+	-8.20798	6.70252	0.0125866	0.268503	-1.14	-3	-1.86	0	0	-1.14	-3	-1.86	0	0	0.38	1	0.62	0	0	0	0	0	0.76	2	0.1	-3	-1.86	0	-2.28	-6	-3.72	0	-1.14	-3
chr10	44141389	44143467	NR_047558	ZNF32-AS2	+	1.16249	6.79184	1	1	0	0	0	0	0	1.56	2	0.44	0	0	0	0	2.34	3	0.66	0	0	0	0	0	0	0	0	0	0	0	0	0	-2.34	-3
chr10	44273014	44274273	NR_134484	LOC102724264	-	41.8202	6.19461	0.113277	0.460612	0.92	0	0	1.62	1.38	0	0	1.62	4.62	4.38	1.38	0	0	0	0	0	0	0	0	1.62	3	1.38	0	1.62	1.38	0	0	0	0	0
chr10	44273014	44274350	NR_134483	LOC102724264	-	41.8202	6.19461	0.113277	0.460612	2	2	0	0	0	3	0	0	0	3	6	3	0	0	0	0	0	0	0	0	0	3	3	0	0	3	0	0	0	0
chr10	44282859	44285865	NR_002726	HNRNPA3P1	-	21.4101	5.43973	0.305556	0.688356	0	0	0	0	0	0	0	0	0	0	0	0	0	0	0	0	0	0	0	0	0	0	0	0	0	0	0	0	0	0
chr10	44340753	44346070	NR_033923	LINC00619	+	-1.41665	6.72072	0.840435	1	0	0	0	0	-0.18	-3.18	-5.64	0	0	0	0	0.18	3	2.94	2	1.88	0	0	0	0.06	1	0.94	0	0	0	0	0	0	0	0
chr10	44354858	44390881	NR_038268	LINC00840	+	6.13137	6.70379	0.0360131	0.311431	0	0	0	0	0	0.48	3	3	3	2.52	0.48	3	3	3	2.52	0	0.32	2	2	2	1.68	0.32	2	1.68	0.48	3	3	3	2.52	0
chr10	44404743	44465355	NR_033846	LINC00841	+	3.42107	6.19868	0.19983	0.677143	0	0	0	0	0	0	0	0	0	4.3	5	0.7	0	1.72	3.72	2.28	0.28	0	0	0	0	2.58	3	3	3	0.42	0	0	0	-2.58
chr10	44404743	44476713	NR_136147	LINC00841	+	3.42107	6.19868	0.19983	0.677143	0	0	0	0	0	0	0	0	0	4.3	5	0.7	0	1.72	3.72	2.28	0.28	0	0	0	0	2.58	3	3	3	0.42	0	0	0	-2.58
chr10	44407849	44409954	NR_136148	LINC00841	+	2.7435	6.52379	0.360636	0.771995	6	-2.82	-3	2.88	3	0.06	0	0	0	0	0	0	0	0	0	0	0	0	0	0	0	2.94	3	0.06	0	0	0	0	0	0
chr10	45306471	45455137	NR_033842	TMEM72-AS1	-	1.38835	7.02394	1	1	2.22	0	0	0	0	0	0	0	0	0	0	0.78	2.74	2.26	2.22	0	0	0	0	0	0	0	0	0	0	0	0	0	0	0
chr10	45489379	45496358	NR_126421	C10orf25	-	1.6057	7.02728	0.568908	0.987185	-3	-0.48	0	0	0	0	0	2.52	3	0.48	2.52	3	-2.04	-3	-0.48	0	0	0	0	2.52	3	0.48	0	0	0	0	0	0	0	0
chr10	45594923	45650044	NR_024472	RSU1P2	-	55.4269	6.39299	0.0482191	0.318116	0	0	0	0	0	0	0	-0.12	-1.36	-3.88	-2.64	0	0	0.36	3	2.64	0	0	0	0.12	1	0.88	0	0	0	0	0	0	0	0.36
chr10	45650109	45681489	NR_033891	ANKRD30BP3	+	-1.86032	6.50303	0.553371	0.968416	0	0	0.54	3	2.46	0	0	-0.54	-3.18	-3.46	-0.82	0	0	0	0	0	0	0	0	0	0	0	0	0	0	0	0	0	0	0
chr10	45659461	45659536	NR_036112	MIR3156-1	+	1	5.72713	1	1	0	0	0	0	0	0	0	0	0	0	0	0	0	0	0	0	0	0	0	0	0	0	0	0	0	0	0	0	0	0
chr10	45940015	45948569	NR_120674	LOC102724323	-	-2.80939	7.02705	0.243647	0.688356	-1.86	-3	-1.14	1.24	2	3.24	4	1.52	0	0	-0.62	-0.38	0	0	0	0	0	0	0	0	0	0	0	1.86	3	1.14	0	0	0	0
chr10	46135153	46168261	NR_104256	ZFAND4	-	-2.76713	6.28838	0.309443	0.688356	-3	-0.66	0	2.34	3	0.66	0	0	0	3.9	7.34	1.76	0	2.34	0.66	-2.34	-3	-0.66	0	0	0	0	0	0	0	0	0	0	0	0
chr10	46657134	46675788	NR_033172	FRMPD2B	-	1	4.23558	1	1	0	0	0	0	0	0	0	0	0	0	0	0	0	0	0	0	0	0	0	0	0	0	0	0	0	0	0	0	0	0
chr10	46737612	46762892	NR_003611	BMS1P5	-	1	4.32287	1	1	0	0	0	0	0	0	0	0	0	0	0	0	0	0	0	0	0	0	0	0	0	0	0	0	0	0	0	0	0	0
chr10	46897640	46939145	NR_027632	FAM35BP	+	1	4.23558	1	1	0	0	0	0	0	0	0	0	0	0	0	0	0	0	0	0	0	0	0	0	0	0	0	0	0	0	0	0	0	0
chr10	46951471	46966835	NR_134489	LOC102724593	+	69.0336	6.53926	0.0227751	0.268503	0	0	0	0	0	0	0	1.26	3	1.74	1.26	1.74	0	0	0	0	0	0	0	0	0	0	0	0	0	0	0	0.42	2.26	3.58
chr10	47096453	47151400	NR_033957	LINC00842	-	2.99309	8.21073	0.11983	0.483003	0	0	0	0	0	0	0	0	0	0	0	0	0	0	0	0	0	0	0	0	0	0	0	0	0	0	0	0	0	0
chr10	47133294	47133836	NR_003277	HNRNPA1P33	-	-1.16522	7.44142	0.892062	1	-0.84	-1.88	0.72	0	0.56	2	1.44	-0.84	-3	-2.16	0	0	0	0	0	0	0.56	2.28	3	2.16	0	0	0	0	0	0	0	0	0	-0.84
chr10	47225570	47243511	NR_024495	BMS1P6	-	1	4.23558	1	1	0	0	0	0	0	0	0	0	0	0	0	0	0	0	0	0	0	0	0	0	0	0	0	0	0	0	0	0	0	0
chr10	47379719	47421238	NR_027634	FAM35DP	+	1	4.81915	1	1	0	0	0	0	0	0	0	0	0	0	0	0	0	0	0	0	0	0	0	0	0	0	0	0	0	0	0	0	0	0
chr10	47590260	47640844	NR_103827	ANTXRLP1	-	41.8202	5.57979	0.113277	0.460612	0	0	0	0	0	0	0	0	0	0	0	0	0	0	0	0.36	3	3	2.64	0.36	3.24	4.4	0	0	0	0	0	0	0	0
chr10	47590260	47640844	NR_103828	ANTXRLP1	-	41.8202	5.57979	0.113277	0.460612	0	0	0	0	0	0	0	0	0	0	0	0	0	0	0	0.36	3	3	2.64	0.36	3.24	4.4	0	0	0	0	0	0	0	0
chr10	47740303	47744822	NR_104039	FAM25BP	+	1	4.48299	1	1	0	0	0	0	0	0	0	0	0	0	0	0	0	0	0	0	0	0	0	0	0	0	0	0	0	0	0	0	0	0
chr10	48155942	48158691	NR_033407	CTSLP2	+	21.4101	4.478	0.305556	0.688356	0	0	0	0	0	0	0	0	0	0	0	0	0	0	0	0	0	0	0	0	0	0	0	0	0	0	2.52	0.48	0	0
chr10	48185838	48203780	NR_024495	BMS1P6	+	1	4.23558	1	1	0	0	0	0	0	0	0	0	0	0	0	0	0	0	0	0	0	0	0	0	0	0	0	0	0	0	0	0	0	0
chr10	48324787	48332197	NR_134500	LOC107001062	-	1.84006	6.61952	0.666686	1	0	0	0	0	0	0.18	3	2.82	0	0	0	0.18	3	2.82	0	0	0	0	0	0	0	0	0	0	0	0	0	0	0	0
chr10	48324886	48325973	NR_134499	LOC105378292	+	1.84006	6.5072	0.666686	1	0	0	0	0	0	0	1.44	2	0.56	0	0	0	2.16	3	0.84	0	0	-2.16	-3	-0.84	0	0	0	2.16	0.84	0	0	0	0	0
chr10	48844035	48862688	NR_033172	FRMPD2B	-	1	4.23558	1	1	0	0	0	0	0	0	0	0	0	0	0	0	0	0	0	0	0	0	0	0	0	0	0	0	0	0	0	0	0	0
chr10	48927373	48952629	NR_003611	BMS1P5	-	1	4.48965	1	1	0	0	0	0	0	0	0	0	0	0	0	0	1.26	3	1.74	0	0	0	0	0	0	0	0	0	0	0	0	0	0	0
chr10	48952591	48980339	NR_111968	GLUD1P7	+	21.4101	4.6239	0.305556	0.688356	0	0	0	0	0	0	2.46	3	0.54	0	0	0	0	0	0	0	0	0	0	0	0	0	0	0	0	0	0	0	0	0
chr10	49218158	49239658	NR_029396	AGAP12P	-	1	4.32432	1	1	0	0	0	0	0	0	0	0	0	0	0	0	0	0	0	0	0	0	0	0	0	0	0	0	0	0	0	0	0	0
chr10	49514681	49647402	NR_136583	MAPK8	+	1.02197	7.4134	1	1	0	0	0	0	0	0	0.62	5.34	7.38	0.8	0.72	3.62	2.14	-1.48	-3.62	-0.9	-0.86	-3.24	-1.52	0	0	3.1	5	1.9	0	0	0	0	1.86	3
chr10	49514681	49647402	NR_136584	MAPK8	+	1.02197	7.4134	1	1	0	0	0	0	0	0	0.62	5.34	7.38	0.8	0.72	3.62	2.14	-1.48	-3.62	-0.9	-0.86	-3.24	-1.52	0	0	3.1	5	1.9	0	0	0	0	1.86	3
chr10	49514681	49647402	NR_136585	MAPK8	+	1.02197	7.4134	1	1	0	0	0	0	0	0	0.62	5.34	7.38	0.8	0.72	3.62	2.14	-1.48	-3.62	-0.9	-0.86	-3.24	-1.52	0	0	3.1	5	1.9	0	0	0	0	1.86	3
chr10	49654067	49813176	NR_144642	ARHGAP22	-	2.31358	6.74786	0.280351	0.688356	0	0	0	0	0	0	0	0	0	0	0	0	0	0.96	2	1.04	0	1.44	1.56	0	0	0	0	0	0	0	0	0	0	0
chr10	49654067	49813176	NR_144643	ARHGAP22	-	2.31358	6.74786	0.280351	0.688356	0	0	0	0	0	0	0	0	0	0	0	0	0	0.96	2	1.04	0	1.44	1.56	0	0	0	0	0	0	0	0	0	0	0
chr10	49654067	49813176	NR_144644	ARHGAP22	-	2.31358	6.74786	0.280351	0.688356	0	0	0	0	0	0	0	0	0	0	0	0	0	0.96	2	1.04	0	1.44	1.56	0	0	0	0	0	0	0	0	0	0	0
chr10	49654067	49813176	NR_144645	ARHGAP22	-	2.31358	6.74786	0.280351	0.688356	0	0	0	0	0	0	0	0	0	0	0	0	0	0.96	2	1.04	0	1.44	1.56	0	0	0	0	0	0	0	0	0	0	0
chr10	49654067	49813176	NR_144646	ARHGAP22	-	2.31358	6.74786	0.280351	0.688356	0	0	0	0	0	0	0	0	0	0	0	0	0	0.96	2	1.04	0	1.44	1.56	0	0	0	0	0	0	0	0	0	0	0
chr10	49654067	49864310	NR_045675	ARHGAP22	-	2.31358	6.74786	0.280351	0.688356	0	1.6	0.4	0	0	0	0	0	0	0	1.6	2	1.2	1	0.2	0	0	0	0	0	0	0	0	0	0.8	-0.6	-1.8	-0.4	0	0
chr10	49717894	49719632	NR_146782	ARHGAP22-IT1	-	1	6.44941	1	1	0	0	0	0	0	0	0	0	0	0	-1.08	-3	-1.92	0	1.08	3.72	3.92	1.28	1.08	3	1.92	0	0	0	0	0	0	0	0	0
chr10	50193556	50193632	NR_036182	MIR4294	-	2.62962	6.62636	0.244166	0.688356	0	0	0	0	0	0	-0.36	-0.64	0	0	0	0	0	1.08	3.72	3.92	2.36	3	1.92	-1.44	-2.92	-0.64	0	-0.36	-1	-1.72	-1.92	0	0	0
chr10	50329883	50359592	NR_038973	FAM170B-AS1	+	2.51764	6.18605	0.441902	0.886601	0	0	0	0	0	0	-1.98	-3	-1.02	0	0	0	0	0	0	1.98	3	1.02	0	0	0	0	1.98	4.32	3.02	0.68	0	1.98	3	1.02
chr10	50504327	50506938	NR_108038	C10orf71-AS1	-	69.0336	6.27115	0.0227751	0.268503	3	2.28	0	0	0	0	0	0	0	0	0	0	0	0	-0.72	-3	-2.28	0	0	0	0	0.72	3	2.28	0	1.44	5.28	2.28	0.72	3
chr10	50942686	50970425	NR_144682	OGDHL	-	1	6.52945	1	1	1	0	0	0	0	0	0	-1.5	-3	-1.5	0	0	0	0	0	-1	-2	-1	0	0	0	0	0	0	0	0	0	0	0	0
chr10	50942686	50970425	NR_144683	OGDHL	-	1	6.52945	1	1	1	0	0	0	0	0	0	-1.5	-3	-1.5	0	0	0	0	0	-1	-2	-1	0	0	0	0	0	0	0	0	0	0	0	0
chr10	50942686	50970425	NR_144684	OGDHL	-	1	6.52945	1	1	1	0	0	0	0	0	0	-1.5	-3	-1.5	0	0	0	0	0	-1	-2	-1	0	0	0	0	0	0	0	0	0	0	0	0
chr10	50942686	50970425	NR_144685	OGDHL	-	1	6.52945	1	1	1	0	0	0	0	0	0	-1.5	-3	-1.5	0	0	0	0	0	-1	-2	-1	0	0	0	0	0	0	0	0	0	0	0	0
chr10	50942686	50970425	NR_144686	OGDHL	-	1	6.52945	1	1	1	0	0	0	0	0	0	-1.5	-3	-1.5	0	0	0	0	0	-1	-2	-1	0	0	0	0	0	0	0	0	0	0	0	0
chr10	51026319	51371371	NR_130168	PARG	-	-1.59429	6.77251	0.656613	1	0	0	0	0	0	0	0	0	0	0	0	0	0	0	0	0	0	0	0	0	0	0	0	0	0	0	0	0	0	0
chr10	51026319	51371371	NR_130169	PARG	-	-1.59429	6.77251	0.656613	1	0	0	0	0	0	0	0	0	0	0	0	0	0	0	0	0	0	0	0	0	0	0	0	0	0	0	0	0	0	0
chr10	51026319	51371371	NR_136752	PARG	-	-1.59429	6.77251	0.656613	1	0	0	0	0	0	0	0	0	0	0	0	0	0	0	0	0	0	0	0	0	0	0	0	0	0	0	0	0	0	0
chr10	51026319	51371371	NR_136753	PARG	-	-1.59429	6.77251	0.656613	1	0	0	0	0	0	0	0	0	0	0	0	0	0	0	0	0	0	0	0	0	0	0	0	0	0	0	0	0	0	0
chr10	51026319	51371371	NR_136754	PARG	-	-1.59429	6.77251	0.656613	1	0	0	0	0	0	0	0	0	0	0	0	0	0	0	0	0	0	0	0	0	0	0	0	0	0	0	0	0	0	0
chr10	51026319	51371371	NR_136755	PARG	-	-1.59429	6.77251	0.656613	1	0	0	0	0	0	0	0	0	0	0	0	0	0	0	0	0	0	0	0	0	0	0	0	0	0	0	0	0	0	0
chr10	51026319	51371371	NR_136756	PARG	-	-1.59429	6.77251	0.656613	1	0	0	0	0	0	0	0	0	0	0	0	0	0	0	0	0	0	0	0	0	0	0	0	0	0	0	0	0	0	0
chr10	51253907	51371344	NR_029388	PARGP1	-	1	4.4793	1	1	0	0	0	0	0	0	0	0	0	0	0	0	0	0	0	0	0	0	0	0	0	0	0	0	0	0	0	0	0	0
chr10	51371378	51734610	NR_110767	TIMM23B	+	-20.4149	4.82081	0.537037	0.968121	0	0	0	0	0	0	0	0	0	0	0	0	0	0	0	0	0	0	0	0	0	0	0	-1.12	-2	-0.88	0	0	0	0
chr10	51371378	51747981	NR_135475	TIMM23B	+	-20.4149	4.82081	0.537037	0.968121	0	0	0	0	0	0	0	0	0	0	0	0	0	0	0	0	0	0	0	0	0	0	0	-1.12	-2	-0.88	0	0	0	0
chr10	51383523	51383727	NR_145721	SNORA74C-1	+	1	4.23558	1	1	0	0	0	0	0	0	0	0	0	0	0	0	0	0	0	0	0	0	0	0	0	0	0	0	0	0	0	0	0	0
chr10	51383523	51383727	NR_145778	SNORA74C-2	+	1	4.23558	1	1	0	0	0	0	0	0	0	0	0	0	0	0	0	0	0	0	0	0	0	0	0	0	0	0	0	0	0	0	0	0
chr10	51464143	51486327	NR_126580	AGAP7P	-	21.4101	4.478	0.305556	0.688356	0	0	0	0	0	0	0	0	0	0	0	0	0	0	0	0	0	0	0	0	0	0	0	0	0	0	0	0	0	0
chr10	51592080	51623386	NR_073029	TIMM23	-	35.0168	6.30294	0.182348	0.633637	0	0	0	0	0	0	0.84	3	2.16	0	0	0	0	0	0	0	0	0	0	0	0	0	0	-0.28	-1	-0.72	0	0	0	0
chr10	51592080	51623386	NR_073030	TIMM23	-	35.0168	6.30294	0.182348	0.633637	0	0	0	0	0	0	0.84	3	2.16	0	0	0	0	0	0	0	0	0	0	0	0	0	0	-0.28	-1	-0.72	0	0	0	0
chr10	51611022	51611226	NR_145721	SNORA74C-1	-	1	4.23558	1	1	0	0	0	0	0	0	0	0	0	0	0	0	0	0	0	0	0	0	0	0	0	0	0	0	0	0	0	0	0	0
chr10	51611022	51611226	NR_145778	SNORA74C-2	-	1	4.23558	1	1	0	0	0	0	0	0	0	0	0	0	0	0	0	0	0	0	0	0	0	0	0	0	0	0	0	0	0	0	0	0
chr10	51780941	51827563	NR_038275	FAM21EP	-	28.2135	5.89315	0.305556	0.688356	0	0	0	1.48	2.74	2.26	1.26	0.26	0	0	0	2.22	0.78	0	0	0	0	0	0	0	0	0	0	0	0	0	0	0	0	0
chr10	52384710	52391396	NR_126411	SGMS1-AS1	+	1.83981	7.14745	0.411666	0.847405	1.4	-1.4	-2.4	0	0	0.6	2.4	0	0.6	3	3.2	3.6	1.6	0.6	2.4	0.6	4.2	8.4	4.4	-2	-1.6	0	0.4	1.6	0	0	0	0	0	0
chr10	52499447	52516946	NR_135904	ASAH2B	+	35.0168	6.07442	0.182348	0.633637	0	0	0	0	0	0	1.88	0.12	0	0	0	0	2.82	3	0.18	0	0	0	0	0	0	0	0	0	0	0	0	0	0	0
chr10	52822338	52828312	NR_120678	LOC102724719	-	82.6404	6.3217	0.0161545	0.268503	0	-2.28	-3	-0.72	0	0	0	0	0	0	0	0	0	0	0	2.28	3	0.72	0	0	0.76	1	2.52	5.28	3.72	0.72	0	0	0	0
chr10	53059332	53059415	NR_030336	MIR605	+	2.51764	6.38315	0.441902	0.886601	2	0.72	1.92	3	1.08	-1.92	-1.08	0	0	0	0	0	0	0	1.92	3	1.08	0	0	0	0	1.92	1.08	0	0	0	0	0	0	0
chr10	54056607	54073888	NR_038277	PRKG1-AS1	-	-1.28005	6.77417	0.777046	1	0	0	0	0	0	0	0	0	0	0	0	0	0	0	0	0	0	0	0	0	0	0	0	0	0	0	0	0	0	0
chr10	54210636	54215032	NR_120642	LINC01468	-	2.24403	6.60619	0.296866	0.688356	0	0	0	0	0	0	0	0	0	0	0	0	0	0	0	0	0	0	0	0	0	0	0	0	0	0	0	0	0	0.72
chr10	54210636	54230293	NR_120641	LINC01468	-	2.24403	6.60619	0.296866	0.688356	0	-0.42	-3	-2.58	-0.42	-2.86	-1.72	0	-0.42	-2.58	0	0	0	0	0	0	0	0	0	0	0	0	0	0	-0.42	-3	-2.58	0	0	0
chr10	56245989	56415811	NR_134503	LOC105378311	+	2.29178	6.76105	0.54258	0.968121	0	0	0	0	0	0	0	0	0	0	0	-2.34	-0.66	0	0	0	0	2.34	3	0.66	0	2.34	0.66	3.12	4	0.88	0	0	0	0
chr10	56367633	56367717	NR_031642	MIR548F1	-	21.4101	5.92485	0.305556	0.688356	0	0	0	0	0	0	0	0	0	0	0	0	0	1.98	1.02	0	0	0	0	0	0	0	0	0	0	0	0	0	0	0
chr10	59064238	59064319	NR_037490	MIR3924	-	-1.16522	6.48147	0.892062	1	0	0	0	0	0	-0.62	-1	-0.38	-1.86	-3	0.72	3.62	2.14	0.38	0	0	0	0	0	0	0	1.86	1.14	0	0	0	0	0	0	0
chr10	60144902	60158990	NR_073073	TFAM	+	-1.00921	7.55893	1	1	0	0	0	0	0	0	0	0	-0.12	-3.12	-6	-5.84	-1.76	4.08	5.84	1.76	-3.92	-1.56	9.32	16.4	1.92	0.12	2.88	0	-0.08	-1.88	1.08	2.88	0	0
chr10	60474774	60477293	NR_027508	FAM133CP	+	-1.42	6.3343	0.656613	1	0	0.96	2	1.04	1.44	3	2.04	1	0.52	0	0	0	0	-1.44	-3	-0.12	1.56	-1.44	-1.56	-1.44	-1.56	0	0	0	0	0	0	0	0	0
chr10	60759277	60761377	NR_108046	LINC00844	+	-6.84777	6.42025	0.0223148	0.268503	0	0	-1.62	-3	-1.38	-1.62	-4.62	-4.38	-1.38	0	0	0	-1.62	-1.38	0	0	0	0	0	-1.62	-3	-1.38	0	0	1.62	3	1.38	0	0	0
chr10	60933722	60936224	NR_131782	CCEPR	-	1	6.31844	1	1	0	0	0	0	0	0	0	0	0	0	0	0	0	0	0	0	0	0	0	0	0	0	0	0	0	0	0	0	0	0
chr10	61717974	61720671	NR_024340	LINC01553	-	2.06592	6.25199	0.54258	0.968121	2.32	5.74	4.68	1.26	0	1.74	3	1.26	0	0	0	0	0	0	0	0	0	0	0	0	0	0	0	0	-1.74	-1.26	0	0	1.74	3
chr10	62776032	62786175	NR_108052	LINC00845	+	1	6.14768	1	1	0	0	0	0	0	0	0	0	0	0	0	0	0	0	0	0	0	0	0	0	0	0	0	0	0	0	0	0	0	0
chr10	63166399	63213208	NR_134507	TMEM26	-	-11.3242	6.67791	0.061028	0.388476	1.68	0.32	0	0	0	0	0	0	2.52	3	0.48	2.52	3	0.48	0	0	0	0	0	0	0	0	0	0	0	0	0	0	0	0
chr10	63172650	63213208	NR_134508	TMEM26	-	-88.3668	6.10112	0.0161545	0.268503	1.68	0.32	0	0	0	0	0	0	2.52	3	0.48	2.52	3	0.48	0	0	0	0	0	0	0	0	0	0	0	0	0	0	0	0
chr10	63212396	63253189	NR_120643	TMEM26-AS1	+	75.837	6.07184	0.0227751	0.268503	0.24	4.6	5	0.4	0	0	0	0	0	0	0	0	0	0	0	0	0	0	0	0	0	0	0	2.76	3	0.24	2.76	3	0.24	0
chr10	63239798	63242948	NR_120644	TMEM26-AS1	+	-59.2446	6.66637	0.0482191	0.318116	0	-2.88	-0.12	0	0	-2.88	-3	-0.12	0	0	0	0	0	0	0	0	0	0	0	0	0	0	0	0	0	0	0	0	0	0
chr10	63239798	63253189	NR_120645	TMEM26-AS1	+	-59.2446	6.66637	0.0482191	0.318116	0	-2.88	-0.12	0	0	-2.88	-3	-0.12	0	0	0	0	0	0	0	0	0	0	0	0	0	0	0	0	0	0	0	0	0	0
chr10	64099346	64134886	NR_104162	LOC283045	-	2.42842	6.59003	0.244301	0.688356	0	0	0	0	0	0	0	0.56	2	1.44	0.84	2.16	0	0.84	2.16	0.56	2	2.28	3	2.16	0	0	1.68	6	4.32	0.56	2	1.44	0	0
chr10	64926980	65028983	NR_134512	JMJD1C	-	1	6.00452	1	1	-3	-1.98	0	0	0	0	0	0.34	1	2.36	6.02	7.32	6	4.98	2.66	2	1.32	0	0	0	0	0.68	1.32	0	1.02	3.68	3.3	0	0	0
chr10	65132716	65132808	NR_031566	MIR1296	-	-30.1223	6.08948	0.305556	0.688356	-3	-0.48	0	0	0	0	0	0	0	0	0	0	0	0	0	0	0	0	0	0	0	0	0	0	0	0	2.52	0.48	0	0
chr10	65190334	65190962	NR_134312	LOC105378330	+	21.4101	6.29072	0.305556	0.688356	0	0	0	0	0	0	0	0	0	0	0	0	0	0	0	0	0	0	0	0	0	0	0	2.04	0.96	0	0	0	0	0
chr10	65224988	65226322	NR_027182	JMJD1C-AS1	+	3.42107	6.43735	0.19983	0.677143	0	0	0	2.28	3	0.72	2.28	3	0.72	0	0	0	0	0	0	0	0	0	0	2.28	0.72	0	0	2.28	2.24	-1.8	-0.72	2.28	0.72	0
chr10	66585284	66586634	NR_001446	ANXA2P3	+	1.96908	6.47227	0.427474	0.868182	0	2.04	3.68	1.28	0	0	0	5.44	9.36	4.56	0.64	2.04	3	0.96	0	0	-2.04	-3	-0.96	0	0	0	0	0	-2.04	-3	-0.96	0	0	2.04
chr10	66660893	66684276	NR_134456	LOC101928887	-	-1.69189	6.02592	0.666686	1	0	0	0	-0.48	-1	-0.52	0	0	0	0	0	0	0	0	0	0	0	0	0	0	0	0	0	1.44	3	1.56	0	1.44	3	1.56
chr10	67331182	67526299	NR_120647	LINC01515	+	-1.53062	6.45544	0.605193	1	0	0	0	0	0.64	0.36	0	-0.64	-2.92	-3.36	-3	-3	-3	-1.08	-1.92	-3.64	-0.16	4.56	2.16	0	1.92	3	3	1.08	0	0	0	0	0	0
chr10	68653867	68771911	NR_111911	LOC101928961	-	35.0168	5.83803	0.182348	0.633637	0.44	0	2.34	3	0.66	0	0	0	0	0	0	0	0	-2.34	-3	-0.66	0	0	-2.34	-0.66	0	2.34	3	3	0.66	0	0	0	0	0
chr10	68772023	68861309	NR_111909	LRRTM3	+	1.04997	6.59945	1	1	0	0	-1.38	-3	-1.62	0	0	0	0	0	0	0	0	1.38	3	1.62	0	0.92	2	1.08	0	0	0	0	0	0	0	0	0	0
chr10	69163108	69163168	NR_106973	MIR7151	-	1.39714	6.53641	0.742203	1	0	0	0	0	0	0	1.92	3	1.08	0	1.92	3	1.08	1.92	3	1.08	0	1.92	3	3	-0.84	-3	-1.08	0	0	0	0	0	0	0
chr10	69769703	69770640	NR_131184	POU5F1P5	-	2.7435	6.6668	0.360636	0.771995	0	0	0	0	0	0	0	0.6	3	2.4	0.6	3	2.4	0	0	0	0	0	0	-0.6	-2.4	1.2	5.4	2.4	0	0	0	0	0	0
chr10	69865873	69971773	NR_045662	MYPN	+	-5.38515	6.34205	0.178361	0.633637	0	0	0	0	0	0	0	0	0	0	0	0	0	0	0	0	0	0	-0.46	-1	-0.54	0	0	-0.46	-2.38	-4.92	-4.62	-0.7	2	1.08
chr10	69869189	69971773	NR_045663	MYPN	+	1.62457	6.46041	0.569026	0.987185	0.66	0	0	0	0	0.78	4.9	3.66	0.66	0	-2.34	-1.44	1.34	0.44	0	0	0	0	0	2.34	3	-1.68	-3	1.68	3	0.66	0	0	0	0
chr10	70100863	70166946	NR_103475	RUFY2	-	-107.782	7.03869	0.00637942	0.228458	0.48	5.36	-2	-1.76	1.64	9.24	12	12.08	12.52	6.76	3.52	-1.52	4.08	4.6	0	0	0	0.24	3	2.92	2	1.84	0	0.24	3	2.76	0	0	0	0
chr10	70100863	70167051	NR_103476	RUFY2	-	-107.782	7.03869	0.00637942	0.228458	0	-5.88	-0.12	5.88	-1.84	-2	0.94	8.84	11.94	12	12.98	7.12	4.06	-1.88	3.88	4.98	0.1	0	0	0	2.94	3	2.02	2	0.04	0	2.94	3	0.06	0
chr10	70173820	70231878	NR_102264	DNA2	-	-2.76713	5.90956	0.309443	0.688356	0	0	0	0	0	0	0	0	-1.32	-3	-0.8	-0.64	-4.88	-0.28	5.68	0.92	0.52	5	4.12	3	1.68	0	0	0	0	0	0	0	0	1.32
chr10	70242089	70277975	NR_136737	SLC25A16	-	1.73941	6.34098	0.493082	0.953706	0	0	0	0	0	0	0	0	0	0	0	0	0	0	0	0	0	0	-0.5	-1	-0.5	0	0	0	0	0	0	0	0	0
chr10	70480900	70552134	NR_104262	CCAR1	+	1.15402	7.90605	0.839627	1	0	0	0	0	2	-3	0	2	9	3	3	15	18	6	-3	-5	0	-4	5	6	-3	-1	0	2	5	0	0	0	0	0
chr10	70514928	70514995	NR_003076	SNORD98	+	82.6404	5.76574	0.0161545	0.268503	0	0	0	0	0	0	0	1.68	3	3	1.32	0	0	0	0	0	0	0	0	1.68	3	1.32	1.68	3	1.32	0	0	0	0	0
chr10	70519074	70519171	NR_031655	MIR1254-1	+	-4.12734	6.7215	0.106402	0.460612	0	0	0	0	0	0	0	0	0	0	0	0	-1.44	-1.56	0	-1.44	-3	-1.08	0.52	0	0	0	-1.44	-3	-1.56	0	0	0	0.96	3.44
chr10	70939959	70968854	NR_136626	SUPV3L1	+	1.49935	7.20012	0.543491	0.968416	-2.46	-0.54	-4.08	-8.46	-4.92	0	0.36	1.46	-0.82	0.9	5.36	7.18	7.64	6.54	8.46	6.36	7.46	4.64	2.46	0	0	0	0	0.36	2.36	3.64	1.64	0	0	0.36
chr10	70939959	70968854	NR_136627	SUPV3L1	+	1.49935	7.20012	0.543491	0.968416	-2.46	-0.54	-4.08	-8.46	-4.92	0	0.36	1.46	-0.82	0.9	5.36	7.18	7.64	6.54	8.46	6.36	7.46	4.64	2.46	0	0	0	0	0.36	2.36	3.64	1.64	0	0	0.36
chr10	70975088	70992246	NR_120648	LOC101928994	-	-1.41665	6.57142	0.840435	1	0	0	0	0	0	0	0	-0.24	-3	-2.76	0	0	0	0	0	-0.24	-3	-2.76	0	0	0	0	0	0	0	0	0	0	0	0
chr10	71211222	71267425	NR_147091	TSPAN15	+	-30.1223	6.1697	0.305556	0.688356	0	0	-1.32	-1.68	0	0	0	0	0	0	0	0	0	0	0	0	0	0	0	0	0	0	0	0	0	0	0	0	0	0
chr10	71897736	71904484	NR_073595	TYSND1	-	55.4269	6.68629	0.0482191	0.318116	0	0	0	0	0	0	0	0	0	0	0	0.96	2.04	0	0	0	0	0	0	0.96	3	2.04	0.96	2.04	0	0	0	0	0	0
chr10	71897736	71906496	NR_073580	TYSND1	-	55.4269	6.68629	0.0482191	0.318116	0	0	0	0	0	0	0	0.24	3	3.16	5	5	5.24	7.76	5	4.68	0.68	-2.52	2.76	-0.32	-3.44	3	3	3.16	4.84	2.76	0	0	0.24	3
chr10	71897736	71906496	NR_073581	TYSND1	-	55.4269	6.68629	0.0482191	0.318116	0	0	0	0	0	0	0	0.24	3	3.16	5	5	5.24	7.76	5	4.68	0.68	-2.52	2.76	-0.32	-3.44	3	3	3.16	4.84	2.76	0	0	0.24	3
chr10	71897736	71906496	NR_073582	TYSND1	-	55.4269	6.68629	0.0482191	0.318116	0	0	0	0	0	0	0	0.24	3	3.16	5	5	5.24	7.76	5	4.68	0.68	-2.52	2.76	-0.32	-3.44	3	3	3.16	4.84	2.76	0	0	0.24	3
chr10	71897736	71906496	NR_073591	TYSND1	-	55.4269	6.68629	0.0482191	0.318116	0	0	0	0	0	0	0	0.24	3	3.16	5	5	5.24	7.76	5	4.68	0.68	-2.52	2.76	-0.32	-3.44	3	3	3.16	4.84	2.76	0	0	0.24	3
chr10	71897736	71906496	NR_073592	TYSND1	-	55.4269	6.68629	0.0482191	0.318116	0	0	0	0	0	0	0	0.24	3	3.16	5	5	5.24	7.76	5	4.68	0.68	-2.52	2.76	-0.32	-3.44	3	3	3.16	4.84	2.76	0	0	0.24	3
chr10	71897736	71906496	NR_073593	TYSND1	-	55.4269	6.68629	0.0482191	0.318116	0	0	0	0	0	0	0	0.24	3	3.16	5	5	5.24	7.76	5	4.68	0.68	-2.52	2.76	-0.32	-3.44	3	3	3.16	4.84	2.76	0	0	0.24	3
chr10	71897736	71906496	NR_073594	TYSND1	-	55.4269	6.68629	0.0482191	0.318116	0	0	0	0	0	0	0	0.24	3	3.16	5	5	5.24	7.76	5	4.68	0.68	-2.52	2.76	-0.32	-3.44	3	3	3.16	4.84	2.76	0	0	0.24	3
chr10	72058725	72142406	NR_103467	LRRC20	-	1.0504	6.55518	1	1	0	0	0	0	0	0	-2.64	-3	-0.36	0	0	0	0	0	0	0	0	0	0	0	2.64	3	0.36	2.64	3	5.64	6	3.36	0.36	0.88
chr10	72058725	72142406	NR_103468	LRRC20	-	1.0504	6.55518	1	1	0	0	0	0	0	0	-2.64	-3	-0.36	0	0	0	0	0	0	0	0	0	0	0	2.64	3	0.36	2.64	3	5.64	6	3.36	0.36	0.88
chr10	72530993	72542329	NR_134532	TBATA	-	35.0168	6.31066	0.182348	0.633637	1.74	0	0	0	0	1.26	3	1.74	1.26	4.26	4.74	1.74	1.26	1.74	0	0	0	0	0	0	0.84	1.16	0	1.26	1.74	0	0	0	0	0
chr10	72530993	72542329	NR_134533	TBATA	-	35.0168	6.31066	0.182348	0.633637	1.74	0	0	0	0	1.26	3	1.74	1.26	4.26	4.74	1.74	1.26	1.74	0	0	0	0	0	0	0.84	1.16	0	1.26	1.74	0	0	0	0	0
chr10	72530993	72542329	NR_134534	TBATA	-	35.0168	6.31066	0.182348	0.633637	1.74	0	0	0	0	1.26	3	1.74	1.26	4.26	4.74	1.74	1.26	1.74	0	0	0	0	0	0	0.84	1.16	0	1.26	1.74	0	0	0	0	0
chr10	72530993	72545175	NR_134531	TBATA	-	35.0168	6.31066	0.182348	0.633637	0	0	0	0	0	0	0	0	0	0	0	0	0	0	0	0	0	0	0	0	0	0	0	0	0	1.5	3	3	3	3
chr10	72698809	72703901	NR_134314	LOC105378349	+	130.264	6.53363	0.00284366	0.228458	0	0.54	3	2.46	0.36	2	2.72	6	4.92	0.36	2	1.64	0	0	0	0	0	0	0	0	0	0.54	2.46	0	0.54	3	2.46	0	0	0
chr10	72698809	72715398	NR_134313	LOC105378349	+	130.264	6.53363	0.00284366	0.228458	0	0.54	3	2.46	0.36	2	2.72	6	4.92	0.36	2	1.64	0	0	0	0	0	0	0	0	0	0.54	2.46	0	0.54	3	2.46	0	0	0
chr10	72976980	72977985	NR_038453	UNC5B-AS1	-	1.28007	6.03982	0.871393	1	4.1	2.3	3	2.1	0	0	0	0	0	0	0	0.9	3	2.1	0	0.9	3	2.1	-0.9	-2.1	0.9	2.1	0	-0.9	-3	-2.1	0	0	0	0
chr10	73079009	73123147	NR_033413	SLC29A3	+	1.16523	6.6488	1	1	0	0	0	0	0	0	0	0.18	0.82	0	0	0	0	0.54	3.54	5.46	2.46	0.54	3	1.92	-3	-2.46	0	0	0	0	0	0	-0.54	-3
chr10	73079009	73123147	NR_033414	SLC29A3	+	1.16523	6.6488	1	1	0	0	0	0	0	0	0	0.18	0.82	0	0	0	0	0.54	3.54	5.46	2.46	0.54	3	1.92	-3	-2.46	0	0	0	0	0	0	-0.54	-3
chr10	73267909	73271677	NR_120672	CDH23-AS1	-	55.4269	6.25601	0.0482191	0.318116	0	0	0	0	0	0	0	0	0	0	0	0	0	0	0	0	0	0	0	0	-0.92	-2	-2.46	-3	-3	-3	-1.62	0	0	0
chr10	73550503	73550557	NR_106974	MIR7152	+	1	6.81641	1	1	0	0	0	0	0	0	0	0	0	0	0	0	0	0	0	0	0	0	0	0	0	0	0	0	0	0	0	0	0	0
chr10	73855789	73976892	NR_045564	ASCC1	-	1.16249	6.68114	1	1	0	0.32	2	1.68	0	0	0	0	0	0	0	0.48	3	2.52	0.96	6	5.52	3	2.52	-0.48	-3	-2.36	1.48	2.88	-2.68	-0.2	5.44	11.88	5.04	2.4
chr10	73975757	73995618	NR_038391	ANAPC16	+	1.30347	7.91312	0.6913	1	0	0	0	0	0	0	0	0.84	6.14	5.04	-5.74	3.82	12.9	0.84	6.98	11.74	3.3	-1.28	-2.02	3.58	0.44	-3	-2.58	0.42	3	3.42	6	5.16	0.42	3
chr10	73975757	73995618	NR_038392	ANAPC16	+	1.30347	7.91312	0.6913	1	0	0	0	0	0	0	0	0.84	6.14	5.04	-5.74	3.82	12.9	0.84	6.98	11.74	3.3	-1.28	-2.02	3.58	0.44	-3	-2.58	0.42	3	3.42	6	5.16	0.42	3
chr10	74451888	74647452	NR_073062	MCU	+	1.6878	7.23247	0.471874	0.933203	0	0	0	0	0	2.28	5.28	1.44	-4.56	0.84	6.8	5.72	3.48	5.28	3.72	0.72	2.28	0.72	0	0	0	0	0	0	0	0	0	0	0	0
chr10	74480786	74480858	NR_039823	MIR4676	+	21.4101	6.06567	0.305556	0.688356	-0.84	0	0	0	0	0	0	2.16	0.84	0	0	0	0	0	0	0	0	0	0	0	0	0	0	0	0	0	0	0	0	0
chr10	74653313	74692794	NR_130125	OIT3	+	1.3949	6.32703	0.757076	1	-0.78	-3	-3	-3	-2.22	0	0	0	0	0.78	3	3	3.78	5.22	2.22	0	0	0	0	0	0	0	0	0	0	0	0	0	0	0
chr10	74870132	74891586	NR_104264	NUDT13	+	-1.42389	6.97115	0.669334	1	0	0	0	0	0	1.28	2	-1.2	-3	-1.08	0	0	-1.92	-4.92	-4.08	-1.08	0	-1.92	-1.08	1.28	2	3.92	3.08	-1.2	-3	-3	-1.08	1.92	4.92	4.08
chr10	74885837	74885965	NR_145776	SNORA11F	-	-1.39763	6.22406	1	1	0	0	0	0	0	0	0	0	0	0	0	0	0	0	0	0	0	0	0	-1.4	-0.6	0	0	-2.1	-0.9	0	0	0	0	0
chr10	74894281	74927853	NR_024203	ECD	-	-1.8809	6.81776	0.588182	1	1.88	0.12	0	2.82	0.18	9.4	5.3	4.06	2.12	-2.7	-3	-18.04	-2.08	9.34	4.36	5.88	3.18	0.18	0	0	0	0	0	0	0	0.94	1.94	1.06	0.06	0
chr10	75007124	75036742	NR_038373	DNAJC9-AS1	+	-1.77948	7.81363	0.371555	0.790587	-0.56	0.52	0	0	0	3.84	4.16	-5.28	-8.6	-1.68	3	1.56	-2.4	-3.56	-2.48	-1.56	0	0	0	0	0	0	0	0	0	0	0	0	0	0
chr10	75012498	75014104	NR_134459	DNAJC9-AS1	+	1.58019	8.28619	0.4802	0.94782	0	-0.96	-3.88	-3.04	2.76	-2.76	-7.8	8.32	13.8	8.24	8	4.16	1.12	7.72	5.12	3.08	3.96	-0.8	2.84	7.8	5.12	0.2	2.88	3.96	1.12	2.92	3	0.12	0	0
chr10	75012498	75014104	NR_134460	DNAJC9-AS1	+	1.58019	8.28619	0.4802	0.94782	0	-0.96	-3.88	-3.04	2.76	-2.76	-7.8	8.32	13.8	8.24	8	4.16	1.12	7.72	5.12	3.08	3.96	-0.8	2.84	7.8	5.12	0.2	2.88	3.96	1.12	2.92	3	0.12	0	0
chr10	75012498	75036742	NR_134458	DNAJC9-AS1	+	1.58019	8.28619	0.4802	0.94782	0	-0.96	-3.88	-3.04	2.76	-2.76	-7.8	8.32	13.8	8.24	8	4.16	1.12	7.72	5.12	3.08	3.96	-0.8	2.84	7.8	5.12	0.2	2.88	3.96	1.12	2.92	3	0.12	0	0
chr10	75255509	75267067	NR_132103	PPP3CB-AS1	+	-2.29354	7.869	0.194283	0.667921	0	0	0	0	0	0.36	0.92	-3.28	0	-0.9	-4.1	0.36	0.74	-5.18	-4.56	1.28	-2.18	-3	-3.54	-5.46	-3	-3	-2.46	0	0	0	0	0.36	2	1.64
chr10	75255509	75267067	NR_132104	PPP3CB-AS1	+	-2.29354	7.869	0.194283	0.667921	0	0	0	0	0	0.36	0.92	-3.28	0	-0.9	-4.1	0.36	0.74	-5.18	-4.56	1.28	-2.18	-3	-3.54	-5.46	-3	-3	-2.46	0	0	0	0	0.36	2	1.64
chr10	75257295	75313098	NR_135250	USP54	-	1.16249	6.84122	1	1	0	0	0	0	-0.12	-3	-2.88	0	0.12	3	2.88	0	0	0	0	0	0	0	0.12	3	2.88	0	0	0	0	0	0	0	0	0
chr10	75257295	75351108	NR_135249	USP54	-	1.16249	6.84122	1	1	3	0.48	0	0	0	0	0	0	0	0	0	1.68	2	0.32	0	0	0	0	0	0	0	0	-2.52	-3	-0.48	0	0	0	0	0
chr10	75257295	75351108	NR_146997	USP54	-	1.16249	6.84122	1	1	3	0.48	0	0	0	0	0	0	0	0	0	1.68	2	0.32	0	0	0	0	0	0	0	0	-2.52	-3	-0.48	0	0	0	0	0
chr10	75257295	75351108	NR_146998	USP54	-	1.16249	6.84122	1	1	3	0.48	0	0	0	0	0	0	0	0	0	1.68	2	0.32	0	0	0	0	0	0	0	0	-2.52	-3	-0.48	0	0	0	0	0
chr10	75458908	75490272	NR_026592	BMS1P4	-	21.4101	5.08667	0.305556	0.688356	0	0	0	-3.36	-3.2	3.48	4.2	4.8	10.36	11.88	12.12	8.52	3.32	2	2.56	1.32	0	0	0	0	0	0	0	0	0	0	0	0	0	0
chr10	75490319	75491529	NR_048575	GLUD1P3	+	1.37325	7.41821	0.632161	1	0	0	0	1.14	2.62	2	3.14	8.04	12.24	11.76	10.72	5.1	3.9	3.96	-2.9	-3.72	0	0	0	0	0	0	0	0	-1.14	-3	-1.86	0	-1.14	-3
chr10	75556271	75561157	NR_038357	ZSWIM8-AS1	-	1.0504	6.48357	1	1	1.72	2	0.28	0	0	1.72	0.28	1.72	2	0.28	0	-2.58	-3	-0.42	0	-0.86	-1	-0.14	0	0	2.58	3	0.42	2.58	3	-1.3	-0.28	-2.58	-3	-0.42
chr10	75880014	75910843	NR_135191	AP3M1	-	69.0336	6.52481	0.0227751	0.268503	0.84	6.28	6.88	-0.28	-1.3	3.28	4.3	0	-0.42	-3	-2.16	3	2.16	-2.58	0.42	2.58	-1.26	-9.14	-9.58	-6.02	0.42	3	2.58	0.28	1.72	0	-0.42	-3	-2.58	0
chr10	76266255	76289082	NR_120673	LOC102723439	-	-1.41665	6.8348	0.840435	1	0	1.08	1.92	0	0	0	0	0	0	0	0	0	0	0	0	0	0	0	0	0	0	-1.08	-3	-1.92	0	-1.08	-3	-1.92	0	0
chr10	76672543	76696160	NR_134476	LOC101929165	+	-10.7074	5.80698	1	1	0	0	0	0	0	0	0	0	0	0	0	0	0	0	0	0	0	0	0	0	-0.86	-0.14	0	0	0	0	0	0	0	0
chr10	76781490	76781549	NR_145812	SNORD172	+	-1.06888	6.33009	1	1	0	-2.4	-3	-0.6	0	-2.4	-3	-0.6	0	0	0	0	0	0	0	0	0	0	0	0	0	0	0	0	1.6	0.4	0	4.8	6	1.2
chr10	77039483	77161652	NR_120651	ZNF503	-	1.61421	6.16303	0.818193	1	0	0	-2.88	-0.12	-2.88	-3	2.76	3	3	-1.8	-2	-0.08	-5.76	-0.24	2.88	0.12	2.88	3	0.12	2.88	0.12	-2.88	2.76	0.12	1.92	-0.88	-0.04	0	0	0
chr10	77056140	77121436	NR_038223	ZNF503-AS1	+	55.4269	6.29695	0.0482191	0.318116	0	0	0	0	0	0	0	0	0	1.6	0.4	0	0	1.6	2	1.2	1	0.2	0	0	0	0	0	0	0	2.4	3	0.6	0	0
chr10	77056140	77121436	NR_038224	ZNF503-AS1	+	55.4269	6.29695	0.0482191	0.318116	0	0	0	0	0	0	0	0	0	1.6	0.4	0	0	1.6	2	1.2	1	0.2	0	0	0	0	0	0	0	2.4	3	0.6	0	0
chr10	77056140	77121436	NR_038225	ZNF503-AS1	+	55.4269	6.29695	0.0482191	0.318116	0	0	0	0	0	0	0	0	0	1.6	0.4	0	0	1.6	2	1.2	1	0.2	0	0	0	0	0	0	0	2.4	3	0.6	0	0
chr10	77056140	77121436	NR_038226	ZNF503-AS1	+	55.4269	6.29695	0.0482191	0.318116	0	0	0	0	0	0	0	0	0	1.6	0.4	0	0	1.6	2	1.2	1	0.2	0	0	0	0	0	0	0	2.4	3	0.6	0	0
chr10	77161285	77168740	NR_024421	ZNF503-AS2	+	-1.24699	7.69628	0.785001	1	0	-0.7	1.1	0.6	2.1	-1.2	-0.9	2.1	0.9	2.1	3	0.9	2.1	0.9	-4.2	-1.8	-1.4	-2	1.5	3	3	-1.2	-3	-0.9	-2.1	-0.9	0	0	0	0
chr10	77162654	77168740	NR_110301	ZNF503-AS2	+	-2.76713	6.69402	0.309443	0.688356	0	0	0	0.24	3	2.76	-0.24	-3	-2.76	0	0	0	0	0	0	0	0	-0.24	-3	-2.76	0	0	0	0	0	0	0	0	0	0
chr10	77162811	77168740	NR_110299	ZNF503-AS2	+	-1.41665	6.64359	0.840435	1	0.66	3	2.34	-0.66	-3	-2.34	0	0	0	0	0	0	0	0	-0.66	-3	-2.34	0	0	0	0	0	0	0	0	0	0	0	0.66	3.66
chr10	77163513	77168740	NR_024422	ZNF503-AS2	+	2.7435	6.09441	0.360636	0.771995	-0.78	-3	-2.22	0	0	0	0	0	0	0	0	0	0	0	0.78	3.78	5.22	2.22	0	0.78	2.22	0	0	0	0	0	0	0	0.78	2.74
chr10	77163634	77168740	NR_110300	ZNF503-AS2	+	103.05	5.92764	0.00637942	0.228458	-0.96	0	0	0	0	0	0	0	0	0	0	0	2.04	5.04	3.96	0.96	0	2.04	0.96	0	0	0	0	0	0	0	2.04	2.32	0.64	2.04
chr10	77163922	77168740	NR_110302	ZNF503-AS2	+	103.05	5.71363	0.00637942	0.228458	0	0	0	0	0	0	1.32	4.32	4.68	1.68	0	1.32	1.68	0	0	0	0	0	0	0	1.32	2.56	1.12	1.32	3	1.68	0	0	0	0
chr10	77168914	77171082	NR_110304	LOC101929234	+	4.09865	6.87148	0.137436	0.542474	0	0	0	0	0	0	-0.84	-3	-2.16	0	0.84	3	3.56	4.44	3.56	4.16	2	2	1.44	0	0	0	0	0	0	0	0	0	0.84	3
chr10	77312215	77312311	NR_030337	MIR606	+	-78.6594	6.42069	0.0227751	0.268503	0	0	0	0	0	0	0	0	0	0	0	0	0	0	0	-0.6	-1.4	0	-0.9	-3	-2.1	-0.9	-3	-2.1	0	0	0	0	0	0
chr10	77407266	78317133	NR_131178	LRMDA	+	-59.2446	5.54213	0.0482191	0.318116	-3	-3	-3	-2.04	0	0	0	0	0	0	0	0	0	0	0	0	0	0	0	0	0	0	0	0	0	0	0	0	0	0
chr10	77472212	77503606	NR_132791	LOC105378367	+	69.0336	6.53071	0.0227751	0.268503	0.72	3	3	2.28	0	0	0	0.48	2	1.52	0	0.48	2	1.52	0	0	0	0	0	0	0	0	0	0	0	0	0	0	0	0
chr10	78647801	78738351	NR_120655	KCNMA1-AS1	+	1	6.24152	1	1	0	0	0	0	0	0	0	0	0	0	0	0	0	0	0	0	0	0	0	0	0	0	0	0	0	0	0	0	0	0.06
chr10	78900588	78909858	NR_120654	KCNMA1-AS2	+	2.31358	6.72236	0.280351	0.688356	0	0	0	0	4.56	2.96	0.48	0	0	0	0	2.28	3	0.72	0	4.56	6	-0.84	-3	-0.72	0	0	0	0	0	0	0	2.28	0.72	0
chr10	79110629	79136371	NR_126365	KCNMA1-AS3	+	1	5.33511	1	1	0	0	0	0	0	0	0	0	0	0	0	0	0	0	0	0	0	0	0	0	0	0	0	0	0	0	0	0	0	0
chr10	79686569	79689583	NR_024585	DLG5-AS1	+	-2.04154	7.06621	0.315459	0.697266	0	0.76	2	2	2	3.52	3.72	-1.52	-3.62	-1.86	0.38	0.62	-2.66	-5.48	-1.86	0	0	0	0	0	0	0	0	0	0	0	0	-1.14	-3	-1.86
chr10	80008381	80012402	NR_038985	LINC00856	+	28.2135	6.92291	0.305556	0.688356	0	0	0	0	0	0	0.62	1	0.38	0	0	0	0	0	0	0	0	0	0	0	0	0	0	0	1.86	3	1.14	0	0	0
chr10	80027084	80039970	NR_073447	LINC00595	+	96.2471	6.65386	0.00856416	0.236564	0	0	0	0	0	0	0	0	0	0	0	0	2.04	3	0.96	2.04	5.04	1.92	1.36	0.64	2.04	3	0.96	0	0	0	0	0	0	0
chr10	80703082	80827205	NR_015429	ZMIZ1-AS1	-	21.4101	6.14384	0.305556	0.688356	0	0	0	0	0	0	0.9	1	0.1	0	0	0	0	0	0	0	0	0	0	0	0	0	0	0	0	0	0	0	0	0
chr10	80703082	80827205	NR_024429	ZMIZ1-AS1	-	21.4101	6.14384	0.305556	0.688356	0	0	0	0	0	0	0.9	1	0.1	0	0	0	0	0	0	0	0	0	0	0	0	0	0	0	0	0	0	0	0	0
chr10	80703082	80827205	NR_024431	ZMIZ1-AS1	-	21.4101	6.14384	0.305556	0.688356	0	0	0	0	0	0	0.9	1	0.1	0	0	0	0	0	0	0	0	0	0	0	0	0	0	0	0	0	0	0	0	0
chr10	81266125	81270738	NR_136624	LOC729815	-	62.2303	6.40677	0.0327643	0.2861	0	0	0	0	0	0	0	0	0	0	0	0	0	0	0	0	0	0	0	0	0	0	0	0	0	0	0	0	0	0
chr10	81267358	81270738	NR_136625	LOC729815	-	1	5.57051	1	1	0	0	0	0	0	0	0	0	0	0	0	0	0	0	0	0	0	0	0	0	0	0	0	0	0	0	0	0	0	0
chr10	81388513	81422941	NR_134315	LOC105378385	-	-1.74768	6.64562	0.492951	0.953706	0	0	0	0	0	0	-0.54	-2.46	0	0	0	0	0	0	0	0	0	0	0	0	0	0	0	0	0	0	0	0	0	0
chr10	81442730	81448650	NR_027512	BEND3P3	+	41.8202	5.71762	0.113277	0.460612	0	0	0	0	0	0	0	0	0	0	0	0	0	1.8	3	1.2	1.2	2	0.8	0	0	0	0	0	0	0	0	0.6	1	0.4
chr10	81451255	81586350	NR_120613	NUTM2B-AS1	-	21.4101	5.13108	0.305556	0.688356	0	0	0	3	3	0	-2	-2	0	0	0	0	0	0	2	2	0	-3	0	0	0	0	0	0	0	0	0	0	0	0
chr10	81522327	81586350	NR_120611	NUTM2B-AS1	-	21.4101	4.81191	0.305556	0.688356	0	0	0	3	3	0	-2	-2	0	0	0	0	0	0	2	2	0	-3	0	0	0	0	0	0	0	0	0	0	0	0
chr10	81557589	81586350	NR_120612	NUTM2B-AS1	-	1	4.75736	1	1	0	0	0	3	3	0	-2	-2	0	0	0	0	0	0	2	2	0	-3	0	0	0	0	0	0	0	0	0	0	0	0
chr10	81585657	81587358	NR_029407	LOC642361	+	-1.42123	5.92429	0.705513	1	0	0	0	0	0	0	0	0	0	0	0	0	0	0	0	-0.42	-2.58	0.28	2	1.72	0	0	0	0	0	-0.28	-2	-1.72	0.42	3
chr10	81664653	81691557	NR_033857	BMS1P21	+	1	5.8157	1	1	0	0	0	0	0	0	0	0	0	0	0	0	0	0	0	0	0	0	0	0	0	0	0	0	0	0	0	0	0	0
chr10	81679933	81682875	NR_002724	MBL1P	+	-59.2446	6.52836	0.0482191	0.318116	0	0	0	0	0	0	0	0	-1.98	-3	-1.02	0	0	0	0	0	0	0	0	0	0	0	0	0	0	0	0	0	0	-1.98
chr10	81805988	81838949	NR_027428	TMEM254-AS1	-	-59.2446	5.6346	0.0482191	0.318116	0	0	0	0	0	-0.06	-2.94	0.06	3.06	6	6	5.96	4.12	9.92	5.94	2.94	0	0.04	2	1.96	0	0.06	2.94	0	-0.06	-3	-2.94	0	0	0
chr10	81805988	81838949	NR_027429	TMEM254-AS1	-	-59.2446	5.6346	0.0482191	0.318116	0	0	0	0	0	-0.06	-2.94	0.06	3.06	6	6	5.96	4.12	9.92	5.94	2.94	0	0.04	2	1.96	0	0.06	2.94	0	-0.06	-3	-2.94	0	0	0
chr10	81805988	81838949	NR_027430	TMEM254-AS1	-	-59.2446	5.6346	0.0482191	0.318116	0	0	0	0	0	-0.06	-2.94	0.06	3.06	6	6	5.96	4.12	9.92	5.94	2.94	0	0.04	2	1.96	0	0.06	2.94	0	-0.06	-3	-2.94	0	0	0
chr10	81805988	81838949	NR_027431	TMEM254-AS1	-	-59.2446	5.6346	0.0482191	0.318116	0	0	0	0	0	-0.06	-2.94	0.06	3.06	6	6	5.96	4.12	9.92	5.94	2.94	0	0.04	2	1.96	0	0.06	2.94	0	-0.06	-3	-2.94	0	0	0
chr10	81805988	81838949	NR_027432	TMEM254-AS1	-	-59.2446	5.6346	0.0482191	0.318116	0	0	0	0	0	-0.06	-2.94	0.06	3.06	6	6	5.96	4.12	9.92	5.94	2.94	0	0.04	2	1.96	0	0.06	2.94	0	-0.06	-3	-2.94	0	0	0
chr10	81839000	81852307	NR_072984	TMEM254	+	3.80644	6.99494	0.0684026	0.414329	2	0	0	3	6	10	4	6	6	6	3	0	-3	0	0	0	0	0	0	0	0	0	0	0	0	0	0	0	3	0
chr10	81839000	81852307	NR_072985	TMEM254	+	3.80644	6.99494	0.0684026	0.414329	2	0	0	3	6	10	4	6	6	6	3	0	-3	0	0	0	0	0	0	0	0	0	0	0	0	0	0	0	3	0
chr10	81839000	81852307	NR_072986	TMEM254	+	3.80644	6.99494	0.0684026	0.414329	2	0	0	3	6	10	4	6	6	6	3	0	-3	0	0	0	0	0	0	0	0	0	0	0	0	0	0	0	3	0
chr10	81839000	81852307	NR_072987	TMEM254	+	3.80644	6.99494	0.0684026	0.414329	2	0	0	3	6	10	4	6	6	6	3	0	-3	0	0	0	0	0	0	0	0	0	0	0	0	0	0	0	3	0
chr10	81891438	81904820	NR_138551	PLAC9	+	-1.01898	6.45035	1	1	3	-1.56	-0.72	0	2.28	3	0.72	2.28	3	3	3	0.72	0	0	0	0	0	-0.76	-1	-0.24	0	0	0	0	0	0	-2.28	-5.28	-3.72	0.8
chr10	81967465	81979413	NR_038464	LINC00857	+	-1.40692	5.99316	0.744784	1	0	0.9	2.1	0	0	0	-0.9	-3	-2.1	0	0	0	0	0	0	0	0	0	0	0	0	0	0	0	0	0	0	0	0	0
chr10	82007513	82015164	NR_136612	LOC100130698	+	1	5.14079	1	1	0	0	0	0	0	0	0	0	0	0	0	0	0	0	0	0	0	0	0	0	0	0	0	0	0	0	0	0	0	0
chr10	82104500	82127829	NR_070308	DYDC2	+	-1.24402	6.43998	1	1	0	0	3	3	0	0	0	0	0	0	0	0	0	-3	-3	0	-1	-1	0	-1	0	0	3	3	0	0	0	0	0	0
chr10	82104500	82127829	NR_070309	DYDC2	+	-1.24402	6.43998	1	1	0	0	3	3	0	0	0	0	0	0	0	0	0	-3	-3	0	-1	-1	0	-1	0	0	3	3	0	0	0	0	0	0
chr10	82289352	82295698	NR_120661	LOC101929574	-	-10.7074	6.56964	1	1	0	0	0	0	0	0	-0.12	-3	-2.88	0	0	0.08	2	1.92	0.12	3	2.88	0	0	0	0	0	0	0	0	0	0	0	0	0
chr10	82291005	82292879	NR_120662	LOC102723703	+	41.8202	6.31944	0.113277	0.460612	0	0	0	0	0	0	0	0	0	0	0	0	0	0	0	0	0	0	0	0	0	0.3	3	2.7	0	0.3	3	2.7	0	0
chr10	83988769	83992676	NR_120666	NRG3-AS1	-	-49.5371	6.44527	0.0728207	0.414329	0	0	0	0	0	0	0	0	0	0	0	0	1.44	3	2.52	1.04	0	0	0	0	0	0	0	0	0	0	0	0	0	0
chr10	85432161	85436845	NR_134317	LOC105378397	-	3.46194	6.86687	0.0982008	0.460612	0	0	0	0	0	0	0	0	0	0	0	0	0	0	0	-0.3	-3	-2.7	0	0	0	0	0.3	3	2.7	0	0	0	0	0
chr10	85926983	85931832	NR_134505	HOST2	-	-1.40692	6.24328	0.744784	1	0	0	0	0	0	0	0	0	0	0	0	0	0	0	-1.08	-3	-1.92	0	0	0	0	0	0	1.08	3	1.92	0	1.08	3	3
chr10	86039735	86054415	NR_038220	LINC00858	+	62.2303	5.39365	0.0327643	0.2861	1.4	0.6	0	0	0	0.7	1	2.4	5.1	1.8	0	0	0	0	0	0	0	0	0	0	0	0	0	0	0	0	0	0	0	0
chr10	86953176	86958661	NR_120668	LINC01519	-	109.854	6.62187	0.00481584	0.228458	0	0	0	0	0	0	0	0	0	0	0	-2.34	1.68	3	-1.68	-0.66	0	0	0	0	0	2.34	5.34	1.32	0	2.34	3	0.66	0	2.34
chr10	86953176	86958694	NR_120667	LINC01519	-	109.854	6.62187	0.00481584	0.228458	0	0	0	0	0	0	0	0	0	0	0	-0.36	-2.28	3	2.28	-2.64	0	0	0	0	0	0.36	3.36	5.28	0	0.36	3	2.64	0	0.36
chr10	87191698	87192528	NR_120669	LOC101929646	-	103.05	6.43051	0.00637942	0.228458	0	0	0	0	0	0	0	0	0	0	0	1.32	3	1.68	1.32	3	1.68	0	0	0	0	0	0	1.32	3	1.68	0	0	0	1.32
chr10	87192618	87208713	NR_120670	LOC101929662	+	82.6404	6.08651	0.0161545	0.268503	0	1.08	3	1.92	1.08	3	1.92	0	0	0	0	0	0	0	0	0	0	0	0	0	0	0	0	1.08	4.08	4.92	1.92	0	0	0
chr10	87209348	87251758	NR_120671	LINC01520	+	-2.76713	6.44236	0.309443	0.688356	0.12	0	0	0	0	0	0	0	0	0	0	0	0	0	0	-2.88	-3	-3	-3	-0.12	0	0	0	0	0	0	0	0	0	0
chr10	87337487	87366972	NR_038986	GRID1-AS1	+	-3.50576	6.25391	0.126068	0.502686	-0.78	0	-2.22	-0.78	0	0	0	0	0	0	0	0	2.22	0.78	0	2.22	0.78	0	0	0	-2.22	-3	-0.78	-2.22	-3	-0.78	0	0	0	0
chr10	88024450	88024545	NR_029907	MIR346	-	2.51764	6.43048	0.441902	0.886601	0	0.3	3	3	3	3	2.7	0	-0.3	-2.7	0	0	0	0	0	0	0	0	0.2	2	1.8	0	0	0	0	0	0	0	0.3	3
chr10	88998423	89102315	NR_024397	NUTM2A-AS1	-	-2.09987	5.76053	0.485618	0.95038	0	0	0	0	0	0	0	0	0	-2.1	-3	-5.1	-3.9	3.3	6	3.9	0.9	0	0	0	0	0	0	0	0	0	0	0	0	0
chr10	89102167	89103331	NR_029408	LINC00863	+	-1.06929	5.88297	1	1	0	0	0	0	0	0	1.02	4.02	6	2.94	-4.02	-4.98	-3	-1.98	0	0	0	0	0	0	0	0	0	0	0	0	0	0	0	0
chr10	89102492	89117059	NR_135292	LINC00863	+	-1.06929	5.88297	1	1	2.52	5.52	6	-1.56	-5.52	-3.48	-3	-0.48	0	0	0	0	0	0	0	0	0	0	0	0	0	0	0	0	0	0	0	0	0	0
chr10	89156330	89167457	NR_046091	LINC00864	-	-59.2446	5.86907	0.0482191	0.318116	0	0	0	0	0	0	7.74	1.26	0	0	0	1.72	2	0.28	0	0	0	0	0	0	0	0	0	0	0	0	0	0	0	0
chr10	89263637	89263711	NR_039825	MIR4678	+	1.13798	7.13023	0.882368	1	0	0	0	0	0	0	0	0	0	0	0	0	0	0	0	0	0	0	0	0	0	0	0	-0.74	-1	7.88	6.56	3.52	0.78	2.22
chr10	89511268	89577988	NR_135914	ATAD1	-	-59.2446	6.35719	0.0482191	0.318116	0	0	0	0	-0.72	-2.28	0.72	3	3.24	2.32	-0.36	8.96	9.12	0.24	-0.2	-2.32	3.96	5.32	-0.72	-2.28	0.72	3	3	2.28	0	0	0	0	0	0
chr10	89578069	89605369	NR_028492	CFL1P1	+	1.05109	7.33296	0.965455	1	2.66	5.48	0.34	-2.1	0.62	4.56	10.48	3.82	-0.34	3.62	3	1.86	-1.14	-1.86	0	0	0	0	0	0	0	0	0	0	0	0	0	0	0	0
chr10	90692440	90699731	NR_125373	ACTA2-AS1	+	-1.41467	6.44477	0.818193	1	0.6	0	0	0	0	0	0	0	0	0	0	0	0	0	2.4	3	0.6	0	0	1.6	0.4	-1.6	-0.4	0	0	0	0	0	-2.4	-0.6
chr10	90750315	90776818	NR_028033	FAS	+	1.72377	7.05489	0.443239	0.888229	-0.9	-3	-2.1	-0.9	-3	-2.1	0	0	0	0	0	-0.9	-3	-2.1	-0.9	-3	-1.2	3	2.1	1.8	6.9	8.1	5.7	6.5	10.3	8.6	3	3.9	3.3	-3
chr10	90750315	90776818	NR_028034	FAS	+	1.72377	7.05489	0.443239	0.888229	-0.9	-3	-2.1	-0.9	-3	-2.1	0	0	0	0	0	-0.9	-3	-2.1	-0.9	-3	-1.2	3	2.1	1.8	6.9	8.1	5.7	6.5	10.3	8.6	3	3.9	3.3	-3
chr10	90750315	90776818	NR_028035	FAS	+	1.72377	7.05489	0.443239	0.888229	-0.9	-3	-2.1	-0.9	-3	-2.1	0	0	0	0	0	-0.9	-3	-2.1	-0.9	-3	-1.2	3	2.1	1.8	6.9	8.1	5.7	6.5	10.3	8.6	3	3.9	3.3	-3
chr10	90750315	90776818	NR_028036	FAS	+	1.72377	7.05489	0.443239	0.888229	-0.9	-3	-2.1	-0.9	-3	-2.1	0	0	0	0	0	-0.9	-3	-2.1	-0.9	-3	-1.2	3	2.1	1.8	6.9	8.1	5.7	6.5	10.3	8.6	3	3.9	3.3	-3
chr10	90750315	90776818	NR_135313	FAS	+	1.72377	7.05489	0.443239	0.888229	-0.9	-3	-2.1	-0.9	-3	-2.1	0	0	0	0	0	-0.9	-3	-2.1	-0.9	-3	-1.2	3	2.1	1.8	6.9	8.1	5.7	6.5	10.3	8.6	3	3.9	3.3	-3
chr10	90751044	90776818	NR_135314	FAS	+	4.61029	6.9056	0.0348643	0.30184	-2.64	-3	2.28	3	0.36	5.28	8.64	6.36	5.12	9.4	10.88	3.96	3	5.64	-1.92	-3	-0.36	0	0	0	0	0	2.64	3	0.36	0	0	0	0	0
chr10	90751044	90776818	NR_135315	FAS	+	4.61029	6.9056	0.0348643	0.30184	-2.64	-3	2.28	3	0.36	5.28	8.64	6.36	5.12	9.4	10.88	3.96	3	5.64	-1.92	-3	-0.36	0	0	0	0	0	2.64	3	0.36	0	0	0	0	0
chr10	90751180	90752732	NR_028371	FAS-AS1	-	9.06753	6.68656	0.00803097	0.236564	0	0	0	0	0	0	0	0	0	0	0	0	0	0	0	0	0	0	0	0	0	0	0	0	0	0	0	0	0	1.08
chr10	90823091	90823168	NR_039827	MIR4679-2	-	103.05	6.24699	0.00637942	0.228458	0	0	0	0	0	1.92	3	1.08	0	1.92	3	3	4.92	4.08	1.08	0	0	0	0	0	0	0	0	0	0	0	0	0	-1.92	-3
chr10	90823092	90823167	NR_039826	MIR4679-1	+	103.05	6.24699	0.00637942	0.228458	0	0	0	0	0	0	0	2.52	5.52	3.48	3	3	0.48	0	2.52	3	0.48	0	0	0	0	0	0	0	0	0	2.52	3	0.48	0
chr10	91215747	91227908	NR_120614	SLC16A12-AS1	+	-4.05598	6.41823	0.309443	0.688356	1.88	2	-2.7	-0.18	0	0	0	0	0	0	0	0	0	0	0	0	0	0	0	0	-2.82	-3	-0.18	0	0	0	0	0	0	0
chr10	91352503	91352584	NR_029524	MIR107	-	-2.06222	6.59873	0.744784	1	0	0	0	0	0	0	0	0	0	0	0	0	0	0	0	0	0	0.64	2	1.36	0	0	0.32	0.68	0	0	-0.64	-0.4	3.64	3.4
chr10	91451056	91457685	NR_026835	FLJ37201	-	82.6404	6.5203	0.0161545	0.268503	0	0	0	0	0	0	0.9	3	2.1	0.9	3	2.1	0.9	2.1	0	0	0	0	0.9	2.1	0.3	1	0.7	0	0	0	0	0	0	0
chr10	91589249	91600618	NR_038382	LINC00865	+	21.4101	6.52343	0.305556	0.688356	0	0	0	0	0	0	0	0	0	0	0	0	0	0	0	0	0	0	0	0	2.94	3	0.06	0	0	0	0	0	0	0
chr10	91675245	91717130	NR_110655	LINC01375	-	-3.86017	6.58754	0.675179	1	-3	-1	2	1.2	0	0	0	1.2	3	1.8	1.2	3	1.8	0	0	0	0	0	0	0	0	0	0	0	0	0	0	0	0	0
chr10	92162277	92300562	NR_110657	LOC101926942	-	69.0336	5.81002	0.0227751	0.268503	0	-2.28	-3	-0.72	0	0	0	0	2.28	3	2.24	2	2.76	3	0.72	0	0	0	0	0	0	0	0	0	0	0	0	0	0	0
chr10	92707056	92751889	NR_131214	XLOC_008559	+	-1.42	5.9626	0.656613	1	2.64	0	0	-0.36	-3	-2.64	0	-0.36	-3.36	-5.64	-2.64	0	0	0	0	0	0	0	0.36	3	2.64	0.36	3	2.64	0	0	0	0	0	0
chr10	92792922	92801012	NR_134319	LOC105378430	+	21.4101	6.51039	0.305556	0.688356	0	0	0	0	0	0	0	0	0	0	0	0	0	0	0	0	0	0	0	0	0	1.32	3	1.68	0	0	0	0	0	0
chr10	92805564	92821916	NR_047467	LINC00502	+	1.16249	6.49234	1	1	2	1.44	0	0	0	0	0.84	3	2.16	0	0	0	0	0	0	0	0	0	0	0	0	0	0	0	0	0	0	0	-0.84	-3
chr10	92911760	92912837	NR_002779	NUDT9P1	-	1	6.78606	1	1	0	0	0	0	0	0	0	0.78	3	2.22	0	0	0	0	0	0	0	0	0	0	0	0	0	0	0	0	0	0	0	0
chr10	92922768	92987717	NR_046435	PCGF5	+	-2.80939	6.63611	0.243647	0.688356	0	0.72	2	1.28	0	1.08	1.92	-1.08	-3	-1.92	0	0	0	0	0.36	1	0.64	0	0	0	0	0	0	-1.08	-3	-1.92	0	-1.08	-3	-1.92
chr10	92980358	92987717	NR_046310	PCGF5	+	1	6.09608	1	1	0	0	0	0	0	0	0	0	0	0	0	0	0	0	0	0	0	0	0	0	0	0	0	0	0	0	0	0	0	0
chr10	93066718	93371217	NR_024467	HECTD2-AS1	-	41.8202	5.89641	0.113277	0.460612	0	0.66	1	0.34	0	0	0	0	0	0	0	1.98	3	1.02	0	0	0	0	1.98	3	1.02	0	0	0	0	0	0	0	0	0
chr10	93170041	93274585	NR_104291	HECTD2	+	3.23227	7.20713	0.111207	0.460612	3	2.18	2	0.36	0	3.28	6.46	3.72	0.54	-2.46	-0.54	0	0	0	2.46	4.64	0.9	2.46	3	2.18	0.36	0	0	0	0	0	0	0	0	0
chr10	93170041	93274585	NR_145526	HECTD2	+	3.23227	7.20713	0.111207	0.460612	3	2.18	2	0.36	0	3.28	6.46	3.72	0.54	-2.46	-0.54	0	0	0	2.46	4.64	0.9	2.46	3	2.18	0.36	0	0	0	0	0	0	0	0	0
chr10	93542595	93557953	NR_108070	TNKS2-AS1	-	2.04852	6.09372	0.553371	0.968416	-1.12	1.82	-8.34	-2.42	5.52	1.3	5.7	10.7	3.48	2.06	4.82	6.88	4.18	-2.58	-1.12	1.82	0.12	0	0	0	0	0	0	0	0	0	-2.82	-0.18	0	0
chr10	93542595	93558048	NR_108071	TNKS2-AS1	-	2.04852	6.09372	0.553371	0.968416	5.64	-2.92	-0.88	1.56	-8.72	-1.68	5.8	1.2	6.2	10.68	2.96	2.12	5.08	6.88	3.72	-2.92	-0.88	1.92	0	0	0	0	0	0	0	0	0	-0.12	-2.88	0
chr10	94178417	94179363	NR_038243	MARK2P9	+	1.04997	6.3849	1	1	0	0	0	0	0	-1.02	-3	-1.98	0	0	0	0	0	0	0	0	0	1.02	2.66	2	1.32	0	0	0	0	0	0	0	0	0
chr10	94211440	94333852	NR_136399	IDE	-	-3.13208	6.63397	0.191365	0.658655	0	0	0	0	0	1.92	2	2	0.08	0	2.88	0.12	0	2.88	0.12	2.88	3	3	3	0.12	0.96	3.88	3.04	0.12	0.96	1	0.04	-2.88	-0.12	0
chr10	95427639	95462329	NR_144635	FRA10AC1	-	-4.58075	6.04889	0.0832307	0.457814	0	0	-2.52	-3.9	0.26	-0.1	-0.48	2.58	1.58	-1.94	-3.48	6.3	12.48	6.48	5.52	7.74	3.06	-1	-0.58	0	0	0	0	0	0	0	0	0	0	0
chr10	95517565	95557931	NR_131777	LGI1	+	-2.76713	5.99263	0.309443	0.688356	0	0	0	0	0	0	0	0	0	0	0	0	-0.9	-3	-3	-2.1	0	0	0	0	0	0	0	0	0	0.9	3	2.1	0	0
chr10	95653726	95669590	NR_144335	SLC35G1	+	4.55036	6.94563	0.0960753	0.460612	0	1.56	3	3	3	1.44	2.6	5.52	3.4	0.48	0	0	1.56	1.44	-1.56	-1.44	0	1.04	2	0.96	0	0	0	1.56	3	1.44	0	0	0	0
chr10	95653726	95669590	NR_144336	SLC35G1	+	4.55036	6.94563	0.0960753	0.460612	0	1.56	3	3	3	1.44	2.6	5.52	3.4	0.48	0	0	1.56	1.44	-1.56	-1.44	0	1.04	2	0.96	0	0	0	1.56	3	1.44	0	0	0	0
chr10	95653726	95669590	NR_144337	SLC35G1	+	4.55036	6.94563	0.0960753	0.460612	0	1.56	3	3	3	1.44	2.6	5.52	3.4	0.48	0	0	1.56	1.44	-1.56	-1.44	0	1.04	2	0.96	0	0	0	1.56	3	1.44	0	0	0	0
chr10	95717896	95721672	NR_002319	PIPSL	-	103.05	6.33967	0.00637942	0.228458	0	0	1.68	3	1.32	0	0	0	0	0	-0.56	0.68	2.56	1.32	0	0	0	0	-1.68	-3	-1.32	0	0	0	0	0	0	0	1.68	3
chr10	95841706	95868551	NR_120616	PLCE1-AS2	-	137.067	6.66539	0.00222005	0.228458	0	0	0	0	0	0	0	0	0	0	0	0	0	0	0	0	0	0	0	0	5.88	3.06	3	3	0.06	0	1.96	2	0.04	0
chr10	95859405	95868551	NR_120615	PLCE1-AS2	-	1.16249	5.99094	1	1	0	0	0	0	0	0	0	0	0	0	0	0	0	0	0	0	0	0	0	0	5.88	3.06	3	3	0.06	0	1.96	2	0.04	0
chr10	96039046	96046827	NR_033969	PLCE1-AS1	-	62.2303	6.23455	0.0327643	0.2861	0	0	0	0	0	0	0	0	0	0	0	0	0	0	1.38	3	1.62	0	0	0	0	0	1.38	3	1.62	0	0	0	0	0
chr10	97512962	97849992	NR_038444	ENTPD1-AS1	-	62.2303	5.95164	0.0327643	0.2861	0	0.16	1.48	3.68	2	1.52	-0.2	3.2	0.44	8.48	10.36	5.56	-2.64	-5.04	0	-0.48	-2.52	-0.16	-1.32	-2.52	0	0.96	5.52	2.52	0	0	0	0	0	0
chr10	97780956	97849992	NR_134320	ENTPD1-AS1	-	-2.76713	6.75238	0.309443	0.688356	0	0.16	1.48	3.68	2	1.52	-0.2	3.2	0.44	8.48	10.36	5.56	-2.64	-5.04	0	-0.48	-2.52	-0.16	-1.32	-2.52	0	0.96	5.52	2.52	0	0	0	0	0	0
chr10	97780956	97849992	NR_134321	ENTPD1-AS1	-	-2.76713	6.75238	0.309443	0.688356	0	0.16	1.48	3.68	2	1.52	-0.2	3.2	0.44	8.48	10.36	5.56	-2.64	-5.04	0	-0.48	-2.52	-0.16	-1.32	-2.52	0	0.96	5.52	2.52	0	0	0	0	0	0
chr10	97780956	97849992	NR_134322	ENTPD1-AS1	-	-2.76713	6.75238	0.309443	0.688356	0	0.16	1.48	3.68	2	1.52	-0.2	3.2	0.44	8.48	10.36	5.56	-2.64	-5.04	0	-0.48	-2.52	-0.16	-1.32	-2.52	0	0.96	5.52	2.52	0	0	0	0	0	0
chr10	97824071	97824156	NR_036113	MIR3157	-	14.6067	6.42458	0.537037	0.968121	0	0	0	0	0	0	0	0	0	0	0	0	1.76	2	0.24	0	0	0	0	0	0	0	0	0	0	0	0	0	0	0
chr10	97889471	97965047	NR_138482	ZNF518A	+	1.5732	7.42573	0.524465	0.968121	0	0	0	0	0	-0.42	-1	-0.58	0	0	0	0	0.84	2.42	4.68	4.48	-0.26	-0.74	0.58	1.26	1.74	-1.26	-3.42	-1.48	2.42	3	3	3.42	5.26	6.16
chr10	97951454	98031273	NR_047680	BLNK	-	62.2303	6.28894	0.0327643	0.2861	0	0	0	0	0	0	2.16	4	1.84	1.62	1.38	0	0	0	0	0	0	0	0	0	0	0	0	0	0	0	0	0	0	0
chr10	97951454	98031273	NR_047681	BLNK	-	62.2303	6.28894	0.0327643	0.2861	0	0	0	0	0	0	2.16	4	1.84	1.62	1.38	0	0	0	0	0	0	0	0	0	0	0	0	0	0	0	0	0	0	0
chr10	97951454	98031273	NR_047682	BLNK	-	62.2303	6.28894	0.0327643	0.2861	0	0	0	0	0	0	2.16	4	1.84	1.62	1.38	0	0	0	0	0	0	0	0	0	0	0	0	0	0	0	0	0	0	0
chr10	97951454	98031273	NR_047683	BLNK	-	62.2303	6.28894	0.0327643	0.2861	0	0	0	0	0	0	2.16	4	1.84	1.62	1.38	0	0	0	0	0	0	0	0	0	0	0	0	0	0	0	0	0	0	0
chr10	98102974	98119122	NR_104296	OPALIN	-	1.16617	6.98424	0.906907	1	0	0	0	0	0	0	0	0	0	0	0	0	0	1.68	1.32	1.68	3	1.32	0	-1.68	-3	-1.32	0	0	0	0	0	-1.68	-3	-1.32
chr10	98102974	98119122	NR_104297	OPALIN	-	1.16617	6.98424	0.906907	1	0	0	0	0	0	0	0	0	0	0	0	0	0	1.68	1.32	1.68	3	1.32	0	-1.68	-3	-1.32	0	0	0	0	0	-1.68	-3	-1.32
chr10	98588425	98588521	NR_030338	MIR607	-	-5.10417	6.11709	0.315556	0.697266	0	0	0	0	0	0	0	0	0	0	0	0	0	0	0	0	0	0	0	0	0	0	0	0	0	0	0	0	0	0
chr10	98590388	98592215	NR_135921	LOC102723665	-	-2.78801	6.47921	0.301936	0.688356	1.8	1.4	2	2.7	3	0.9	0.7	1.7	0.6	4.2	4.6	-0.9	1.2	4.4	1.5	4.2	4.6	1.9	1	3.8	5.7	-0.3	-3	-0.9	0	0	0	0	-2.1	-3
chr10	98862512	98863504	NR_038330	SLIT1-AS1	+	164.281	6.9614	0.00111513	0.228458	0	0	0	0	0	0.72	2.28	1.44	6	4.56	0.72	3.72	5.28	2.28	0	0	0	0	0.72	3	3	2.28	0	0	0	0	0	0	0.72	2.28
chr10	98912798	99052430	NR_037909	ARHGAP19-SLIT1	-	62.2303	6.42276	0.0327643	0.2861	0	0	0	0	0	0	-0.4	-1	-0.6	-0.4	-0.6	-0.4	-0.2	1.4	1.2	0	1.2	4.2	3.6	1.2	1.8	1.2	3	1.8	0	0	0	0	-1.2	-3
chr10	99195665	99205774	NR_134586	EXOSC1	-	21.4101	6.15536	0.305556	0.688356	7.56	7.44	4.44	-0.12	-3.52	-1.92	0.52	-2.12	-7.08	-7.44	-4.44	-0.92	2.56	4.52	1.88	-2.04	-3	-3	-1.44	1.56	3	3	3	3	3	-0.12	-1.44	1.56	1.44	0
chr10	99195665	99205774	NR_134587	EXOSC1	-	21.4101	6.15536	0.305556	0.688356	7.56	7.44	4.44	-0.12	-3.52	-1.92	0.52	-2.12	-7.08	-7.44	-4.44	-0.92	2.56	4.52	1.88	-2.04	-3	-3	-1.44	1.56	3	3	3	3	3	-0.12	-1.44	1.56	1.44	0
chr10	99205887	99217127	NR_109895	ZDHHC16	+	-1.42491	7.20781	0.623682	1	-3	-3	-1.52	3.44	4.26	1.78	-1.96	-5.22	-8.22	-6.04	-0.56	0.26	-2.96	-3.26	1.44	5.22	8.22	6.78	3.78	3	0.78	0	0	0	0	0	0	0	0	0
chr10	99588234	99609555	NR_108035	LINC00866	-	21.4101	6.06591	0.305556	0.688356	0	0	0	0	0	0	0	0	0	0	0	0	0	-2.7	-3	-0.3	0	-2.7	-3	-0.3	0	0	0	0	0	0	0	0	-2.7	-3
chr10	100154974	100155064	NR_031619	MIR1287	-	48.6236	6.58245	0.0728207	0.414329	0	0	0	0	0.72	1	0.28	0	2.16	3	0.84	0	0	0	0	0	0	2.16	3	0.84	0	0	0	0	0	0	-1.44	-2	-2.72	-0.84
chr10	100191048	100191117	NR_039833	MIR4685	-	41.8202	6.9675	0.113277	0.460612	0	0	0	0	0	0	0	0	0	0	0	0	1.98	3	1.02	1.98	3	1.02	0	0	0	0	0	-1.98	-0.36	1	0.34	0	0	1.98
chr10	100206077	100213562	NR_134451	LOC101927278	+	-2.05242	7.12288	0.305778	0.688356	-1.62	-3	-1.38	0	-1.62	-3	-1.38	0	-1.62	-3	-1.38	0	0	1.62	3	0.3	-1.46	2.78	6	-0.48	-3.84	-3.62	-2.84	0.62	0.92	0	0	0	0	0
chr10	100206077	100213562	NR_134452	LOC101927278	+	-2.05242	7.12288	0.305778	0.688356	-1.62	-3	-1.38	0	-1.62	-3	-1.38	0	-1.62	-3	-1.38	0	0	1.62	3	0.3	-1.46	2.78	6	-0.48	-3.84	-3.62	-2.84	0.62	0.92	0	0	0	0	0
chr10	100206077	100213562	NR_134453	LOC101927278	+	-2.05242	7.12288	0.305778	0.688356	-1.62	-3	-1.38	0	-1.62	-3	-1.38	0	-1.62	-3	-1.38	0	0	1.62	3	0.3	-1.46	2.78	6	-0.48	-3.84	-3.62	-2.84	0.62	0.92	0	0	0	0	0
chr10	100206077	100213562	NR_134454	LOC101927278	+	-2.05242	7.12288	0.305778	0.688356	-1.62	-3	-1.38	0	-1.62	-3	-1.38	0	-1.62	-3	-1.38	0	0	1.62	3	0.3	-1.46	2.78	6	-0.48	-3.84	-3.62	-2.84	0.62	0.92	0	0	0	0	0
chr10	100684255	100684325	NR_106762	MIR6507	-	1.16249	6.81789	1	1	0	0	0	0	0	0	0	0	0	0	1	2	1	1.5	3	1.5	0	0	0	0	0	0	0	0	0	0	0	0	0	0
chr10	101088855	101154087	NR_144311	CNNM1	+	62.2303	6.43504	0.0327643	0.2861	3	2.7	0	0	0	0	0	0	0	0	0	0	0.3	3	2.7	0	0	0	0.3	2.7	0	0	0	0	0	0	0	0	0	0
chr10	101286106	101290934	NR_120618	LINC01475	-	3.64693	6.53513	0.165387	0.618473	1.36	0	0	0	0	0	0	0	0	0	0	0	0	-0.96	-2.04	0.64	1.36	0	0.32	1.96	3.68	2.04	0	0.96	3	2.04	0.96	3.96	6	5.04
chr10	101686965	101718755	NR_024130	DNMBP-AS1	+	-2.35595	6.94578	0.244301	0.688356	3	3	3	2.1	0	0	0	0	0	-0.9	-3	-3	-3	-3	-2.1	0	0	0	0	0	0	0	0	0	0	-0.9	-3	-1.2	2.1	0
chr10	101909846	101945734	NR_144759	ERLIN1	-	-88.3668	6.64476	0.0161545	0.268503	2	1.36	0	0	0	-0.96	-3	-2.68	-1.36	1.6	3.4	-0.96	-3	-3.96	-5.04	-2.04	0	-0.96	-3	-2.04	0	0	0	0	0	0	0	0	0	0.96
chr10	101909846	101945734	NR_144760	ERLIN1	-	-88.3668	6.64476	0.0161545	0.268503	2	1.36	0	0	0	-0.96	-3	-2.68	-1.36	1.6	3.4	-0.96	-3	-3.96	-5.04	-2.04	0	-0.96	-3	-2.04	0	0	0	0	0	0	0	0	0	0.96
chr10	101909846	101945814	NR_144755	ERLIN1	-	-88.3668	6.64476	0.0161545	0.268503	2.16	2.28	2	0.56	0	0	0	-2.16	-3	-2.28	-0.56	3.6	1.4	-2.16	-3	-5.16	-3.84	-0.84	0	-2.16	-3	-0.84	0	0	0	0	0	0	0	0
chr10	101909846	101945814	NR_144756	ERLIN1	-	-88.3668	6.64476	0.0161545	0.268503	2.16	2.28	2	0.56	0	0	0	-2.16	-3	-2.28	-0.56	3.6	1.4	-2.16	-3	-5.16	-3.84	-0.84	0	-2.16	-3	-0.84	0	0	0	0	0	0	0	0
chr10	101909846	101945814	NR_144757	ERLIN1	-	-88.3668	6.64476	0.0161545	0.268503	2.16	2.28	2	0.56	0	0	0	-2.16	-3	-2.28	-0.56	3.6	1.4	-2.16	-3	-5.16	-3.84	-0.84	0	-2.16	-3	-0.84	0	0	0	0	0	0	0	0
chr10	101909846	101945814	NR_144758	ERLIN1	-	-88.3668	6.64476	0.0161545	0.268503	2.16	2.28	2	0.56	0	0	0	-2.16	-3	-2.28	-0.56	3.6	1.4	-2.16	-3	-5.16	-3.84	-0.84	0	-2.16	-3	-0.84	0	0	0	0	0	0	0	0
chr10	101996912	101997059	NR_002954	SNORA12	-	1.38835	6.73347	1	1	0	0	0	0	0	0	0	0	0	0	0	0	0	0	0	0	0	0	0	-2.46	-3	-0.54	0	0	0	0	0	0	0	0
chr10	102133332	102148111	NR_026762	OLMALINC	+	2.42842	6.97476	0.244301	0.688356	0	0	0	0	0	0	1.92	3	1.08	0	0	0	1.92	3	-0.84	-1.08	1.92	4.92	6	2.16	1.92	1.08	0	0	0	0	0	0	0	0
chr10	102734741	102734841	NR_030339	MIR608	+	35.0168	6.49424	0.182348	0.633637	0	0	0	0	0	0	0	0	0	0	0	0	0	1.64	2	2.82	3	0.54	0	0	0	0	0	0	0	0	0	0	0	0
chr10	102820998	102827898	NR_135067	KAZALD1	+	1.10742	7.65995	0.901505	1	-0.12	0	0	1.92	5.84	0.24	2.88	5.88	0.24	2.88	8.76	5.16	6.92	5.08	3.08	0.12	-2.88	-3	-0.12	0	0	0	0	0	0	0	0	0	0	0
chr10	102826055	102827898	NR_135068	KAZALD1	+	-30.1223	6.51094	0.305556	0.688356	0	0	0	0	0	0	0	0	0	0	0	0	0	0	0	0	0	0	0	0	0	-0.3	-3	-2.7	0	0	0	0	0	0
chr10	102849077	102890903	NR_130722	TLX1NB	-	1.84006	6.30153	0.666686	1	0	0	-2.82	-3	-0.18	-2.82	-0.18	2.82	3	1.12	1	0.06	0	0	0	0	0	0	0	0	0	0	0	0	0	0	0	0	0	0
chr10	102849077	102890903	NR_130723	TLX1NB	-	1.84006	6.30153	0.666686	1	0	0	-2.82	-3	-0.18	-2.82	-0.18	2.82	3	1.12	1	0.06	0	0	0	0	0	0	0	0	0	0	0	0	0	0	0	0	0	0
chr10	102874456	102901023	NR_130724	TLX1NB	-	41.8202	6.58209	0.113277	0.460612	0	0	0	0	0	0	0	0	0	1.62	1.38	0	0	0	0	0	0	0	0	0	0	0	0	0	0	0	0	0	1.62	3
chr10	102936078	102953904	NR_120620	LINC01514	+	-68.952	6.25241	0.0327643	0.2861	0	0	0	0	0	0	0	0	0	0	0	0	0	0	0	0	0	-1.68	-3	-1.88	-0.44	-1.68	-3	-1.32	0	0	0	0	0	0
chr10	102989350	102998616	NR_029380	LBX1-AS1	+	3.19521	6.94569	0.242406	0.688356	0	0	0	0	0	3	3	0	0	2	2	4	2	0	0	0	0	0	2	2	-3	0	0	3	3	0	0	0	0	0
chr10	103012577	103023307	NR_120621	LOC101927419	-	14.6067	6.53699	0.537037	0.968121	2.58	0.42	-0.86	-1	-0.14	0	-2.58	-3	2.16	3	0.42	0	0	0	0	0	0	0	2.58	5.58	3.42	0.42	0	0	0	0	0	0	0	0
chr10	103338638	103348027	NR_033406	POLL	-	4.55036	6.4294	0.0960753	0.460612	0	0	0	0	0	0	0.92	6.14	9.62	5.7	3	6.68	7.32	2.08	1	1.92	1.62	-2.76	-4.62	-1.62	0	0	0	1.38	1.62	0	0	0	0	0.92
chr10	103361173	103361254	NR_036114	MIR3158-1	+	96.2471	6.4422	0.00856416	0.236564	0	0.46	1	0.54	0	0	0	0	0	0	0	0	1.38	1.62	0	0	0	0	0	0	0	0	0	0	1.38	4.38	4.62	3	3.46	2.62
chr10	103361173	103361254	NR_036115	MIR3158-2	-	96.2471	6.4422	0.00856416	0.236564	0	0	0	0	0	0	0	0	2.76	0.24	0	0	0	0	0	0	0	0	0.92	1	0.08	0	1.84	-0.76	-2.84	-0.24	0	0	0	0
chr10	103370420	103454743	NR_136613	FBXW4	-	75.837	6.47378	0.0227751	0.268503	-2.16	3	2.58	0	0	0.28	2	2.14	2.72	0.86	0.28	1.72	0	0	0	-0.28	-1.58	1.28	2.16	-3	-3	-3.42	-5.16	0.7	4.58	0.88	-6	-5.16	0.42	2.58
chr10	103578824	103588646	NR_045118	KCNIP2-AS1	+	-2.2293	6.68417	0.292653	0.688356	1.96	0.12	-3	-1.56	-1.44	-3	-1.56	1.44	1.56	-1.44	-3	-3	-3	-3	-1.56	0	0	0	0	0	0	0	0	0	0	0	0	0	0	0
[truncated: 13,221 more rows]

## Sheet: S5c_non_coding
@{"verbose":true,"scale":1,"skip zeros":false,"nan after end":false,"sort using":"mean","unscaled 5 prime":0,"body":0,"sample_labels":["S5c"],"downstream":1000,"unscaled 3 prime":0,"group_labels":["genes"],"bin size":50,"upstream":500,"group_boundaries":[0,15220],"sample_boundaries":[0,30],"missing data as zero":true,"ref point":"TSS","min threshold":null,"sort regions":"keep","proc number":40,"b…			_			-500	-450	-400	-350	-300	-250	-200	-150	-100	-50	0	50	100	150	200	250	300	350	400	450	500	550	600	650	700	750	800	850	900	950
chr1	11873	14409	NR_046018	DDX11L1	+	0	0	0	0	0	0	0	0	0	0	0	0	0	0	0	0	0	0	0	0	0	0	0	0	0	0	0	0	0	0
chr1	14361	29370	NR_024540	WASH7P	-	0	0	0	0	0	0	0	0	0	0	0	0	0	0	0	0	0	0	0	0	0	0	0	0	0	0	0	0	0	0
chr1	17368	17436	NR_106918	MIR6859-1	-	0	0	0	0	0	0	0	0	0	0	0	0	0	0	0	0	0	0	0	0	0	0	0	0	0	0	0	0	0	0
chr1	17368	17436	NR_107062	MIR6859-2	-	0	0	0	0	0	0	0	0	0	0	0	0	0	0	0	0	0	0	0	0	0	0	0	0	0	0	0	0	0	0
chr1	17368	17436	NR_107063	MIR6859-3	-	0	0	0	0	0	0	0	0	0	0	0	0	0	0	0	0	0	0	0	0	0	0	0	0	0	0	0	0	0	0
chr1	17368	17436	NR_128720	MIR6859-4	-	0	0	0	0	0	0	0	0	0	0	0	0	0	0	0	0	0	0	0	0	0	0	0	0	0	0	0	0	0	0
chr1	30365	30503	NR_036051	MIR1302-2	+	0	0	0	0	0	0	0	0	0	0	0	0	0	0	0	0	0	0	0	0.3	0.7	0	0	0	0	0	0	0	0	0
chr1	30365	30503	NR_036266	MIR1302-9	+	0	0	0	0	0	0	0	0	0	0	0	0	0	0	0	0	0	0	0	0.3	0.7	0	0	0	0	0	0	0	0	0
chr1	30365	30503	NR_036267	MIR1302-10	+	0	0	0	0	0	0	0	0	0	0	0	0	0	0	0	0	0	0	0	0.3	0.7	0	0	0	0	0	0	0	0	0
chr1	30365	30503	NR_036268	MIR1302-11	+	0	0	0	0	0	0	0	0	0	0	0	0	0	0	0	0	0	0	0	0.3	0.7	0	0	0	0	0	0	0	0	0
chr1	34610	36081	NR_026818	FAM138A	-	0	0	0	0	0	0	0	0	0	0	0	0	0	0	0	0	0	0	0	0	0	0	0	0	0	0	0	0	0	0
chr1	34610	36081	NR_026820	FAM138F	-	0	0	0	0	0	0	0	0	0	0	0	0	0	0	0	0	0	0	0	0	0	0	0	0	0	0	0	0	0	0
chr1	134772	140566	NR_039983	LOC729737	-	0	0	0	0	0	0	0	0	0	0	0	0	0	0	0	0	0	0	0	0	0	0	0	0	0	0	0	0	0	0
chr1	323891	328581	NR_028322	LOC100132287	+	0	0	0	0	0	0	0	0	0	0	0	0	0	0	0	0	0	0	0	0	0	0	0	0	0	0	0	0	0	0
chr1	323891	328581	NR_028325	LOC100132062	+	0	0	0	0	0	0	0	0	0	0	0	0	0	0	0	0	0	0	0	0	0	0	0	0	0	0	0	0	0	0
chr1	323891	328581	NR_028327	LOC100133331	+	0	0	0	0	0	0	0	0	0	0	0	0	0	0	0	0	0	0	0	0	0	0	0	0	0	0	0	0	0	0
chr1	562759	564389	NR_125957	LOC101928626	-	0	0	0	0	0	0	0	0	0	0	0	0	0	0	0	0	0	0	0	0	0	0	0	0	0	0	0	0	0	0
chr1	567704	567793	NR_106781	MIR6723	-	0	0	0	0	0	0	0	0	0	0	0	0	0	0	0	0	0	0	0	0	0	0	0	0	0	0	0.42	2.58	0	0
chr1	661138	665731	NR_028327	LOC100133331	-	0	0	0	0	0	0	0	0	0	0	0	0	0	0	0	0	0	0	0	0	0	0	0	0	0	0	0	0	0	0
chr1	700244	714068	NR_033908	LOC100288069	-	0	0	0	0	0	0	0	1.92	6.84	10.92	12	12.64	11.08	3.6	0	0	0	0	0	0	0	0	0	0	0	0	0	0	0	0
chr1	752750	755214	NR_103536	FAM87B	+	0	0	0	0	0	0	0	0	0	0	0	0	0	0	0	0	0	0	0	0	0	0	0	0	0	0	0	0	0	0
chr1	761585	762902	NR_024321	LINC00115	-	0	0	0	0	0	0	0	0	2.88	3	0.12	0	0	2.88	3	0.12	0	0	0	0	0	0	0	0	0	0	0	0	0	0
chr1	762970	778984	NR_047526	LINC01128	+	0	0	0	1.2	3	1.8	0	0	1.2	3	1.8	0	0	0	0	0	0	0	0	0	0	0	0	0	0	0	0	0	0	0
chr1	762970	794826	NR_047519	LINC01128	+	0	0	0	1.2	3	1.8	0	0	1.2	3	1.8	0	0	0	0	0	0	0	0	0	0	0	0	0	0	0	0	0	0	0
chr1	762970	794826	NR_047521	LINC01128	+	0	0	0	1.2	3	1.8	0	0	1.2	3	1.8	0	0	0	0	0	0	0	0	0	0	0	0	0	0	0	0	0	0	0
chr1	762970	794826	NR_047523	LINC01128	+	0	0	0	1.2	3	1.8	0	0	1.2	3	1.8	0	0	0	0	0	0	0	0	0	0	0	0	0	0	0	0	0	0	0
chr1	762970	794826	NR_047524	LINC01128	+	0	0	0	1.2	3	1.8	0	0	1.2	3	1.8	0	0	0	0	0	0	0	0	0	0	0	0	0	0	0	0	0	0	0
chr1	763177	794826	NR_047525	LINC01128	+	3	1.38	0	0	1.62	3	1.38	0	0	0	0	0	0	0	0	0	0	0	0	0	0	0	0	0	0	0	0	0	0	0
chr1	803450	812182	NR_027055	FAM41C	-	0	0	0	0	0	0	0	0	0	0	0	0.72	2	1.28	0	0	0	0	0	0	0	0	0	0	1.08	3	1.92	0	0	0
chr1	852197	855072	NR_026874	LOC100130417	-	0	0	0	0	0	0	0	0	0	0	0	0	0	0	0	0	0	0	0	0	0	0	0	0	0	0	0	0.56	1	0.44
chr1	852197	855072	NR_122045	LOC100130417	-	0	0	0	0	0	0	0	0	0	0	0	0	0	0	0	0	0	0	0	0	0	0	0	0	0	0	0	0.56	1	0.44
chr1	1072396	1079434	NR_038869	LINC01342	+	0	0	0	0	0	0	0	0	0	0	0	0	0	0	0	0	0	0	0	0	0	0	0	0	0	0	0	0	0	0
chr1	1102483	1102578	NR_029639	MIR200B	+	0	0	0	0	0	0	0	0	0	0	0	0	0	0	0	0	0	0	0	0	0	0	0	0	0	0	0	0	0	0
chr1	1103242	1103332	NR_029834	MIR200A	+	0	0	0	0	0	0	0	0	0	0	0	0	0	0	0	0	0	0	0	0	0	0	2.52	0.48	0	0	0	0	0	0
chr1	1104384	1104467	NR_029957	MIR429	+	0.96	0	0	0	0	0	0	0	0	0	0	0	0	0	0	0	0	0	0	0	0	0	0	0	0	0	0	0	0	0
chr1	1215815	1227409	NR_037668	SCNN1D	+	0	0	0	0	0	0	0	0	0	0	0	0	0	0	0	0	0	0	0	0	0	0	0	0	0	0	0	0	0	0
chr1	1231489	1231550	NR_106784	MIR6726	-	1	1	0	0	0	0	0	0	0	0	0	0	0	0	0	0	0	0	0	0	0	0	0	0	0	0	0	0	0	0
chr1	1240108	1240192	NR_145806	SNORD167	-	0	0	0	0	0.48	3	2.52	0	0	0	0	0	0	0	0	0	0	0	0	0	0	0	0	0	0	0	0	0	0	0
chr1	1243959	1247057	NR_144369	PUSL1	+	1.08	6	4.92	0	0	0	0	0.54	3	3	3	2.46	0	0	0	0	0	0	0	0	0	0	0	0	0	0	0	0	0	0
chr1	1247881	1247946	NR_106785	MIR6727	-	0	0	0	0	0	0	0	0.24	3	2.76	0.24	3	3	3	2.76	0	0	0	0	0	0	0	0	0	0.24	3.24	5.76	2.76	0	0
chr1	1275029	1275088	NR_106866	MIR6808	-	0	0	0	0	0	0	0	0	0	0	0	0	0	0	0	0	0	0	0	0	0	0	0	0	0	0	0	0	0	0
chr1	1321090	1334718	NR_135154	CCNL2	-	7.28	6.08	1.8	0	3.84	6	4.08	1.08	0	1.92	10.68	9.24	5.36	5	5.64	4.08	3	3	3	1.08	0	0	0	0	0	0	0	0	0	0
chr1	1321090	1334722	NR_146722	CCNL2	-	7.12	6.32	2.2	0	3.36	6	4.32	1.32	0	1.68	9.72	9.96	5.44	5	5.56	4.32	3	3	3	1.32	0	0	0	0	0	0	0	0	0	0
chr1	1321090	1334722	NR_146723	CCNL2	-	7.12	6.32	2.2	0	3.36	6	4.32	1.32	0	1.68	9.72	9.96	5.44	5	5.56	4.32	3	3	3	1.32	0	0	0	0	0	0	0	0	0	0
chr1	1334909	1337426	NR_015434	LOC148413	+	3.54	5.82	5	5.18	7.62	12.84	2.46	0	0.54	3.54	6	4.92	0	0.9	5.54	7.64	6.18	7	5.74	0	0.54	3	2.46	0	0	0	0	0	0	0
chr1	1365536	1369953	NR_125994	LINC01770	-	0	0	0	0	0	0	0	0	0	0	0	0	0	0	0	0	0	0	0	0	0	0	0	0	0	0	0	0	0	0
chr1	1365536	1369953	NR_125995	LINC01770	-	0	0	0	0	0	0	0	0	0	0	0	0	0	0	0	0	0	0	0	0	0	0	0	0	0	0	0	0	0	0
chr1	1365536	1369953	NR_125996	LINC01770	-	0	0	0	0	0	0	0	0	0	0	0	0	0	0	0	0	0	0	0	0	0	0	0	0	0	0	0	0	0	0
chr1	1550794	1565990	NR_033183	MIB2	+	0	0	0	0	0	0	0	0	0	0	0	2.64	3.88	1.36	2.76	3	5.64	3.36	0.36	2.64	3	3	3	3	0.36	0	0	0	0	0
chr1	1551244	1552702	NR_146324	MIB2	+	0	0	2.64	3.88	1.36	2.76	3	5.64	3.36	0.36	2.64	3	3	3	3	0.36	0	0	0	0	0	0	0	0	0	0	0	1.76	2	0.24
chr1	1568158	1570027	NR_002946	MMP23A	+	0	0	0	0	0	0	0	0	0	0	0	0	0	0	0	0	0	0	0	0	0	0	0	0	0	0	0	0	0	0
chr1	1631377	1633247	NR_002946	MMP23A	+	0	0	0	0	0	0	0	0	0	0	0	0	0	0	0	0	0	0	0	0	0	0	0	0	0	0	0	0	0	0
chr1	1633822	1656004	NR_132739	CDK11A	-	0	0	0	0	0	0	0	0	0	0	2.76	3	0.24	0	0	2.76	3	0.24	0	0	0	0	0	0	0	0	0	0	0	0
chr1	1633822	1656004	NR_132740	CDK11A	-	0	0	0	0	0	0	0	0	0	0	2.76	3	0.24	0	0	2.76	3	0.24	0	0	0	0	0	0	0	0	0	0	0	0
chr1	1980639	1981509	NR_135509	LOC105378591	-	0	0	0	0	0	0	0	0	0	0	2.46	3	0.54	0	0	0	0	0	0	0	2.46	3	0.54	0	0	0	0	0	0	0
chr1	2004900	2116838	NR_146911	PRKCZ	+	0	0	0	0	0	0	0	0	0	0	0	0	0	0	0	0	0	0	0	0	0	0	0	0	0	0	0	0	0	0
chr1	2113232	2115314	NR_146290	PRKCZ-AS1	-	0	0	0	0	0	0	0	0	0	0	0	0	0	0	0	0	0	0	0	0	0	0	0	0	0	0	0	0	0	0
chr1	2120987	2126214	NR_046427	FAAP20	-	0	0	0	0	0	0	0	0	1.44	2	0.56	0	0	0	0	0	0	0	0	0	0	0	0	0	0	0	0	0	0	0
chr1	2281852	2284100	NR_024489	LOC100129534	-	0	0	0	0	4	0	0	0	0	0	0	0	0	0	0	0	0	0	0	0	0	0	0	0	0	0	0	0	0	0
chr1	2306292	2323190	NR_125361	MORN1	-	0.6	2.4	0.2	1.6	4.4	6.2	8.6	12.6	4.8	12.6	14.6	12.4	8	0.4	4.4	13	7.2	0	0	0.6	3	2.4	0	0	0	0	0	0	0	0
chr1	2481358	2488450	NR_037844	LOC115110	-	0	0	0	0	0	0	0	0	0	0	0	0	0	0	0	0	0	0	0	0	0	0	0	0	0	0	0	0	0	0
chr1	2497973	2515973	NR_121638	LOC100996583	+	1.38	3	1.62	1.84	4	2.16	0	0	0	1.38	3	1.62	0	0	1.38	3	1.62	0	0	0	0	0	0	0	0	0	0	0	1.38	1.62
chr1	2517898	2522908	NR_036637	FAM213B	+	0	0	0	0	0	0	0	0	0	0	0	0	0	0	0	0	0	0	0	0	0	0	0	0	0	0	0	0	0	0
chr1	2517898	2522908	NR_036638	FAM213B	+	0	0	0	0	0	0	0	0	0	0	0	0	0	0	0	0	0	0	0	0	0	0	0	0	0	0	0	0	0	0
chr1	2976180	2984289	NR_015440	LINC00982	-	0	0	0	0	0	0	0	0	0	0	0	0	0	0	0	0	0	0	0	0	0	0	0	0	0	0	0	0	0	0
chr1	2980635	2984289	NR_024371	LINC00982	-	0	0	0	0	0	0	0	0	0	0	0	0	0	0	0	0	0	0	0	0	0	0	0	0	0	0	0	0	0	0
chr1	3044538	3044599	NR_036215	MIR4251	+	0	0	0	0	0	0	0	0	0	0	0	0	0	0	0	0	0	0	1.52	2	0.48	2.28	0.72	0	2.28	3	0.72	0	0	0
chr1	3477259	3477354	NR_030277	MIR551A	-	0	0	0	0	0	0	0	0	0	0	0	0	0	0	0	0	0	0	2.76	3	0.24	2.76	3	0.24	0	0	0	0	0	0
chr1	3652547	3663335	NR_033712	TP73-AS1	-	0	1.8	6	5.1	3	3	3	2.1	0	0	0	0	0	0	0	0	0	0	0	0	0	0	0	0	0	0	0	0	0	0
chr1	3652547	3663937	NR_033708	TP73-AS1	-	0	0	0	0	0	0	0	0.26	0.74	0	0.78	2.22	0	1.56	6	5.22	3	3	3	2.22	0	0	0	0	0	0	0	0	0	0
chr1	3652547	3663937	NR_033709	TP73-AS1	-	0	0	0	0	0	0	0	0.26	0.74	0	0.78	2.22	0	1.56	6	5.22	3	3	3	2.22	0	0	0	0	0	0	0	0	0	0
chr1	3652547	3663937	NR_033710	TP73-AS1	-	0	0	0	0	0	0	0	0.26	0.74	0	0.78	2.22	0	1.56	6	5.22	3	3	3	2.22	0	0	0	0	0	0	0	0	0	0
chr1	3652547	3663937	NR_033711	TP73-AS1	-	0	0	0	0	0	0	0	0.26	0.74	0	0.78	2.22	0	1.56	6	5.22	3	3	3	2.22	0	0	0	0	0	0	0	0	0	0
chr1	3773830	3801993	NR_104222	DFFB	+	0	0	0	0	0	1.8	3	3	3.6	2.2	2.2	4.8	6	4.2	1.2	1.8	1.2	0.6	1	0.4	0	0	0	0	0	0	0	0	0	0
chr1	3773830	3801993	NR_135150	DFFB	+	0	0	0	0	0	1.8	3	3	3.6	2.2	2.2	4.8	6	4.2	1.2	1.8	1.2	0.6	1	0.4	0	0	0	0	0	0	0	0	0	0
chr1	3773830	3801993	NR_135151	DFFB	+	0	0	0	0	0	1.8	3	3	3.6	2.2	2.2	4.8	6	4.2	1.2	1.8	1.2	0.6	1	0.4	0	0	0	0	0	0	0	0	0	0
chr1	3773830	3801993	NR_135152	DFFB	+	0	0	0	0	0	1.8	3	3	3.6	2.2	2.2	4.8	6	4.2	1.2	1.8	1.2	0.6	1	0.4	0	0	0	0	0	0	0	0	0	0
chr1	3816967	3832011	NR_024455	LINC01134	+	0	0	0	0	0	1.02	3	3	3.34	2.98	2.02	4.68	4.98	1.98	0	0	0	0	0	0	0	0	0	0	0	0	1.02	3	3	3
chr1	4000671	4012643	NR_040065	LINC01346	+	1.26	3	1.74	0	0	0	0	0	0	0	0	0	0	0	0	0	1.26	1.74	0	0	0	0	0	0	0	0	0	0	0	0
chr1	4007208	4009040	NR_147024	LINC01345	-	0	0	0	0	0	0	0	0	0.4	2	1.6	0	0	0	0	0	0	0	0	0	0	0	0	0	0	0	0	0	0	0
chr1	4472110	4484744	NR_027088	LINC01777	+	0	0	0	0	0	0	0	0	0	0	0	0	0	0	0	0	0	0	0	0	0	0	0	0	0	0	0	0	0	0
chr1	4631546	4643764	NR_147025	LINC01646	+	0	0	0	0	0	0	0	0	0	0	0	0	0	0	0	0	0	0	0	0	0	0	0	0	0	0	0	0	0	0
chr1	5624130	5624203	NR_039612	MIR4417	+	0	0	0	0	0	0	0	0	0	0	0	0	0	0	0	0	0	0	0	0	0	0	0	0	0	0	0	0	0	0
chr1	5922731	5922801	NR_039838	MIR4689	-	0	0	0	0	0	0	0	0	0	0	0	0	0	0	0	0	0	0	0	0	0	0	0	0	0	0	0	0	0	0
chr1	5922867	6052533	NR_111987	NPHP4	-	0	0	0	0	1.02	4.02	4.98	1.98	0	0	0	0	0	0	0	0	0	0	0	0	0	0	0	0	0	0	0	0	0	0
chr1	6264899	6265840	NR_125997	LOC102724450	-	0	0	0	0	0	0	0	0.6	2.4	0	0	0	0	0	0	0	0	0	0	0	0	0	0	0	0	0	0	0	0	0
chr1	6296299	6299502	NR_103534	LINC00337	+	3.06	0.06	2.94	3	3	3	3	0.06	0	2.94	0.06	0	0	0	0	0	0	0	0	0	0	0	0	0	0	0	0	0	0	0
chr1	6489893	6489956	NR_036218	MIR4252	-	2.64	0.36	0	0	0	0	0	0	0	0	0	0	0	0	0	0	0	0	0	0	0	0	0	0	0	0	0	0	0	0
chr1	6784804	6790072	NR_104620	LINC01672	+	0	0	0	0	0	0	0	0	0	0	0	0	0	0	0	0	0	0	0	0	0	0	0	0	0	0	0	0	0	0.24
chr1	6787586	6790072	NR_104621	LINC01672	+	0	0	0	0	0	0	0	0	0	0	0	0	0	0	0	0	2.16	0.84	0	2.16	3	0.84	0	0	0	0	0	0	0	0
chr1	6845383	6932107	NR_146204	CAMTA1	+	1.02	0	1.32	2	0.68	0	0	0	0	0	0	0	0	0	0	0	0	0	0	0	0	0	0	0	0	0	0	0	0	0
chr1	6845383	6948261	NR_038934	CAMTA1	+	1.02	0	1.32	2	0.68	0	0	0	0	0	0	0	0	0	0	0	0	0	0	0	0	0	0	0	0	0	0	0	0	0
chr1	6845383	6948261	NR_146202	CAMTA1	+	1.02	0	1.32	2	0.68	0	0	0	0	0	0	0	0	0	0	0	0	0	0	0	0	0	0	0	0	0	0	0	0	0
chr1	6845383	6948261	NR_146203	CAMTA1	+	1.02	0	1.32	2	0.68	0	0	0	0	0	0	0	0	0	0	0	0	0	0	0	0	0	0	0	0	0	0	0	0	0
chr1	7442547	7449814	NR_146199	LOC102725193	-	0	0	0	0	0	0	0	0	0	0	0	0	0	0	0	0	2.16	3	0.84	0	0	0	1.44	2	0.56	0	0	0	0	0
chr1	7448242	7449814	NR_146200	LOC102725193	-	0	0	0	0	0	0	0	0	0	0	0	0	0	0	0	0	2.16	3	0.84	0	0	0	1.44	2	0.56	0	0	0	0	0
chr1	7448242	7449814	NR_146201	LOC102725193	-	0	0	0	0	0	0	0	0	0	0	0	0	0	0	0	0	2.16	3	0.84	0	0	0	1.44	2	0.56	0	0	0	0	0
chr1	8268731	8275268	NR_125998	LINC01714	+	0	0	0	0	0	0	0	0	0	0	0	0	0	0	0	0	0	0	0	0	0	0	0	0	0	0	0	0	0	0
chr1	8484704	8495076	NR_125999	LOC102724552	+	0.24	3	2.76	0	0	0	0	0	0	0	0	0	0	0	0	0.24	3	2.76	0	0	0	0	0	0	0	0	0	0	0	0
chr1	8554859	8554973	NR_132752	SNORD128	-	0	0	0	0	0	0	0	0	0	0	0	0	0	0	0	0	0	0	0	0	0	0	0	0	0	0	0	0	0	0
chr1	8926560	8926649	NR_106786	MIR6728	-	0	0	0	0	0	0	0	0	0	0	0	0	0	0	0	0	0	0	0	0	0	0	0	0	0	0	0	0	0	0
chr1	8938893	8939943	NR_038351	ENO1-AS1	+	0.42	2.58	5.58	3.42	3.86	6.58	5.28	5	5.86	10.3	11	4.12	0.42	1.72	2	2	2	2.86	3	0.42	0	0	0	0	0	0	0	0	0	0
chr1	9208069	9242397	NR_132742	MIR34AHG	-	0	0	0	0	0	0	0	0	0.18	3	3.3	8.06	8.46	0.72	11.64	6	6	5.82	3	3	2.82	0	0	0	0.18	2.82	0	0	0	0
chr1	9211726	9211836	NR_029610	MIR34A	-	0	0	0	0	0	0	0	0	0	0	0	0	0	0	0.84	3	2.16	0	0	0	0	0	0	0	0	0	0	0.84	3	2.16
chr1	9242262	9252144	NR_132738	LINC01759	+	0	0.72	3	3	3.72	6	6	7.44	9.12	2.16	8.76	6.8	3	2.28	0	0	0	0	0	0	0	0	0	0	0.72	2.28	0	0.48	2	1.52
chr1	9485152	9488975	NR_104623	LOC100506022	-	3	1.5	0	0	3	4.5	1.5	0	0	1.5	1.5	0	1	1	0	0	0	0	0	0	0	0	0	0	0	0	0	0	0	0
chr1	9485152	9489055	NR_104622	LOC100506022	-	0	2.7	3	0.3	0	0	5.4	3.3	0.3	0	0	2.7	0.3	0	1.8	0.2	0	0	0	0	0	0	0	0	0	0	0	0	0	0
chr1	9712667	9714644	NR_027045	PIK3CD-AS1	-	0	0	0	0	0	0	0	0	0	0	0	0	0	0	0	0	0	0	0	0	0	0	0	0	0	0	0	0	0	0
chr1	9732483	9747632	NR_126366	PIK3CD-AS2	-	0	0	0	0	0	0	0	0	0	0	0	0	0	0	0	0	0	0	0	0	0	0	1.08	1.92	1.08	3	1.92	0	0	0
chr1	9732483	9747632	NR_126367	PIK3CD-AS2	-	0	0	0	0	0	0	0	0	0	0	0	0	0	0	0	0	0	0	0	0	0	0	1.08	1.92	1.08	3	1.92	0	0	0
chr1	9740902	9747632	NR_126368	PIK3CD-AS2	-	0	0	0	0	0	0	0	0	0	0	0	0	0	0	0	0	0	0	0	0	0	0	1.08	1.92	1.08	3	1.92	0	0	0
chr1	10027438	10027516	NR_049882	MIR5697	+	0	0	0	0	0	0	0	0	0	0	0	0	0	0	0	0	0	0	0	0	0	0	0	0	0	0	0	0	0	0
chr1	10057254	10076078	NR_138250	RBP7	+	2.76	0	0.24	3	2.76	0	0	0	0	0	0	0	0	0	0	0	0	0	0	0	0.4	4.76	1.84	0.08	1	0.92	0	0	0	0
chr1	10359023	10359128	NR_125730	RNU6-2	+	0	0	0	0	0	0	0	0	0	0	0	0	0	0	0	0	0	0	0	0	0	0	0	0	0	0	0	0	0	0
chr1	10490803	10502872	NR_036462	CENPS	+	0	0	0	0	0	0	0	0.18	3	2.82	0	0	0	0	0	0	0	0	0	0	0	0	0	0	0	0	0	0	0	0
chr1	10490803	10512060	NR_037187	CENPS-CORT	+	0	0	0	0	0	0	0	0.18	3	2.82	0	0	0	0	0	0	0	0	0	0	0	0	0	0	0	0	0	0	0	0
chr1	11159731	11162162	NR_135061	LOC105376736	+	0	0	0	0	0	0	0	0	0	0	1.86	6.72	12.72	9.42	6	7.86	6.52	3.14	2.62	3	1.14	0	0	0	0	0	0	0	0	0
chr1	11159731	11162162	NR_135062	LOC105376736	+	0	0	0	0	0	0	0	0	0	0	1.86	6.72	12.72	9.42	6	7.86	6.52	3.14	2.62	3	1.14	0	0	0	0	0	0	0	0	0
chr1	11160075	11162162	NR_135063	LOC105376736	+	0	0	0	1.5	6	12	10.5	6	7.5	7	3.5	2.5	3	1.5	0	0	0	0	0	0	0	0	0	0	0	0	0	0	0	0
chr1	11203954	11209595	NR_046600	MTOR-AS1	+	0	0	0	0	0	0	0	0	0	0	0	0	0	0	0	0	0	0	0	0	0	0	0	0	0	0.24	3	2.76	0	0
chr1	11669587	11673411	NR_104624	LINC01647	+	0	0	0	0	0	0	0	0	0	0	0	0	0	0	0	0	0	0	0	0	0	0	0	0	0	0	0	0	0	0
chr1	11714913	11723384	NR_130909	FBXO44	+	0	0	0	0	0	0	0	0	0.78	3	2.22	0	0	0	0	0	0	0	0	0	0	0	0	0	0	0	0	0	0	0
chr1	11837133	11839676	NR_126000	LOC102724659	-	1.56	0	0	0	0.48	0.52	0	0	0	0	0	0	0	0	0	0	0	0	0	0	0	0	0	0	0	0	0	0	0	0
chr1	11866152	11903201	NR_046428	CLCN6	+	0	0	0	0	0	0	0	0.12	3	2.88	0	0	0.12	3.12	5.88	3	3	2.88	0	0	0	0	0	0	0	0	0	0	0	0
chr1	11900375	11907673	NR_037806	NPPA-AS1	+	3	1.5	0	0	0	0	0	0	0	0	0	0	0	0	0	0	0	0	0	0	1.5	3	1.5	0	0	0	0	1.5	3	1.5
chr1	12089214	12089279	NR_106787	MIR6729	+	0	0	0	0	0	0	0	0.84	3	3	3	2.16	0	0	0	0	0	0	0.56	2	1.44	0	0	0	0	0	0	0	0	0
chr1	12226999	12227095	NR_107000	MIR7846	+	0	0	0	0	0	0	0	0	0	0	0	0	0	0	0	0	0	0	0	0	0	0	0	0	0	0	0	0	0	0
chr1	12251769	12251830	NR_039775	MIR4632	+	0	0	0	0	0	0	0	0	0	0	0	0	0	0	0	0	0	0	0	0	0	0	0	0	0	0	0	0	0	0
chr1	12567299	12567451	NR_003022	SNORA59B	+	0	0	0	0	0	0	0	0	0	0	0	0	0	0	0	0	0	0	0	0	0	0	0	0	0	0	0	0	0	0
chr1	12567299	12567451	NR_003025	SNORA59A	+	0	0	0	0	0	0	0	0	0	0	0	0	0	0	0	0	0	0	0	0	0	0	0	0	0	0	0	0	0	0
chr1	12638984	12639051	NR_106788	MIR6730	-	0	0	0	0	0	0	0	0	0	0	0	0	2.94	3	2.02	2	0.04	0	0	0	0	0	0	0	0	0	0	0	0	0
chr1	12776117	12788726	NR_111984	AADACL3	+	0	0	0	0	0	0	0	0	0	0	0	1.02	3	1.98	0	0	0	0	0	0	0	0	0	0	0	0	0	0	0	0
chr1	12882548	12883086	NR_146629	LINC01784	-	0	0	0	0	0	0	0	0	0	0	0	0	0.84	2.16	0	0	0	0	0	0	0	0	0	0	0	0	0	0	0	0
chr1	13161985	13167193	NR_111945	PRAMEF36P	-	0	0	0	0	0	0	0	0	0	0	0	0	0	0	0	0	0	0	0	0	0	0	0	0	0	0	0	0	0	0
chr1	13161985	13167193	NR_111947	PRAMEF34P	-	0	0	0	0	0	0	0	0	0	0	0	0	0	0	0	0	0	0	0	0	0	0	0	0	0	0	0	0	0	0
chr1	13194517	13199727	NR_111945	PRAMEF36P	+	0	0	0	0	0	0	0	0	0	0	0	0	0	0	0	0	0	0	0	0	0	0	0	0	0	0	0	0	0	0
chr1	13194517	13199727	NR_111947	PRAMEF34P	+	0	0	0	0	0	0	0	0	0	0	0	0	0	0	0	0	0	0	0	0	0	0	0	0	0	0	0	0	0	0
chr1	15438310	15478960	NR_027136	TMEM51-AS1	-	0	0	0	0	0	0	0	0	0	2.4	0.6	0	2.4	3	0.6	0	0	0	0	0	0	0	0	0	0	0	0	0	0	0
chr1	15480206	15546976	NR_135082	TMEM51	+	0	0	0	0	0	0	0	0	0	0	0	0	0	0	0	0	0	0	0	0	0	0	0	0	0	0	0	0	0	0.12
chr1	15817895	15850940	NR_102732	CASP9	-	0	0	0	0	0	0	0	0	0	0	0	0	0	0	0	0	0	0	0	0	0	0	0	0	0	0	0	0	0	0
chr1	15817895	15850940	NR_102733	CASP9	-	0	0	0	0	0	0	0	0	0	0	0	0	0	0	0	0	0	0	0	0	0	0	0	0	0	0	0	0	0	0
chr1	15853307	15898228	NR_109898	DNAJC16	+	0	0	0	0	0	0	0	0	0	0.14	1	0.86	0.42	3.42	5.58	2.58	0	0	0	0	0	0	0	0	0	0	0	0	0	0
chr1	15868660	15868799	NR_135613	SCARNA21B	+	0	0	0	0	0	0	0	0	0	0	0	0	0	0	0	0	0.6	3	2.4	0	0	0	0	0	0	0	0	0	0	0
chr1	16160709	16174642	NR_024279	FLJ37453	-	0	0	0	0	0	0	0	0	0	0	0.48	3	3	3.48	6.96	11.04	6	5.52	3	3	2.52	0	0	0.48	3	2.52	0	0	0	0
chr1	16197643	16231962	NR_039973	MIR5096	+	0	0	0	0	0	0	0	0	0	0	0	0	0	0	0	0	0	0	0	0	0	0	0	0	0	0	0	0	0	0
chr1	16693524	16724643	NR_073500	SZRD1	+	0	0	0	0	0	0	0	0	0	0	0	0	0	0	1.44	1.56	0	0	0	0	0	0	0	0	0	0	1.44	3	1.56	0
chr1	16693524	16724643	NR_073501	SZRD1	+	0	0	0	0	0	0	0	0	0	0	0	0	0	0	1.44	1.56	0	0	0	0	0	0	0	0	0	0	1.44	3	1.56	0
chr1	16693524	16724643	NR_073502	SZRD1	+	0	0	0	0	0	0	0	0	0	0	0	0	0	0	1.44	1.56	0	0	0	0	0	0	0	0	0	0	1.44	3	1.56	0
chr1	16693524	16724643	NR_073503	SZRD1	+	0	0	0	0	0	0	0	0	0	0	0	0	0	0	1.44	1.56	0	0	0	0	0	0	0	0	0	0	1.44	3	1.56	0
chr1	16787442	16794976	NR_147210	LINC01772	+	0	0	0	0	0	0	0	0	0	0	0	0	0	0	0	0	0	0	0	0	0	0	0	0	0	0	0	0	0	0
chr1	16788301	16794976	NR_147211	LINC01772	+	0	0	0	0	0	0	0	0	0	0	0	0	0.06	3	3	3.04	4.94	1.96	0.04	1.96	0	0	0	0	0	0	0	0	0	0
chr1	16793930	16819196	NR_023386	CROCCP3	-	0	0	0	0	0	0	0	0	0	0	0	0.24	3	2.76	0	0	0	0	0	0	0	0	0	0	0	0	0	0	0	0
chr1	16860336	16863483	NR_135765	LOC440570	-	0	0	0	0	0	0	0	0	0	0	0	1.02	1.98	0	0	0	0	0	0	0	0	0	0	0	0	0	0	1.02	3	1.98
chr1	16860385	16862147	NR_135764	LINC01783	-	0.18	3	2.82	0	0	0	0	0	0	0	0	0	0	0	0	0	0	0	0	0.24	4	3.76	0	0	0	0	0	0	0	0
chr1	16875408	16875482	NR_037446	MIR3675	+	0	0	0	0	0	0	0	0	0	0	0	0	0	0	0	0	0	0	0	0	0	0	0	0	0	0	0	0	0	0
chr1	16944750	16957401	NR_026752	CROCCP2	-	3	0.06	0	0	0	0	0	0	0	0	0	0	2.94	3	0.06	0	0	0	0	0	0	0	0	0	0	0	0	2.94	3	0.06
chr1	16972068	16976915	NR_027504	MST1P2	+	0	0	0	1.08	3	3	3	1.92	0	0	0	0	0	0	0	0	0	0	0	0	0	0	0	0	0	0	0	0	0	0
chr1	17007749	17007823	NR_037446	MIR3675	+	0	0	0	0	0	0	0	0	0	0	0	0	0	0	0	0	0	0	0	0	0	0	0	0	0	0	0	0	0	0
chr1	17017712	17046652	NR_026567	ESPNP	-	0	0	0	0	0	0	0	0	0	0	2.88	3	0.12	0	0	0	0	0	0	0	0	0	0	0	0	0	0	0	2.88	3
chr1	17083555	17086552	NR_135824	LOC102724562	-	0	0	0	0	0	0	0	0	0	0	0	0	0	0	0	0	0	0	0	0	0	0	0	0	0	0	0	0	0	0
chr1	17185443	17185516	NR_037446	MIR3675	-	0	0	0	0	0	0	0	0	0	0	0	0	0	0	0	0	0	0	0	0	0	0	0	0	0	0	0	0	0	0
chr1	17197439	17200587	NR_135765	LOC440570	+	0	0	0	0	0	0	0	2.34	3	0.66	0	0	0	0	0	0	0	0	0	0	0	0	0	0	0	0	0	0	0	0
chr1	17215032	17215973	NR_135056	LOC105376805	-	0	1.62	1.38	0	0	0	0	0	0	0	0	0	1.08	2	0.92	0	1.62	3	1.38	0	0	0	0	0	0	0	0	0	0	0
chr1	17215032	17215973	NR_135057	LOC105376805	-	0	1.62	1.38	0	0	0	0	0	0	0	0	0	1.08	2	0.92	0	1.62	3	1.38	0	0	0	0	0	0	0	0	0	0	0
chr1	17215032	17216161	NR_135058	LOC105376805	-	0	0	0	0	0	2.34	0.66	0	0	0	0	0	0	0	0	0	1.56	2	0.44	0	2.34	3	0.66	0	0	0	0	0	0	0
chr1	17215032	17216161	NR_135059	LOC105376805	-	0	0	0	0	0	2.34	0.66	0	0	0	0	0	0	0	0	0	1.56	2	0.44	0	2.34	3	0.66	0	0	0	0	0	0	0
chr1	17604383	17604470	NR_039768	MIR3972	+	0	0	0	0	0	0	0	0	0	0	0	0	0	0	0	0	0	0	0	0	0	1.98	3	1.02	0	0	0	0	0	0
chr1	17866329	18024364	NR_137287	ARHGEF10L	+	0	0	0	1.74	3	1.26	0	0	0	1.74	1.26	0	0	0	0	0	0	0	0	0	0	0	0	0	0	0	0	0	0	0
chr1	17866329	18024364	NR_137288	ARHGEF10L	+	0	0	0	1.74	3	1.26	0	0	0	1.74	1.26	0	0	0	0	0	0	0	0	0	0	0	0	0	0	0	0	0	0	0
chr1	18392150	18400905	NR_125946	LINC01654	+	0	0	0	0	0	0	0	0	0	0	0	0	0	0	0	0	0	0	0	0	0	0	0	0	0	0	3	3	0	0
chr1	19209695	19209769	NR_039844	MIR4695	-	0	0	0	0	0	0	0	0	0	0	0	1.86	3	1.14	0	0	0	0	0	0	0	0	0	0	0	0	0	0	0	0
chr1	19223564	19223642	NR_031622	MIR1290	-	0	0	0	0	0	0	0	0	0	0	0	0	0.48	2.52	0	0	0	0	0	0	0	0	0	0	0	0	0	0	0	0
chr1	19536879	19556657	NR_135115	LOC101927895	+	1.74	4.74	4.26	1.26	0	0	1.74	4.74	7.74	9	5.52	1.26	1.74	6.48	7.26	2.52	0	0	0.58	1	0.42	0	0	0	0	0	0	0	0	0
chr1	19536879	19567198	NR_135114	LOC101927895	+	1.74	4.74	4.26	1.26	0	0	1.74	4.74	7.74	9	5.52	1.26	1.74	6.48	7.26	2.52	0	0	0.58	1	0.42	0	0	0	0	0	0	0	0	0
chr1	19592475	19600616	NR_040288	AKR7L	-	0	0	0	0	0	0	0	0	0	0	0	0	0	0	0	0	0	0	0	0	0	0	0	0	0	0	0	0	0	0
chr1	19592475	19600616	NR_040289	AKR7L	-	0	0	0	0	0	0	0	0	0	0	0	0	0	0	0	0	0	0	0	0	0	0	0	0	0	0	0	0	0	0
chr1	19619740	19622230	NR_037847	LOC100506730	-	0	0	0	0	0	0	0	0	1.2	3	1.8	0	0	0	0	0	0	0	0	0	0	0	0	0	0	0	0	0	0	0
chr1	19638739	19658922	NR_109848	PQLC2	+	0	2.34	3	3	0.66	2.34	3	3	0.66	0	0	4.68	6	1.32	4.68	3.66	0.66	0	0	0	2.34	0.66	0	0	2.34	3	0.66	0	0	2.34
chr1	19918295	19923326	NR_135054	LOC105378614	-	1.56	2.4	4.04	1.56	1.44	4.44	4.56	1.56	0	1.44	1.56	0.96	2	1.04	0	0	0	0	0	0	0	0	0	0	0	0	0	0	0	0
chr1	19923470	19956315	NR_033757	MINOS1	+	0	0	0	0.8	2	1.2	1.2	1.8	0	1.2	4.2	4.8	1.8	1.2	3.8	3	1.2	3	1.8	0	0	0	0	0	0	0	0	0	0	0
chr1	19923470	19956315	NR_033758	MINOS1	+	0	0	0	0.8	2	1.2	1.2	1.8	0	1.2	4.2	4.8	1.8	1.2	3.8	3	1.2	3	1.8	0	0	0	0	0	0	0	0	0	0	0
chr1	19934300	19935138	NR_077246	RPS14P3	+	0	0	0	0	0	0	0	0	0	0	0	0	0	0	0	0	0	0	0	0	0	3	3	0	0	0	0	0	0	0
chr1	20510735	20512979	NR_110078	UBXN10-AS1	-	0	0	0	0	0	0	0	0	0	0	0	0	0	0	0	0	0	0	0	0	0	0	0	0	0	0	0	0	0	0
chr1	20569587	20571147	NR_147205	LINC01757	+	0	0	0	0	0	0	0	0	0	0	0	0	0	0	2.22	3	0.78	0	2.22	0.78	0	0	0	0	0	0	0	0	0	0
chr1	20686293	20755287	NR_033887	LINC01141	-	2.22	0	0.78	2.22	0	0	0	0	0	0	0	0.78	3	2.22	0	0	0	0	0	0	0	0	0	0	0	0	0	0	0	0
chr1	20960171	20960281	NR_106732	MIR6084	+	0	0	0	0	0	0	0	0	0	0	0	0	0	0	0	0	0	0	0	0	0	0	0	0	0	0	0	0	0	0
chr1	20969149	20978686	NR_046507	PINK1-AS	-	0	0	0	0	0	0	0	0	0	0	0	0	0	0	0	0	0	0	0	0	0	0	0	0	0	0.84	3	2.16	0	0
chr1	21314806	21314925	NR_031657	MIR1256	-	0	0	0	0	0	0	0	0	0	1.5	3	1.5	0	0	1.5	1.5	0	0	0	0	0	0	0	0	0	0	0	0	0	0
chr1	21619782	21626362	NR_038404	LOC100506801	+	0	0	0	0	0	0	0	0	0	0	0	0	1.92	3	3	3	1.08	0	0	0	0	0	0	0	0	0	0	0	0	0
chr1	21766582	21811393	NR_046176	NBPF3	+	0	0	0	0	0	1.92	3	1.08	1.92	3.64	2.08	0.36	0	1.92	3	1.08	0	0	0	0	0	0	0	0	0	0	0	0	0	0
chr1	22350486	22352541	NR_110692	LINC01635	-	0	0	0	0	0	0	0	0	0	0	0	0	0.54	3	3	3.54	4.92	0	1.8	11.62	16.66	5.46	4.08	8.46	4.92	0	0	0	0	0
chr1	22351683	22357717	NR_023918	LINC00339	+	0	0	0	0	0	0	0	0	0	0	0	0	3.96	7.98	5.04	4.98	14.58	13.06	3.4	0	3.96	4.02	3	3	1.02	0	0	0	0	0
chr1	22351996	22357717	NR_023919	LINC00339	+	0	0	0	0	0	0	5.52	8.76	3.48	5.76	17.96	10.72	0.8	0	5.52	3.24	3	3	0.24	0	0	0	0	0	0	0	0	0	0	0
chr1	22351996	22357717	NR_109759	LINC00339	+	0	0	0	0	0	0	5.52	8.76	3.48	5.76	17.96	10.72	0.8	0	5.52	3.24	3	3	0.24	0	0	0	0	0	0	0	0	0	0	0
chr1	22351996	22357717	NR_109760	LINC00339	+	0	0	0	0	0	0	5.52	8.76	3.48	5.76	17.96	10.72	0.8	0	5.52	3.24	3	3	0.24	0	0	0	0	0	0	0	0	0	0	0
chr1	22351996	22357717	NR_109761	LINC00339	+	0	0	0	0	0	0	5.52	8.76	3.48	5.76	17.96	10.72	0.8	0	5.52	3.24	3	3	0.24	0	0	0	0	0	0	0	0	0	0	0
chr1	22351996	22357717	NR_109762	LINC00339	+	0	0	0	0	0	0	5.52	8.76	3.48	5.76	17.96	10.72	0.8	0	5.52	3.24	3	3	0.24	0	0	0	0	0	0	0	0	0	0	0
chr1	22592731	22592793	NR_039613	MIR4418	+	0	0	0	0	0	0	0	0	0	0	0	0	0	0	0	0	0	0	0	0	0	0	0	0	0	0	0	0	0	0
chr1	22959750	22959859	NR_106742	MIR6127	-	0	0	0	0	0	0	0	0	2.46	3	0.54	2.46	0.54	0	0	0	0	0	0	0	0	0	0	0	0	0	0	0	0	0
chr1	23046009	23046091	NR_039832	MIR4684	+	0	0	0	0	0	0	0	0	0	0	0	0	0	0	0.72	4	3.28	0	0	0	0	0	0	0	0	0	0	0	0	0
chr1	23189651	23189719	NR_036214	MIR4253	-	0	0	0	0	0	0	0	0	0	0	0	0	0	0	0	0	0	0	0	0	0	0	0	0	0	0	0	0	0	0
chr1	23370797	23370865	NR_036057	MIR3115	+	0	0	0	0	0	0	0	0	0	0	0	0	0	0	0	0	0	0	0	0	0	0	0	0	0	0	0	0	0	0
chr1	23384350	23384427	NR_039614	MIR4419A	-	0	0	0	0	0	0	0	0	0	0	0	0	0	0	0	0	0	0	0	0	0	0	0	0	0	0	0	0	0	0
chr1	23607801	23612011	NR_110616	LINC01355	-	0	0	0	0	0	0	0	0	0	0	0	0	0	0	0	0	0	0	0	0	0	0	2.34	3	0.66	2.34	3	0.66	0	0
chr1	23695463	23698330	NR_033690	ZNF436-AS1	+	0	0	0	0	0	1.04	4.78	7.52	9.78	12	10.44	5.22	3	3	3.78	6.26	6.22	2.96	0.78	3	2.22	0	0	0	0	0	0.78	2.22	0.78	3
chr1	23695710	23698330	NR_033691	ZNF436-AS1	+	0.8	4.6	7.4	9.6	12	10.8	5.4	3	3	3.6	6.2	6.4	3.2	0.6	3	2.4	0	0	0	0	0	0.6	2.4	0.6	3	2.4	0	0	0	0
chr1	23848421	23854911	NR_110799	LOC101928163	+	0	0	0	0	0	0	0	0	0	0	0	0	0	0	0	0	0	0	0	0	0	0	0	0	0	0	0	0	0	0
chr1	24086871	24104787	NR_038280	ELOA-AS1	-	1.56	6.78	7.44	3	4.04	8.56	13.26	12.7	8.48	7.52	8.22	5.22	2.22	0.78	2.22	0	0	0	0	0	0	0	0	0	0	0	0	0	0.78	2.22
chr1	24255559	24255637	NR_039615	MIR378F	+	0	0	0	0	0	0	0	0	0	0	0	0	0	0	0	0	0	0	0	0	0	0	0	0	0	0	0	0	0	0
chr1	24290836	24306953	NR_034035	SRSF10	-	0	0	0	2.82	3	8.64	9	3.36	8.64	3.36	3	13.34	19.64	12.48	3.54	8.64	11.82	6.36	0.36	0	0	0	0	0	0	2.82	3	0.18	0	0
chr1	24526729	24538180	NR_027087	LOC284632	+	0	0	0	0	0	0	0	0	0	0	0	0	0	0	0	0	0	0	0	0	0	0	0	0	0	0	0	0	0	0
chr1	24742239	24799473	NR_136506	NIPAL3	+	0	0	0	0	0	0	0	0	0	0	0	0	0	0	0	0	0	0	0	2.34	3	3	3	0.66	0	0	0	0	0	0
chr1	24742239	24799473	NR_136507	NIPAL3	+	0	0	0	0	0	0	0	0	0	0	0	0	0	0	0	0	0	0	0	2.34	3	3	3	0.66	0	0	0	0	0	0
chr1	24742239	24799473	NR_136508	NIPAL3	+	0	0	0	0	0	0	0	0	0	0	0	0	0	0	0	0	0	0	0	2.34	3	3	3	0.66	0	0	0	0	0	0
chr1	24822743	24828872	NR_045407	RCAN3AS	-	0	0	0	0	0	0	0	0	0	0	0	0	0	0	0	0	0	0	0	0	1.68	4.68	4.32	1.32	1.68	1.32	0	0	0	0
chr1	24822743	24828872	NR_045408	RCAN3AS	-	0	0	0	0	0	0	0	0	0	0	0	0	0	0	0	0	0	0	0	0	1.68	4.68	4.32	1.32	1.68	1.32	0	0	0	0
chr1	24822743	24828872	NR_045409	RCAN3AS	-	0	0	0	0	0	0	0	0	0	0	0	0	0	0	0	0	0	0	0	0	1.68	4.68	4.32	1.32	1.68	1.32	0	0	0	0
chr1	24822743	24828872	NR_144360	RCAN3AS	-	0	0	0	0	0	0	0	0	0	0	0	0	0	0	0	0	0	0	0	0	1.68	4.68	4.32	1.32	1.68	1.32	0	0	0	0
chr1	24865763	24882515	NR_109781	LOC100506985	-	0	3.5	3.6	0.9	0	0	0	0	0	0	0	0	0	0	0	0	0	0	0	0	0	0	0	0	0	0	0	0	0	0
chr1	25245835	25245907	NR_106789	MIR6731	-	3	0.42	4.3	5	0.7	0	0	0	0	0	0	0	0	0	0	0	0	0	0	0	0	0	0	0	0	0	0	0	0	0
chr1	25349993	25350077	NR_039623	MIR4425	+	0	0	0	0	0	0	0	0	0	0	0	0	0	0	0	0	0	0	0	0	0	0	0	0	0	0	0	0	0	0
chr1	25568727	25574010	NR_135143	RSRP1	-	0	0	0	0	0	2.4	5.4	6	1.2	0	0	0	0	0	2.4	3	5.4	10.8	4.8	0.6	1.6	2	0.4	0	0	0	0	0	0	0
chr1	25568727	25574010	NR_135144	RSRP1	-	0	0	0	0	0	2.4	5.4	6	1.2	0	0	0	0	0	2.4	3	5.4	10.8	4.8	0.6	1.6	2	0.4	0	0	0	0	0	0	0
chr1	25568727	25574010	NR_135778	RSRP1	-	0	0	0	0	0	2.4	5.4	6	1.2	0	0	0	0	0	2.4	3	5.4	10.8	4.8	0.6	1.6	2	0.4	0	0	0	0	0	0	0
chr1	25568727	25574010	NR_135780	RSRP1	-	0	0	0	0	0	2.4	5.4	6	1.2	0	0	0	0	0	2.4	3	5.4	10.8	4.8	0.6	1.6	2	0.4	0	0	0	0	0	0	0
chr1	25568727	25574010	NR_135781	RSRP1	-	0	0	0	0	0	2.4	5.4	6	1.2	0	0	0	0	0	2.4	3	5.4	10.8	4.8	0.6	1.6	2	0.4	0	0	0	0	0	0	0
chr1	25568727	25574010	NR_135782	RSRP1	-	0	0	0	0	0	2.4	5.4	6	1.2	0	0	0	0	0	2.4	3	5.4	10.8	4.8	0.6	1.6	2	0.4	0	0	0	0	0	0	0
chr1	25568727	25574010	NR_135783	RSRP1	-	0	0	0	0	0	2.4	5.4	6	1.2	0	0	0	0	0	2.4	3	5.4	10.8	4.8	0.6	1.6	2	0.4	0	0	0	0	0	0	0
chr1	25568727	25574010	NR_135784	RSRP1	-	0	0	0	0	0	2.4	5.4	6	1.2	0	0	0	0	0	2.4	3	5.4	10.8	4.8	0.6	1.6	2	0.4	0	0	0	0	0	0	0
chr1	25568727	25574010	NR_135785	RSRP1	-	0	0	0	0	0	2.4	5.4	6	1.2	0	0	0	0	0	2.4	3	5.4	10.8	4.8	0.6	1.6	2	0.4	0	0	0	0	0	0	0
chr1	25568727	25574010	NR_135786	RSRP1	-	0	0	0	0	0	2.4	5.4	6	1.2	0	0	0	0	0	2.4	3	5.4	10.8	4.8	0.6	1.6	2	0.4	0	0	0	0	0	0	0
chr1	25568727	25594416	NR_135777	RSRP1	-	0	0	0	0	0	0	0	0	0	0	0	0	0	0	0	0	0	0	0	0	0	0	0	0	0	0	0	0	0	0
chr1	25568727	25664745	NR_135787	RSRP1	-	0	0	0.3	3.3	5.7	2.9	2.3	4.8	2.7	0	0	0	0	0	0	0	0	0	0	0	0	0	0	0	0	0	0	0	0	0
chr1	25568727	25664745	NR_135788	RSRP1	-	0	0	0.3	3.3	5.7	2.9	2.3	4.8	2.7	0	0	0	0	0	0	0	0	0	0	0	0	0	0	0	0	0	0	0	0	0
chr1	25568727	25664745	NR_135789	RSRP1	-	0	0	0.3	3.3	5.7	2.9	2.3	4.8	2.7	0	0	0	0	0	0	0	0	0	0	0	0	0	0	0	0	0	0	0	0	0
chr1	25629225	25664745	NR_135790	RSRP1	-	0	0	0.3	3.3	5.7	2.9	2.3	4.8	2.7	0	0	0	0	0	0	0	0	0	0	0	0	0	0	0	0	0	0	0	0	0
chr1	25629225	25664745	NR_135791	RSRP1	-	0	0	0.3	3.3	5.7	2.9	2.3	4.8	2.7	0	0	0	0	0	0	0	0	0	0	0	0	0	0	0	0	0	0	0	0	0
chr1	25629225	25664745	NR_135792	RSRP1	-	0	0	0.3	3.3	5.7	2.9	2.3	4.8	2.7	0	0	0	0	0	0	0	0	0	0	0	0	0	0	0	0	0	0	0	0	0
chr1	25629225	25664745	NR_135793	RSRP1	-	0	0	0.3	3.3	5.7	2.9	2.3	4.8	2.7	0	0	0	0	0	0	0	0	0	0	0	0	0	0	0	0	0	0	0	0	0
chr1	26146444	26150097	NR_024498	LOC646471	-	3	2.82	0	0.18	3	2.82	0	0.18	2.82	0	0	0	0	0	0	0	0	0	0	0	0	0	0	0	0	0	0	0	0	0
chr1	26232852	26232945	NR_037481	MIR3917	-	0	0	0	0	0	0	0.3	3.2	4.7	2.2	4.3	6.7	4.1	4.5	0.3	3	3	3	3	3.2	4.7	1.8	0	0	0	0	0	0	0	0.3
chr1	26551810	26556331	NR_110698	LOC101928303	+	0	0	0	0	0	0	0	0	0	0	0	0	0	0	0	0	0	0	0	0	0	0	0	0	0	0	0	0	0	0
chr1	26789247	26794028	NR_125952	LOC101928324	-	0	0	0	0	0	0	0.44	1	0.56	0	0	0	0	0	0	0	0	0	0	0	0	0	0	0	0	0	0	0	0	0
chr1	26789247	26794028	NR_125953	LOC101928324	-	0	0	0	0	0	0	0.44	1	0.56	0	0	0	0	0	0	0	0	0	0	0	0	0	0	0	0	0	0	0	0	0
chr1	26881032	26881084	NR_031740	MIR1976	+	0	0	0	0	0	0	0	0	0	0	0	0	0	0	0	0	0	0	0	0	0	0	0	0	0	0	0	0	0	0
chr1	27018400	27020622	NR_135804	LOC101928728	-	1.68	3	1.32	0	0	1.68	3	1.32	0	0	0	0	0	0	0	0	0	0	0	0	0	0	0	0	0	0	0	0	0	0
chr1	27425299	27481621	NR_046474	SLC9A1	-	0	0	0	0	0	0	0	0	0	0	1.74	3	1.26	0	1.74	1.26	0	0	0	0	0	0	0	0	0	0	0	0	0	0
chr1	27648635	27662891	NR_037576	TMEM222	+	0	0	0	0	2.1	0.9	0	4.2	3.9	7.2	6.9	1.8	1.4	2	2.7	6.5	5.9	1.5	2.1	5.1	3.9	0.9	0	0	0	0	0	0	0	0
chr1	27648635	27662891	NR_037577	TMEM222	+	0	0	0	0	2.1	0.9	0	4.2	3.9	7.2	6.9	1.8	1.4	2	2.7	6.5	5.9	1.5	2.1	5.1	3.9	0.9	0	0	0	0	0	0	0	0
chr1	27648635	27662891	NR_037580	TMEM222	+	0	0	0	0	2.1	0.9	0	4.2	3.9	7.2	6.9	1.8	1.4	2	2.7	6.5	5.9	1.5	2.1	5.1	3.9	0.9	0	0	0	0	0	0	0	0
chr1	27650364	27653016	NR_033926	ACTG1P20	+	0	0	0	0	0	0	0	0.56	2	1.44	0	0	0	0	0	0	0	0	0.28	1	0.72	0	0	0	0	0	0	0	0	0
chr1	28160911	28161077	NR_002997	SCARNA1	+	0	0	0	0	0	0	0	0	0	0	0	0	0	0.66	3	2.34	0	0	0	0	0	0	0	0	0	0	0	0	0	0
chr1	28314983	28415148	NR_104214	EYA3	-	0	0	0	0	0	0	0	0	0	0	0	0	0	0.12	3	2.88	0	0	0	0	0	0	0	0	0	0	0	0	0	0
chr1	28832454	28837404	NR_002909	SNHG3	+	0	0	0	0	0.24	3	3.24	6	6	6	6.24	9.24	11.52	6	5.84	4	3.68	0	0	0.24	3	3	3	2.76	0.24	3	2.76	0	0	0
chr1	28832454	28837404	NR_036473	SNHG3	+	0	0	0	0	0.24	3	3.24	6	6	6	6.24	9.24	11.52	6	5.84	4	3.68	0	0	0.24	3	3	3	2.76	0.24	3	2.76	0	0	0
chr1	28832454	28865708	NR_030725	RCC1	+	0	0	0	0	0.24	3	3.24	6	6	6	6.24	9.24	11.52	6	5.84	4	3.68	0	0	0.24	3	3	3	2.76	0.24	3	2.76	0	0	0
chr1	28832454	28865708	NR_030726	RCC1	+	0	0	0	0	0.24	3	3.24	6	6	6	6.24	9.24	11.52	6	5.84	4	3.68	0	0	0.24	3	3	3	2.76	0.24	3	2.76	0	0	0
chr1	28835069	28835274	NR_004404	SNORA73B	+	0	0	0	0	0	0	0	0	0	0	0	0	0	0	0	0	0	0	0	0	0	0	0	0	0	0	0	0	0	0
chr1	28879528	28905057	NR_003109	TRNAU1AP	+	0	0	0	0	0	0	0	0	0	0	0	1.68	3	3	3	1.32	0	0	0	0	0	0	0	0	0	0	0	0	0	0
chr1	28905049	28908385	NR_024127	SNHG12	-	0	0	0.6	2	1.4	0.9	3	3.3	4	4.6	6	6	5.1	3	3	2.1	0	0	0	0.9	2.1	0	1.8	6	4.2	0	0	0.9	3	2.1
chr1	28905049	28908385	NR_146381	SNHG12	-	0	0	0.6	2	1.4	0.9	3	3.3	4	4.6	6	6	5.1	3	3	2.1	0	0	0	0.9	2.1	0	1.8	6	4.2	0	0	0.9	3	2.1
chr1	28905049	28908385	NR_146383	SNHG12	-	0	0	0.6	2	1.4	0.9	3	3.3	4	4.6	6	6	5.1	3	3	2.1	0	0	0	0.9	2.1	0	1.8	6	4.2	0	0	0.9	3	2.1
chr1	28905049	28908385	NR_146384	SNHG12	-	0	0	0.6	2	1.4	0.9	3	3.3	4	4.6	6	6	5.1	3	3	2.1	0	0	0	0.9	2.1	0	1.8	6	4.2	0	0	0.9	3	2.1
chr1	28905049	28908385	NR_146385	SNHG12	-	0	0	0.6	2	1.4	0.9	3	3.3	4	4.6	6	6	5.1	3	3	2.1	0	0	0	0.9	2.1	0	1.8	6	4.2	0	0	0.9	3	2.1
chr1	28905049	28908385	NR_146386	SNHG12	-	0	0	0.6	2	1.4	0.9	3	3.3	4	4.6	6	6	5.1	3	3	2.1	0	0	0	0.9	2.1	0	1.8	6	4.2	0	0	0.9	3	2.1
chr1	28905049	28908385	NR_146387	SNHG12	-	0	0	0.6	2	1.4	0.9	3	3.3	4	4.6	6	6	5.1	3	3	2.1	0	0	0	0.9	2.1	0	1.8	6	4.2	0	0	0.9	3	2.1
chr1	28905049	28909495	NR_146382	SNHG12	-	0	0	0	0	0	0	0	0	0	0	0	0	0	0.3	3	2.7	0.3	3	2.7	0.3	3	2.7	0	0	0.2	2	1.8	0.3	3	3.1
chr1	28905254	28905334	NR_003077	SNORD99	-	0	0	0	0	0	0	0	0	0	0	0	0	0	0	0	0	0	0	0	0	0	0	0	0	0	0	0	0	0	0
chr1	28906275	28906405	NR_002987	SNORA61	-	0	0	0	0	0	0	0	0	0	0	2.7	3	0.3	0	1.8	0.2	0	0	0	0	0	0	0	0	0	0	0	0	0	0
chr1	28906892	28907024	NR_002976	SNORA44	-	1.56	3	1.44	1.56	3	1.44	0	0	0	0	0	0	0	0	0	0	0	0	0	0	0	0	1.56	3	1.44	0	1.04	0.96	0	0
chr1	28907431	28907565	NR_003035	SNORA16A	-	0	0	0	2.1	0.9	0	4.2	6	1.8	0	0	2.1	3	0.9	2.1	3	0.9	0	0	0	0	0	0	0	0	0	0	0	0	0
chr1	28969767	28975042	NR_146731	LINC01715	+	2.02	2.64	1.02	4.02	5.66	5	4.32	1.98	1.02	3	4.02	3.96	0	0	0	0	0	0	0	0	0	0	0	0	0	0	0	0	0	0
chr1	28969767	28975311	NR_146730	LINC01715	+	2.02	2.64	1.02	4.02	5.66	5	4.32	1.98	1.02	3	4.02	3.96	0	0	0	0	0	0	0	0	0	0	0	0	0	0	0	0	0	0
chr1	28975111	28975246	NR_004407	RNU11	+	0	0	0	0	0	1.32	5.34	3	4.32	10.1	15.76	22.22	23.22	23.12	20	20.44	18.92	8.66	9.9	5.34	3	2.34	0	0	0	0	0	0	0	0
chr1	29519168	29557470	NR_146212	MECR	-	0	0	0	0	0	0	0	1.8	1.2	0	0	0	0	0	0	1.8	3	1.2	0	0	0	0	0	0	0	0	0	0	0	0
chr1	29519168	29557470	NR_146213	MECR	-	0	0	0	0	0	0	0	1.8	1.2	0	0	0	0	0	0	1.8	3	1.2	0	0	0	0	0	0	0	0	0	0	0	0
chr1	29519168	29557470	NR_146214	MECR	-	0	0	0	0	0	0	0	1.8	1.2	0	0	0	0	0	0	1.8	3	1.2	0	0	0	0	0	0	0	0	0	0	0	0
chr1	29519168	29557470	NR_146215	MECR	-	0	0	0	0	0	0	0	1.8	1.2	0	0	0	0	0	0	1.8	3	1.2	0	0	0	0	0	0	0	0	0	0	0	0
chr1	29656131	29676626	NR_110758	LINC01756	-	0	0	0	0	0	0	0	1.44	3	1.56	0	0	0	0	0	0	0	0	0	0	0	0	1.44	3	1.56	1.44	1.56	0	0	0
chr1	30486798	30510459	NR_110790	LINC01648	-	0	0	0	0	0	0	0	0	0	0	0	0	0	0	0	0	0	0	0	0	0	0	0	0	0	2.46	3	0.54	0	2.46
chr1	31191618	31199593	NR_034182	MATN1-AS1	+	0	0	0	0	0	0	0	0	0	0	0	0	0	0	0	0	0	0	0	0	0	0	0	0	0	0	0	0	0	0
chr1	31212002	31212079	NR_039616	MIR4420	-	0	0	0	0	0	0	0	0	0	0	0	0	0	0	0	0	0	0	0	0	0	0	0	0	0	0	0	0	0	0
chr1	31297498	31307131	NR_146732	LINC01778	+	0	1.92	2	0.08	0	0	0	0	0	0	0	0	0	0	0	0	0	0	0	0	0	0	0	0	0	0	0	0	0	0
chr1	31408535	31408623	NR_004054	SNORD103A	-	0	0.54	0.46	0	0	0	0	0	0	0	0	0	0	0	0	0	0	0	0	0	0	0	0	0	0	0	0	0	0	0
chr1	31408535	31408623	NR_033295	SNORD103B	-	0	0.54	0.46	0	0	0	0	0	0	0	0	0	0	0	0	0	0	0	0	0	0	0	0	0	0	0	0	0	0	0
chr1	31421964	31422052	NR_004054	SNORD103A	-	0	0	0	0	0	0	0	0	0	0	0	0	0	0	0	0	0	0	0	0	0	0	0	0	0.96	0.04	0	0	0	0
chr1	31421964	31422052	NR_033295	SNORD103B	-	0	0	0	0	0	0	0	0	0	0	0	0	0	0	0	0	0	0	0	0	0	0	0	0	0.96	0.04	0	0	0	0
chr1	31441009	31441084	NR_003066	SNORD103C	-	0	0	0	0	0	0	0	0	0	0	0	0	0	0	0	0	0	0	0	0.96	3	2.04	0	0	0	0	0	0	0	0
chr1	31971838	31974167	NR_034112	LINC01225	+	0	0	0	0	0	0	0	0	0	0	0.76	3.28	3.24	0.72	0	0	0	0	0	0	0	0	0	0	0	0	0	0	0	0
chr1	31984035	31989846	NR_027085	LINC01226	+	0	0	0	0	0	0	0	0	0	0	0	0	0	0	0	0	0	0	0	0	0	0	0	0	0	0	0	0	0	0
chr1	32095462	32110218	NR_033688	PEF1	-	1.92	3	1.08	1.92	3	4.92	2.16	1.92	1.08	0	5.76	7.08	2.16	0	1.92	4.92	2.16	0	0	0	0	0	0	1.92	3	1.08	0	0	0	0
chr1	32095462	32110838	NR_033686	PEF1	-	0	0	0	0	0	0	0	0	0	0	0	0	0.72	3	2.28	0.72	3	3.72	4.56	0.72	2.28	0	2.16	8.28	4.56	0	0.72	3.72	4.56	0
chr1	32224260	32224336	NR_036216	MIR4254	-	3.84	6	5.16	2.16	0	0	0	0	0	0	0	0	0	0	0	0	0	0	0	0	0	0	0	0	0	0	0	0	0	0
chr1	32479294	32509482	NR_073498	KHDRBS1	+	0	0	0	2.64	3	3	0.36	5.28	6	3.36	3	3	0.36	2.64	12.68	11.36	6.6	3.36	3	0.36	0	0	0	0	2.64	3	3	3	0.36	0
chr1	32479294	32526460	NR_073499	KHDRBS1	+	0	0	0	2.64	3	3	0.36	5.28	6	3.36	3	3	0.36	2.64	12.68	11.36	6.6	3.36	3	0.36	0	0	0	0	2.64	3	3	3	0.36	0
chr1	32552549	32552608	NR_049850	MIR5585	+	0	0	0	0	0	0	0	0	0	0	0	0	0	0	0	0	0	0	0	0	0	0	0	0	0	0	0	0	0	0
chr1	32680077	32687972	NR_133635	TMEM234	-	0	0	0	0	0	0	1.68	4.68	7.12	6.88	4.32	1.32	1.68	3	1.32	0	0	0	0	0	0	0	0	0	0	0	1.68	1.32	0	0
chr1	32680077	32687972	NR_133636	TMEM234	-	0	0	0	0	0	0	1.68	4.68	7.12	6.88	4.32	1.32	1.68	3	1.32	0	0	0	0	0	0	0	0	0	0	0	1.68	1.32	0	0
chr1	32681797	32687972	NR_133634	TMEM234	-	0	0	0	0	0	0	1.68	4.68	7.12	6.88	4.32	1.32	1.68	3	1.32	0	0	0	0	0	0	0	0	0	0	0	1.68	1.32	0	0
chr1	32697260	32707311	NR_026850	MTMR9LP	-	0	0	0	0	0	0	0	0	0	0	0	0	0	0	0	0	0	0	0	0	0	0	0	0	0	0	0	0	0	0
chr1	32799429	32801840	NR_052852	MARCKSL1	-	0	0	0	0	0.4	2	2.2	3	2.6	2.2	8	10.2	2.8	2	2.8	6	5.4	2.4	0	0	0	0	0	0	0	0	0	0	0	0
chr1	32830233	32860062	NR_125352	BSDC1	-	3	0.72	0	0	0	0	0	0	4.56	6	8.28	13.56	8.92	4.72	5.52	6	6	6	1.44	0	0	4.56	3.72	3	0.72	0	0	0	0	0
chr1	33004745	33071551	NR_111980	ZBTB8A	+	0	0	0	0	0	0	0	0	0	0	0	0	0	0	0	0	0	0	0	0	0	0	0	0	0	0	0	0	0	0
chr1	33290913	33324480	NR_135106	S100PBP	+	0	0	0	0	0	0	0	0	0	0	0	0	0	0	0	0	0	0	0	0	0	0	0	0	0.78	3	2.22	0.78	3	2.22
chr1	33290913	33324480	NR_135107	S100PBP	+	0	0	0	0	0	0	0	0	0	0	0	0	0	0	0	0	0	0	0	0	0	0	0	0	0.78	3	2.22	0.78	3	2.22
chr1	33473540	33502512	NR_134976	AK2	-	0	0	0	0	0	0	0	0	0	0	0	0.76	1	0.24	0	2.28	0.72	0	0	0	0	0	0	0	0	0	0	0	0	0
chr1	33546713	33586132	NR_146649	AZIN2	+	0	0	0	0	0	0	0.78	3	2.22	0	0	0	0	0.78	2.22	0	0	0	0	0	0	0	0	0	0	0	0	0	0	0
chr1	33546729	33586132	NR_146648	AZIN2	+	0	0	0	0	0	0	1.74	3	1.26	0	0	0	0	1.74	1.26	0	0	0	0	0	0	0	0	0	0	0	0	0	0	0
chr1	33547778	33567493	NR_126031	AZIN2	+	0	0	0	0	0	0	0	0	0	0	0	0	0	0	0	0	0	0	0	0	0	0	0	0	0	0	0	0	0	0
chr1	33797993	33798093	NR_037400	MIR3605	-	0	0	0	0	0	0	0	0	0	0	0	0	0	0	0	0	0	0	0	0	0	0	0	0	0	0	0	0	0	0
chr1	33815952	33828846	NR_125978	LOC101929464	+	11.68	3.84	0	0.12	2.88	0	0	0.12	3	2.88	0.12	3	2.88	0	0	0	0	0	0	0	0	0	0	0	0	0	0	0	0	0.12
chr1	34329679	34330392	NR_033264	HMGB4	+	0	0	1.74	3	1.26	0	0	0	1.16	2	0.84	0	0	0	0	0	0	0	0	0	0	0	0	0	0	0	0	0	0	0
chr1	34334556	34351059	NR_038372	CSMD2-AS1	+	0	0	0	0	0	0	0	0	0.84	7	6.16	0	0	0	0	0.36	3	3	3.36	5.64	2.64	0	0	0	0	0	0	0	0	0
chr1	35135199	35135295	NR_030278	MIR552	-	0	0	0	0	0	0	0	0	0	0	0	0	0	0	0	0	0	0	0	0	0	0	0	0	0	0	0	0	0	0
chr1	35441299	35444307	NR_037869	LOC653160	-	0	0	0	0	0	0	0	0	0	0	0	0	0	0	0	0	0	0	0	0	0	0	0	0	0	0	0	0	0	0
chr1	35641978	35658746	NR_136702	SFPQ	-	4	3.68	0	0	0.24	2.76	0	0.24	3.24	6.48	11.76	8.52	3.48	8.76	5.6	1.16	3.24	5.76	2.76	0	0	0	0	0	0	0	0	0	0.4	5.48
chr1	35641978	35658746	NR_136703	SFPQ	-	4	3.68	0	0	0.24	2.76	0	0.24	3.24	6.48	11.76	8.52	3.48	8.76	5.6	1.16	3.24	5.76	2.76	0	0	0	0	0	0	0	0	0	0.4	5.48
chr1	35824424	35831678	NR_046659	ZMYM4-AS1	-	0	0	0	0	0	0	0	0	0	0	0	0	0	0	0	0	0	0	0	0	0	0	0	0	0	0	0	0	0	0
chr1	36273224	36323490	NR_146062	AGO4	+	0	0	0	0	0	0	0	0	0	0	0	0	0	0	0	0	0	1.44	3	3	3	1.56	0	0	0	0	0	0	0	0
chr1	36602169	36615115	NR_073097	TRAPPC3	-	0	0	0	0	0	0	0	0	0	0	2.1	3	0.9	2.1	4.4	2.9	0.6	0	0	0	0	0	0	0	0	0	0	0	0	0
chr1	36602169	36615115	NR_073098	TRAPPC3	-	0	0	0	0	0	0	0	0	0	0	2.1	3	0.9	2.1	4.4	2.9	0.6	0	0	0	0	0	0	0	0	0	0	0	0	0
chr1	36787630	36789249	NR_130899	EVA1B	-	0	0	0.06	3	3	3	2.94	0	0	0	0	0.06	2.94	0.06	3	2.94	0	0	0.06	3	2.94	0	0	0	0	0	0	0	0	0
chr1	36884048	36884179	NR_145725	SNORA63C	-	0	0	0	0	0	0	0	0	0	0.84	2	1.16	1.26	3	3	3	1.74	0	0	1.26	3	1.74	0	0	0	0	0	0	1.26	3
chr1	37627163	37627235	NR_036217	MIR4255	+	0	0	0	0	0	0	0	0	0	0	0	0.78	3	2.22	0	0.78	3.78	5.22	2.22	0.78	3	2.22	0	0	0	0	0	0	0	0
chr1	37920479	37940044	NR_038842	LINC01137	-	0	0	0	0	0	0	0	0.36	3	2.64	0	0	0	0	0	0	0	0	0	0	0	0	0	0	0	0	0	0	0	0.36
chr1	37945830	37945890	NR_106790	MIR6732	+	0	0	0	0	0	0	0	0	0	0	0	1.8	3	1.2	0	0	0	0	0	0	0	0	0	0	0	0	0	0	0	0
chr1	37955560	37980420	NR_073090	MEAF6	-	0	0	1.8	3	1.2	0	0	0	0	0	0	0	0	1.8	3	1.2	0	1.8	1.2	0	0	0	0	1.8	4.8	4.2	1.2	0	1.8	1.2
chr1	37955560	37980420	NR_073091	MEAF6	-	0	0	1.8	3	1.2	0	0	0	0	0	0	0	0	1.8	3	1.2	0	1.8	1.2	0	0	0	0	1.8	4.8	4.2	1.2	0	1.8	1.2
chr1	37955560	37980420	NR_073092	MEAF6	-	0	0	1.8	3	1.2	0	0	0	0	0	0	0	0	1.8	3	1.2	0	1.8	1.2	0	0	0	0	1.8	4.8	4.2	1.2	0	1.8	1.2
chr1	37966535	37966595	NR_049844	MIR5581	-	0	0	0	0	0	0	0	0	0	0	0	0	0	0	0	0	0	0	0	0	0	0	0	0	0	0	0	0	0	0
chr1	38554902	38555001	NR_037432	MIR3659	+	0	0	0	0	0	0	0	0	0	0	0	0	0	0	0	0	0	0	0	0	0	0	0	0	0	0	0	0	0	0
chr1	38674705	38680439	NR_038928	LINC01343	-	0	0	0	0	0	0	0	0	0	0	0	0	0	0	0	0	0	0	0.22	1	0.78	0	0	0	0	0	0	0	0	0
chr1	38940867	38942156	NR_146761	LINC01685	+	0	0	0	0	0	0	0	0	0	0	0	0	0	0	0	0	0	0	0	0	0	0	0	0	0	1.02	3	1.98	0	1.02
chr1	39328161	39339050	NR_037632	MYCBP	-	0	0	6	6	0	6	9	0	0	0	0	0	0	0	0	0	0	0	0	0	0	0	0	0	0	0	0	0	0	0
chr1	39328161	39347298	NR_037633	GJA9-MYCBP	-	0	0	0	0	0	0	0	0	0	0	0	0	0	0	0	0	0	0	0	0	0	0	0	0	0	0	0	0	0	0
chr1	39328161	39347298	NR_037634	GJA9-MYCBP	-	0	0	0	0	0	0	0	0	0	0	0	0	0	0	0	0	0	0	0	0	0	0	0	0	0	0	0	0	0	0
chr1	39328161	39347298	NR_037635	GJA9-MYCBP	-	0	0	0	0	0	0	0	0	0	0	0	0	0	0	0	0	0	0	0	0	0	0	0	0	0	0	0	0	0	0
chr1	39328161	39347298	NR_037636	GJA9-MYCBP	-	0	0	0	0	0	0	0	0	0	0	0	0	0	0	0	0	0	0	0	0	0	0	0	0	0	0	0	0	0	0
chr1	39328161	39347298	NR_037637	GJA9-MYCBP	-	0	0	0	0	0	0	0	0	0	0	0	0	0	0	0	0	0	0	0	0	0	0	0	0	0	0	0	0	0	0
chr1	39339072	39341898	NR_135048	LOC105378663	+	0	0	0	0	0	0	0	0	0	0	0	0	3.96	7.68	3.36	2.64	6	3.36	0	0	0	0	0	0	0	0	0	0	0	0
chr1	39980537	39982341	NR_132962	OXCT2P1	+	0	0	0	0	0	0	0	0	0	0	0	0	0	0	0	0	0	0	0	0	0	0	0	0	0	0	0	0	0	0
chr1	39987951	40025370	NR_003929	PPIEL	-	0	0	0	0	0	0	0	0	0	0	3.6	7.8	5.4	1.2	1.8	3	1.2	0	0	0	0	0	0	0	0	0	0	0	0	0
chr1	39987951	40025370	NR_144354	PPIEL	-	0	0	0	0	0	0	0	0	0	0	3.6	7.8	5.4	1.2	1.8	3	1.2	0	0	0	0	0	0	0	0	0	0	0	0	0
chr1	39987951	40025370	NR_144355	PPIEL	-	0	0	0	0	0	0	0	0	0	0	3.6	7.8	5.4	1.2	1.8	3	1.2	0	0	0	0	0	0	0	0	0	0	0	0	0
chr1	39987951	40025370	NR_144356	PPIEL	-	0	0	0	0	0	0	0	0	0	0	3.6	7.8	5.4	1.2	1.8	3	1.2	0	0	0	0	0	0	0	0	0	0	0	0	0
chr1	39987951	40025370	NR_144357	PPIEL	-	0	0	0	0	0	0	0	0	0	0	3.6	7.8	5.4	1.2	1.8	3	1.2	0	0	0	0	0	0	0	0	0	0	0	0	0
chr1	40030741	40038875	NR_125979	LOC101929516	+	0	0	0	0	0	0	0	0	0	0	0	0	0	0	0	0	0	0	0	0	0	0	0	0	0	0	0	0	0	0
chr1	40033045	40033182	NR_002983	SNORA55	-	0	0	0	0	0	0	0	0	0	0	0	0	0	0	0	0	0	0	0	0	0	0	0	0	0	0	0	1.08	3	1.92
chr1	40204516	40222441	NR_036543	PPIE	+	0	0	0	0	0	0	0.96	3	2.04	0.96	4.92	7.08	2.04	0	0	0	0	0	0	0	0	0	0	0	0	0	0	0	0	0
chr1	40204516	40222441	NR_036544	PPIE	+	0	0	0	0	0	0	0.96	3	2.04	0.96	4.92	7.08	2.04	0	0	0	0	0	0	0	0	0	0	0	0	0	0	0	0	0
chr1	40254647	40255842	NR_135805	LOC101929536	+	0	0	2.82	3	3	0.18	1.88	2	0.12	0	0	0	0	0	0	0	0	0	0	0	0	0	0	0	0	0	0	0	0	0
chr1	40306705	40349183	NR_132401	TRIT1	-	0	0	0	0	0	0	0	2.04	6	6	7.02	5.94	1.02	4.02	4.98	1.98	1.02	3	1.98	1.02	3	1.98	0	0	0	0	0	0	0	0
chr1	40306705	40349183	NR_132402	TRIT1	-	0	0	0	0	0	0	0	2.04	6	6	7.02	5.94	1.02	4.02	4.98	1.98	1.02	3	1.98	1.02	3	1.98	0	0	0	0	0	0	0	0
chr1	40306705	40349183	NR_132403	TRIT1	-	0	0	0	0	0	0	0	2.04	6	6	7.02	5.94	1.02	4.02	4.98	1.98	1.02	3	1.98	1.02	3	1.98	0	0	0	0	0	0	0	0
chr1	40306705	40349183	NR_132404	TRIT1	-	0	0	0	0	0	0	0	2.04	6	6	7.02	5.94	1.02	4.02	4.98	1.98	1.02	3	1.98	1.02	3	1.98	0	0	0	0	0	0	0	0
chr1	40306705	40349183	NR_132405	TRIT1	-	0	0	0	0	0	0	0	2.04	6	6	7.02	5.94	1.02	4.02	4.98	1.98	1.02	3	1.98	1.02	3	1.98	0	0	0	0	0	0	0	0
chr1	40306705	40349183	NR_132406	TRIT1	-	0	0	0	0	0	0	0	2.04	6	6	7.02	5.94	1.02	4.02	4.98	1.98	1.02	3	1.98	1.02	3	1.98	0	0	0	0	0	0	0	0
chr1	40306705	40349183	NR_132407	TRIT1	-	0	0	0	0	0	0	0	2.04	6	6	7.02	5.94	1.02	4.02	4.98	1.98	1.02	3	1.98	1.02	3	1.98	0	0	0	0	0	0	0	0
chr1	40306705	40349183	NR_132408	TRIT1	-	0	0	0	0	0	0	0	2.04	6	6	7.02	5.94	1.02	4.02	4.98	1.98	1.02	3	1.98	1.02	3	1.98	0	0	0	0	0	0	0	0
chr1	40306705	40349183	NR_132409	TRIT1	-	0	0	0	0	0	0	0	2.04	6	6	7.02	5.94	1.02	4.02	4.98	1.98	1.02	3	1.98	1.02	3	1.98	0	0	0	0	0	0	0	0
chr1	40306705	40349183	NR_132410	TRIT1	-	0	0	0	0	0	0	0	2.04	6	6	7.02	5.94	1.02	4.02	4.98	1.98	1.02	3	1.98	1.02	3	1.98	0	0	0	0	0	0	0	0
chr1	40306705	40349183	NR_132412	TRIT1	-	0	0	0	0	0	0	0	2.04	6	6	7.02	5.94	1.02	4.02	4.98	1.98	1.02	3	1.98	1.02	3	1.98	0	0	0	0	0	0	0	0
chr1	40306705	40349183	NR_132413	TRIT1	-	0	0	0	0	0	0	0	2.04	6	6	7.02	5.94	1.02	4.02	4.98	1.98	1.02	3	1.98	1.02	3	1.98	0	0	0	0	0	0	0	0
chr1	40306705	40349183	NR_132414	TRIT1	-	0	0	0	0	0	0	0	2.04	6	6	7.02	5.94	1.02	4.02	4.98	1.98	1.02	3	1.98	1.02	3	1.98	0	0	0	0	0	0	0	0
chr1	40306705	40349183	NR_132415	TRIT1	-	0	0	0	0	0	0	0	2.04	6	6	7.02	5.94	1.02	4.02	4.98	1.98	1.02	3	1.98	1.02	3	1.98	0	0	0	0	0	0	0	0
chr1	40420783	40435640	NR_109896	MFSD2A	+	0	1.98	3	1.02	0	0	0	0	0	0	0	0	0	0	0	0	0	0	0	0	0	0	0	0	0	0	0	0	0	0
chr1	41154751	41157933	NR_024567	NFYC-AS1	-	0	0	0	0	0	0	0	0	1.36	5.02	5.64	1.98	0	2.04	6	3.96	1.02	3	3	3	1.98	1.02	1.98	1.02	4.02	4.64	2	1.32	0	0
chr1	41220026	41220118	NR_029846	MIR30E	+	0	0	0	0	0	0	0	0	0	0	0	0	0	0	0	0	0	0	0	0	0	0	0	0	0	0	0	0	0	1.56
chr1	41222955	41223044	NR_029833	MIR30C1	+	0	0	0	0	0	0	0	0	0	0	0	0	0	0	0	0	0	0	0	0	0	0	0	0	0	0	0	0	0	0
chr1	41444970	41478237	NR_125440	CTPS1	+	0	0	0	0	0.8	2	1.2	0	0	0	0	0	0	0	0	0	0	0	0	0	2.4	6	5.6	5	4.2	4.2	4.8	1.8	0	0
chr1	41480261	41509562	NR_037868	SLFNL1-AS1	+	0	0	0	0	0	0	0	0	0	0	0	0	0	0	0	0	0	0	0	0	0	0	0	0	0	0	0	0	0	0
chr1	41492870	41627104	NR_135092	SCMH1	-	0	0	0	0	0	0	0	0	2.76	3	0.24	0	2.76	3	0.24	0	0	0	0	0	0	0	0	0	0	0	0	0	0	0
chr1	41840675	41841341	NR_135817	LOC101929901	-	0	0	0	0	0	0	0	0	0	0	0	0	0	0	0	0	0	0	0	0	0	0	0	0	0	0	0	0	0	0
chr1	41944445	41950354	NR_126098	EDN2	-	2.76	3	0.24	0	0	0	0	0	0	0	0	0	0	0	0	0	0	0	0	0	0	0	0	0	0	0	0	0	0	0
chr1	42312859	42384496	NR_038260	HIVEP3	-	0	0	0	0	0	0	0	0	0	0	0	0	0	0	0	0	0	0	0	0	0	0	0	0	0	0	0	0	0	0
chr1	42312859	42501596	NR_038261	HIVEP3	-	0	0	0	0	0	0	0	0	0	0	0	0	0	0	0	0	0	0	0	0	0	0	0	0	0	0	0	0	0	0
chr1	43148657	43169474	NR_132737	YBX1	+	0	0	0	0	0	0	0	0.42	3.42	6	6	5.58	2.58	0.42	3	3.42	5.58	2.58	0	0	0	0	0	0	0	0	0	0	0	0
chr1	43232915	43241413	NR_040733	C1orf50	+	0	0	0	0	0	0	0	0	0	0	0	0	0	0.9	3	2.1	0	0	0	0	0	0	0	0	0	0	0	0	0	0
chr1	43242336	43250566	NR_133055	LOC105378683	-	0	0	0	0	0	0	0	0	0	0	0	0	0	0	0	0	0	0	0	0	0	0	0	0	0	0	0	0	0	0
chr1	43323292	43354463	NR_104171	LOC339539	+	0	0	0	0	0	2.52	3	0.48	0	0	0	0	0	0	0	0	0	0	0	0	0	0	0	0	0	0	0	0	0	0
chr1	43424719	43449029	NR_033967	SLC2A1-AS1	+	0	0	0	0	0	0	0	0	0	1.14	3	3	3	1.86	0	0	0	0	0	0	0	0	0	0	0	0	0	0	0	0
chr1	43637322	43637383	NR_106791	MIR6733	-	1.98	0	0	0	0	0	0	0	0	0	1.02	3	1.98	0	0	0	0	0	0	0	0	0	0	0	0	0	0	0	0	0
chr1	43829067	43833745	NR_046117	ELOVL1	-	0	0	0	0.1	1	0.9	0.3	3	2.7	0	0	0	0	0	0	0	0	0	0	0	0	0	0	0	0	0	0	0	0	0
chr1	43830318	43830386	NR_106792	MIR6734	-	0	0	0	0	0	0	0	0	0	0	0	0	0	0	0	0	0	0	0	0	0	0	0	0	0	0	0	0	0	0
chr1	43913448	43914315	NR_046744	SZT2-AS1	-	0	0	0	0	0	0	0	0	0	0	0	0	0	0	0	0	0	0	0	0	0	0	0	0	0	0	0	0	0	0
chr1	43914209	43914282	NR_106793	MIR6735	+	0	0	0	0	0	0	0	0	0	0	0	0	0	0	0	0	0	0	0	0	0	0	0	0	0	0	0	0	0	0
chr1	44165408	44173012	NR_033827	KDM4A-AS1	-	3	0.72	0	0	0	0	0	0	0	0	0	0	2.28	0.72	2.28	5.28	3.72	0.72	0	0	0	0	0	0	0	0	0	0	0	0
chr1	44173167	44396837	NR_073016	ST3GAL3	+	4.02	4.98	1.98	1.02	1.98	0	0	0	0	0	0	0	0	0	0	1.02	3	1.98	0	0	1.02	3	1.98	0	0	0	0	0	0	0
chr1	44173167	44396837	NR_073017	ST3GAL3	+	4.02	4.98	1.98	1.02	1.98	0	0	0	0	0	0	0	0	0	0	1.02	3	1.98	0	0	1.02	3	1.98	0	0	0	0	0	0	0
chr1	44173167	44396837	NR_073018	ST3GAL3	+	4.02	4.98	1.98	1.02	1.98	0	0	0	0	0	0	0	0	0	0	1.02	3	1.98	0	0	1.02	3	1.98	0	0	0	0	0	0	0
chr1	44173167	44396837	NR_073019	ST3GAL3	+	4.02	4.98	1.98	1.02	1.98	0	0	0	0	0	0	0	0	0	0	1.02	3	1.98	0	0	1.02	3	1.98	0	0	0	0	0	0	0
chr1	44173167	44396837	NR_073020	ST3GAL3	+	4.02	4.98	1.98	1.02	1.98	0	0	0	0	0	0	0	0	0	0	1.02	3	1.98	0	0	1.02	3	1.98	0	0	0	0	0	0	0
chr1	44173167	44396837	NR_073021	ST3GAL3	+	4.02	4.98	1.98	1.02	1.98	0	0	0	0	0	0	0	0	0	0	1.02	3	1.98	0	0	1.02	3	1.98	0	0	0	0	0	0	0
chr1	44173167	44396837	NR_073023	ST3GAL3	+	4.02	4.98	1.98	1.02	1.98	0	0	0	0	0	0	0	0	0	0	1.02	3	1.98	0	0	1.02	3	1.98	0	0	0	0	0	0	0
chr1	44173167	44396837	NR_146867	ST3GAL3	+	4.02	4.98	1.98	1.02	1.98	0	0	0	0	0	0	0	0	0	0	1.02	3	1.98	0	0	1.02	3	1.98	0	0	0	0	0	0	0
chr1	44175075	44193014	NR_125986	LOC101929592	-	0.72	1	0.28	0	0	0	0	0	0	0	0	0	0	0	0	0	0	0	0	0	0	0	0	2.16	5.16	3.84	0.84	0	0	0
chr1	44304293	44304355	NR_106727	MIR6079	+	0	0	0	0	0	0	0	0	0	0	0	0	0	0	0	0	0	0	0	0	0	0	0	0	0	0	0	0	0	0
chr1	44457380	44462198	NR_146064	CCDC24	+	0	1.8	3	1.2	1.8	4.8	4.2	1.2	0	0	0	0	0	1.8	1.2	0	0	0	1.8	1.2	0	0	0	0	0	0	0	0	0	0
chr1	44462154	44483012	NR_048548	SLC6A9	-	0.72	0	0	0	0	0	0	0	0	0	0	0	0	0	0	0	0	0	0	0	0	0	0	0	0	0	0	0	0	0
chr1	44688266	44709955	NR_110056	ERI3-IT1	-	0	0	0	0	0	2.7	3	0.3	2.7	3	0.3	0	0	0	0	0	0	0	0	0	0	0	0	0	0	0	0	0	0	0
chr1	44709047	44709955	NR_046817	ERI3-IT1	-	0	0	0	0	0	2.7	3	0.3	2.7	3	0.3	0	0	0	0	0	0	0	0	0	0	0	0	0	0	0	0	0	0	0
chr1	44718015	44718231	NR_132966	SNORA110	-	0	0	0	0	0	0	0	0	0	0	0	0	0	0	0	0	0	0	0	0	0	0	0	0	0	0	0	0	0	0
chr1	45011164	45011224	NR_049849	MIR5584	+	0	0	0	0	0	0	0	0	0	0.84	3	2.16	0	0	0	0	0	0	0	0	0	0	0	0	0	0	0	0	0	0
chr1	45136628	45136728	NR_145816	SNORD145	-	0	0	0	0	0	0	0	0	0	0	0	0	0	0	0	0	0	0	0	0	0	0	0	0	0	0	0	0	0	0
chr1	45227706	45227779	NR_145793	SNORD160	+	0	0	0	0	0	0	0	0	0	0	0	0	0	0	0	0	0	0	0	0	0	0	0	0	0	0	0	0	0	0
chr1	45241536	45241610	NR_000015	SNORD55	+	4.32	10.32	12	9.84	13.32	12.12	7.4	3.84	3	3	0.84	0	0	0	0	2.16	3	0.84	0	2.16	0.84	0	0	0	0	0	0	0	0	0
chr1	45242163	45242261	NR_000024	SNORD46	+	0	0	0.78	3	2.22	0	0.78	2.22	0	0	0	0	0	0	0	0	0	0	0	0	0	0	0	0	0	0	0	0	0	0
chr1	45243513	45243584	NR_001456	SNORD38A	+	0	0	0	0	0	0	0	0	0	0	0	0	0.78	2.22	0	0	0	0	0	0	0	0	0	0	0	0	0	0	0	0
chr1	45244061	45244130	NR_001457	SNORD38B	+	0	0.66	2.34	0	0	0	0	0	0	0	0	0	0	0	0	0	0	0	0	0	0	0	0	0	0	0	0	0	0	0
chr1	45477804	45481341	NR_036510	UROD	+	0	0	0	0	0	0	0	0	0	0.24	3	3	2.76	0	0	0	0	0	0	0	0	0	0	0	0	0	0	0	0	0
chr1	45769581	45771291	NR_024270	LINC01144	+	0	0	1.86	3	1.14	0	0	0	1.86	3	1.14	0	0	0	0	0	1.24	2.62	3	1.14	0	0	0	0	0	0	0	0	0	1.86
chr1	45794913	45805787	NR_146883	MUTYH	-	0	0	0	0	0	0	0	0	0	0.78	3	3.26	3.22	2.56	7	5.96	3.78	5.22	3	2.22	0	0	0.78	2.22	0	0	0	0	0	0
chr1	45794913	45806142	NR_146882	MUTYH	-	3	2.52	0	0	0	0	0	0	0	0	0	0	0	0	0	0	0.48	3	3.16	3.52	1.96	7	6.36	3.48	5.52	3	2.52	0	0	0.48
chr1	45959597	45965751	NR_033296	CCDC163	-	0	0	2.94	0.06	2.94	3	0.06	0	2.94	3	0.06	2.94	3	0.06	0	0	2.94	3	0.06	5.88	6	3.06	3	0.06	0	0	0	0	0	0
chr1	45959597	45965751	NR_033297	CCDC163	-	0	0	2.94	0.06	2.94	3	0.06	0	2.94	3	0.06	2.94	3	0.06	0	0	2.94	3	0.06	5.88	6	3.06	3	0.06	0	0	0	0	0	0
chr1	45959597	45965751	NR_033298	CCDC163	-	0	0	2.94	0.06	2.94	3	0.06	0	2.94	3	0.06	2.94	3	0.06	0	0	2.94	3	0.06	5.88	6	3.06	3	0.06	0	0	0	0	0	0
chr1	46111451	46112357	NR_026768	RPS15AP10	-	3	0.42	0	0	0	0	0	0	0	0	0	0	0	0	0	1.72	2	0.28	0	0	0	0	0	0	0	0	0	0	0	0
chr1	46505811	46598380	NR_137329	PIK3R3	-	0	0	0	0	0	0	0	1.2	3	3	1.8	1.2	3	1.8	1.2	3	1.8	1.2	1.8	0	0	0	0	0	0	0	0	0	0	0
chr1	46599042	46604752	NR_125987	LOC101929626	+	0	0	0	0	0	0	0	2.52	3	0.48	2.52	3	0.48	0	0	0	0	0	0	0	0	0	0	0	0	0	0	0	0	0
chr1	46805848	46830824	NR_045789	NSUN4	+	0	0	0	0	0	0	0	0	0	0	0	0	0	0	0	0	0	3.84	4	3.04	0.12	0	3.84	6.88	0.28	0	0	0	0	0
chr1	46805848	46830824	NR_045790	NSUN4	+	0	0	0	0	0	0	0	0	0	0	0	0	0	0	0	0	0	3.84	4	3.04	0.12	0	3.84	6.88	0.28	0	0	0	0	0
chr1	46805848	46830824	NR_045791	NSUN4	+	0	0	0	0	0	0	0	0	0	0	0	0	0	0	0	0	0	3.84	4	3.04	0.12	0	3.84	6.88	0.28	0	0	0	0	0
chr1	46899498	46911374	NR_045483	FAAHP1	+	0	0	0	0	0	0	0	0	0	0	0	0	0	0	0	0	0	0	2.88	3	5.88	3.12	0.12	0	0	0	0	0	0	0
chr1	46912344	46915376	NR_121680	LINC01398	-	0	0	0	0	0	0	0	0	0	0	0	0	0	0	0	0	0	0	0	0	0	0	1.44	3	1.56	0	0	0	0	0
chr1	47004367	47035927	NR_038403	MKNK1-AS1	+	0	0	0	0	0	0	0	0	0	0	0	0	0	0	0	0	0	0	0	0	0	0	0	0	0	0	0	0	0	0
chr1	47023078	47069966	NR_024174	MKNK1	-	0	0	0	0	0	0	0	0	0	0	0	0	0	0	0	0	0.68	0.32	4.08	3.96	0.96	0	0	0	0	0	0	0	0	0
chr1	47023078	47069966	NR_024176	MKNK1	-	0	0	0	0	0	0	0	0	0	0	0	0	0	0	0	0	0.68	0.32	4.08	3.96	0.96	0	0	0	0	0	0	0	0	0
chr1	47023078	47069973	NR_146512	MKNK1	-	0	0	0	0	0	0	0	0	0	0	0	0	0	0	0	0	0.54	0.46	3.24	4.38	1.38	0	0	0	0	0	0	0	0	0
chr1	47139707	47157769	NR_038827	EFCAB14-AS1	+	0	0	0	0	0	0	0	0	0	0	0	0	0	0	0	0	0.42	3	2.58	0	0	0	0.42	3	2.58	0.42	3	2.58	0	0
chr1	47139707	47157769	NR_038828	EFCAB14-AS1	+	0	0	0	0	0	0	0	0	0	0	0	0	0	0	0	0	0.42	3	2.58	0	0	0	0.42	3	2.58	0.42	3	2.58	0	0
chr1	47264669	47285021	NR_135003	CYP4B1	+	0	0	0	0	0	0	0	0	0	0	0	0	0	0	0	0	0	0	0	0	0	0	0	1.14	3	1.86	0	0	0	0
chr1	47308766	47366147	NR_002788	CYP4Z2P	-	0	0	0	0	0.18	3	2.82	0	0.18	3	2.82	0	0	0	0.18	2.82	0	0	0	0	0	0	0	0	0	0	0	0	0	0
chr1	47394845	47407156	NR_134988	CYP4A11	-	0.36	0	0	0	0	0	0	0	0	0	0	0	0	0	0	0	0	0	0	0	0	0	0	0	0	0	2.64	3	0.36	0
chr1	47394845	47407156	NR_134989	CYP4A11	-	0.36	0	0	0	0	0	0	0	0	0	0	0	0	0	0	0	0	0	0	0	0	0	0	0	0	0	2.64	3	0.36	0
chr1	47394845	47407156	NR_134990	CYP4A11	-	0.36	0	0	0	0	0	0	0	0	0	0	0	0	0	0	0	0	0	0	0	0	0	0	0	0	0	2.64	3	0.36	0
chr1	47394845	47407156	NR_134991	CYP4A11	-	0.36	0	0	0	0	0	0	0	0	0	0	0	0	0	0	0	0	0	0	0	0	0	0	0	0	0	2.64	3	0.36	0
chr1	47394845	47407156	NR_134992	CYP4A11	-	0.36	0	0	0	0	0	0	0	0	0	0	0	0	0	0	0	0	0	0	0	0	0	0	0	0	0	2.64	3	0.36	0
chr1	47394845	47407156	NR_134993	CYP4A11	-	0.36	0	0	0	0	0	0	0	0	0	0	0	0	0	0	0	0	0	0	0	0	0	0	0	0	0	2.64	3	0.36	0
chr1	47394845	47407156	NR_134994	CYP4A11	-	0.36	0	0	0	0	0	0	0	0	0	0	0	0	0	0	0	0	0	0	0	0	0	0	0	0	0	2.64	3	0.36	0
chr1	47644921	47646011	NR_047498	LINC00853	+	0	1.26	1.74	0	0	0	0	0	0	0	0	0	0	0	0	0	0	0	0	0	0	0	0	0	0	0	0	0	0	0
chr1	47799468	47824547	NR_046395	CMPK1	+	0	0	0	0	1.08	1.92	0	1.08	3	1.92	0	0	0	0	0	0	0	0	0	0	3.96	8.84	4.28	1.92	2.16	6	4.92	1.92	1.08	3
chr1	47799468	47844511	NR_046394	CMPK1	+	0	0	0	0	1.08	1.92	0	1.08	3	1.92	0	0	0	0	0	0	0	0	0	0	3.96	8.84	4.28	1.92	2.16	6	4.92	1.92	1.08	3
chr1	47846467	47902989	NR_126355	LINC01389	-	0	0	0	0	0.66	3	2.34	0	0	0	0	0	0	0	0	0	0	0	0.66	3	2.34	0	0	0	0	0	0	0	0	0
chr1	47897806	47900313	NR_026878	FOXD2-AS1	-	0	0	0	0	0	0	0	0	0	0	0	0	0	0	0	0	0	0	0	0	0	2.22	3	0.78	0	0	0	0	0	0
chr1	48567386	48648100	NR_026749	SKINT1L	-	0	0	0	0	0	0	0	0	0	0	0	0	0	0	0	0	0	0	0	0	0	0	0	0	0	0	0	0	0	0
chr1	48998526	50489626	NR_136623	AGBL4	-	0	0	0	0	0	0	0	0	0	0	0	0	0	0	0	0	0	0	0.48	1	0.52	0	0	0	1.44	3	1.56	0	1.44	3
chr1	49193194	49242641	NR_146232	BEND5	-	0	0	0	0	0	0	0	0	0	0	0	0	0	0	0	0	0	0	0	0	0	0	0	0	0	0	0	0	0	0
chr1	49723082	49734966	NR_125988	LOC101929721	+	0	0	0	0	0	0	0	0	0	0	0	0	0	0	0	0	0	0	0	0	0	0	0	0	0	0	0	0	0	0
chr1	49839872	49937757	NR_046839	AGBL4-IT1	-	3	0.42	0	2.58	3	0.42	0	0	0	0	0	0	0	0	0	0	0	0	0	0	0	0	0	0	2.58	3	0.42	0	0	0
chr1	50575287	50646972	NR_136725	ELAVL4	+	0	0	0	0	0	2.22	3	0.78	0	0	0	0	2.22	3	0.78	0	0	0	0	0	0	0	0	0	0	0	0	0	0	0
chr1	51525508	51525577	NR_039617	MIR4421	+	0	0	0	0	0	0	0	0	0	0	0	0	0	0	0	0	0	0.48	3	2.52	0	0	0	0	0	0	0	0	0	0
chr1	51525689	51525775	NR_106754	MIR6500	+	0	0	0	0	0	0	0	0	0	0	0	0	0	0	2.34	3	0.66	0	0	0	0	0	0	0	0	0	0	0	0	0
chr1	51660766	51700768	NR_147076	LINC01562	-	0	0	0	0	1.92	3	3	3	1.08	1.92	3	3	3	1.08	0	0	1.92	3	1.08	0	0	0	0	0	0	0	0	0	0	0
chr1	51795325	51796953	NR_123731	TTC39A-AS1	+	0	0	0	0	0	0	0	0	0	0	0	0	0	0	0	0	0	0	0	0	0	0	0	0	0	0	1	2	2.5	3
chr1	52082545	52254891	NR_036662	OSBPL9	+	2.7	3	3	3	0.3	0	0	0	0	0	0	0	2.7	3	0.3	0	0	0	0	0	2.7	0.3	0	0	0	0	0	0	0	0
chr1	52302015	52302074	NR_031580	MIR761	-	0	0	0	0	0	0	0	0	0	0	0	0	0	0	0	0	0	0	0	0	0	0	0	0	0	0	0	0	0	0
chr1	52497768	52521843	NR_046405	TXNDC12	-	3	3	3	2.58	0.42	3.42	5.58	2.58	0	0	0	0	0	0	0.42	3	2.58	0	0.42	2.58	0	0	0	0	0	0	0.84	6	5.16	0
chr1	52497768	52521843	NR_046406	TXNDC12	-	3	3	3	2.58	0.42	3.42	5.58	2.58	0	0	0	0	0	0	0.42	3	2.58	0	0.42	2.58	0	0	0	0	0	0	0.84	6	5.16	0
chr1	52516589	52518355	NR_126385	TXNDC12-AS1	+	0	0	0	0	0	0	0	0	0	0	0	0	0	0	0	0.78	1	0.22	0	0	0	0	0	0	0	0	0	0	0	0
chr1	53099015	53134792	NR_135156	FAM159A	+	0	0	0	0	0	0	0	0.6	1.4	0	0	0	0	0	0	0	0	0	0	0	0	0	0	0	0	0	0	0	0	0
chr1	53099015	53134792	NR_135157	FAM159A	+	0	0	0	0	0	0	0	0.6	1.4	0	0	0	0	0	0	0	0	0	0	0	0	0	0	0	0	0	0	0	0	0
chr1	53394345	53394444	NR_039971	MIR1273F	+	0	0	0	0	0	0	0	0	0	0	0	0	0	0	0	0	0	0	0	0	0	0	0	0	0	0	0	0	0	0
chr1	53400601	53400689	NR_039970	MIR5095	+	0	0	0	0	0	0	0	0	0	0	0	0	0	0	0	0	0	0	0	0	0	0	0	0	0	0	0	0	0	0
chr1	53405985	53406085	NR_039972	MIR1273G	+	0	0	0	0	0	0	0	0	0	0	0	0	0	0	0	0	0	0	0	0	0	0	0	0	0	0	0	0	0	0
chr1	53552850	53608304	NR_109858	SLC1A7	-	0	0	0	0	0	0	0	0	0	0	0	0	0	0	0	0	0	0	0	0	0	0	0	0	0	0	0	0	0	0
chr1	53685472	53686311	NR_130897	C1orf123	-	0	0	3.9	2.66	0.44	4.68	13.02	17.34	10.98	8.22	10.34	4.76	0.66	1.56	4.34	3.44	0.66	4.68	8.34	4.32	0.66	2.34	3	0.66	0	0	0	0	0	0
chr1	53704281	53708455	NR_038953	LOC100507564	+	0	0	0	0	0	1.86	3.62	4	3.38	4.86	4.14	4.24	3.76	3	1.14	0	0	0	0	0	0	0	0	0	0	0	0	0	0	0
chr1	53793904	53802181	NR_131923	LINC01771	+	0	0	0	0	0	0	0	0	0	0	0	0	0	0	0	0	0	0	0	0	0	0	0	0	0	0	0	0	0	0
chr1	53904042	53905693	NR_002314	SLC25A3P1	-	0	0	0	0	0	0	0	0	0	0	0	0.42	3	2.72	1	0.86	0	0	0	0	0	0	0	0	0	0	0	0	0	0
chr1	54231133	54304225	NR_033142	NDC1	-	0	0	0	0	0	0	0	0	0	0	0	0	0	0	0	1.5	1.5	1.5	3	1.5	0	0	0	0	0	0	0	0	0	0
chr1	54317391	54355487	NR_036639	YIPF1	-	0.78	2.22	0	0	0	0	0	0	0	0	0.78	3	2.22	0.78	3	2.22	0	0	0	0	0	0	0	0	0	0	0	0	0	0
chr1	54317391	54355487	NR_036640	YIPF1	-	0.78	2.22	0	0	0	0	0	0	0	0	0.78	3	2.22	0.78	3	2.22	0	0	0	0	0	0	0	0	0	0	0	0	0	0
chr1	54317391	54355504	NR_135075	YIPF1	-	0	2.76	0.24	0	0	0	0	0	0	0	0	2.76	3	0.24	2.76	3	0.24	0	0	0	0	0	0	0	0	0	0	0	0	0
chr1	54359859	54376759	NR_136692	DIO1	+	0	0	0	0	0	0	0	0	0	0	0	0	0	0	0	0	0	0	0	0	0	0	0	0	0	0	0	0	0	0
chr1	54359859	54376759	NR_136693	DIO1	+	0	0	0	0	0	0	0	0	0	0	0	0	0	0	0	0	0	0	0	0	0	0	0	0	0	0	0	0	0	0
chr1	54387233	54411496	NR_133632	HSPB11	-	3	2.76	0	0	0	0	0	0	0	0	0	0	0	0	0.24	3	2.76	0	0	0	0	0	0	0	0	0	0	0	0	0
chr1	54387233	54411496	NR_133633	HSPB11	-	3	2.76	0	0	0	0	0	0	0	0	0	0	0	0	0.24	3	2.76	0	0	0	0	0	0	0	0	0	0	0	0	0
chr1	54519244	54578192	NR_130900	TCEANC2	+	0	0	0	0	2.64	3	0.36	0	0	0	2.64	8.28	6.36	0.72	0	2.64	3	0.36	0	0	0	0	0	0	0	0	0	0	0	0
chr1	54519751	54519827	NR_039942	MIR4781	+	3.12	8.94	5.88	0	0.06	3	2.94	0	0	0	0	0	0	0	0	0	0	0	0	0	0	0	0	0	0	0	0	0	0	0
chr1	54702115	54704736	NR_103541	SSBP3-AS1	+	0	0	0	0	0	0	0	0	0	0	0	0	0	0	0	0	0	0	0	0	0	0	0	0	0	0	0	0	0	0.9
chr1	55107412	55175940	NR_026782	MROH7	+	0	0	0	0	0	0	0	0	0	0	0	0	0	0	0	0	0	0	0	0	0	0	0	0	0	0	0	0	0	0
chr1	55107412	55175940	NR_111931	MROH7	+	0	0	0	0	0	0	0	0	0	0	0	0	0	0	0	0	0	0	0	0	0	0	0	0	0	0	0	0	0	0
chr1	55107412	55208328	NR_037639	MROH7-TTC4	+	0	0	0	0	0	0	0	0	0	0	0	0	0	0	0	0	0	0	0	0	0	0	0	0	0	0	0	0	0	0
chr1	55107412	55208328	NR_037640	MROH7-TTC4	+	0	0	0	0	0	0	0	0	0	0	0	0	0	0	0	0	0	0	0	0	0	0	0	0	0	0	0	0	0	0
chr1	55107412	55208328	NR_037641	MROH7-TTC4	+	0	0	0	0	0	0	0	0	0	0	0	0	0	0	0	0	0	0	0	0	0	0	0	0	0	0	0	0	0	0
chr1	55505894	55530526	NR_110451	PCSK9	+	0	0	0	0	0	0	0	0	0	0	0	0	0	0	2.64	3	0.36	0	2.64	5.64	3.36	0.36	0	0	0	0	0	0	0	0
chr1	55681080	55683128	NR_038320	LOC100507634	+	0	0	0	0	0	0	0	1.8	6.6	3.6	0	3.6	6	4.2	1.2	0	0	1.8	1.2	0	0	0	0	0	0	0	0	0	0	0
chr1	55683533	55699850	NR_146283	MIR4422HG	+	0	0	0	0	0	0	0	0	0	0	0	0	0	0	0	0	0	0	0	0	0	0	0	0	0	0	0	0	0	0
chr1	55691313	55691396	NR_039618	MIR4422	+	0	0	0	0	0	0	0	0	0	0	0	0	0	0	0	0	0	0	0	0	0	0.78	3	2.22	0	0	0	0	0	0
chr1	56381281	56410636	NR_147162	LINC01753	-	0	0	0	0	0	0	0	0	0	0	0	0	0	0	0	0	0	0.56	2	1.44	0	0	0.84	3	2.16	0	0	0	0	0
chr1	56410759	56415792	NR_147161	LINC01755	+	0	0	0	0	0	0	0	0	0	0	0	0	0	0	0	0	0	0	0.54	3	2.46	0	0	0.54	2.46	0.54	3	2.46	0	0
chr1	56880634	56881638	NR_147163	LINC01767	+	0	0	0	0	0	0	0	0	0	0	0	0	0	0	0	0	0	0	0	0	0	0	0	0	0	0	0	0	0	0
chr1	57093463	57110991	NR_135111	LOC101929935	-	0	0	0	0	0	0	0	0	0.54	3.54	5.46	2.46	0	0	0	0	0	0	0	0	0	0	0	0	0	0	0	0	0	0
chr1	58326214	58328654	NR_104365	DAB1-AS1	+	0	0	0	0	0	0	0	0	0	0	0	0	0	0	0.84	3	2.16	0	0	0	0	0	0	0	0	0	0	0	0	0
chr1	58326214	58328786	NR_104362	DAB1-AS1	+	0	0	0	0	0	0	0	0	0	0	0	0	0	0	0.84	3	2.16	0	0	0	0	0	0	0	0	0	0	0	0	0
chr1	58326214	58328786	NR_104363	DAB1-AS1	+	0	0	0	0	0	0	0	0	0	0	0	0	0	0	0.84	3	2.16	0	0	0	0	0	0	0	0	0	0	0	0	0
chr1	58326214	58328786	NR_104364	DAB1-AS1	+	0	0	0	0	0	0	0	0	0	0	0	0	0	0	0.84	3	2.16	0	0	0	0	0	0	0	0	0	0	0	0	0
chr1	59250822	59365384	NR_034014	LINC01135	+	0	0	0	0	0	0	0	0	0	0	0	0	0	0	0	0	0	0	0	0	0	0	0	0	0	0	0	1.32	1.68	0
chr1	59250822	59365384	NR_034015	LINC01135	+	0	0	0	0	0	0	0	0	0	0	0	0	0	0	0	0	0	0	0	0	0	0	0	0	0	0	0	1.32	1.68	0
chr1	59250822	59365384	NR_108106	LINC01135	+	0	0	0	0	0	0	0	0	0	0	0	0	0	0	0	0	0	0	0	0	0	0	0	0	0	0	0	1.32	1.68	0
chr1	59486147	59553919	NR_110626	LINC01358	+	0	0	0	0	0	0	0	0	0	0	0	0	0	0	2.82	3	0.18	0	0	0	0	0	0	0	0	0	0	0	0	0
chr1	59597607	59612479	NR_027120	HSD52	-	0	0	0	0	0	1.26	3	1.74	0	0	0	0	0	0	0	0	0	0	0	0	0	0	0	0	0	0	0	0	0	0
chr1	59762683	60165066	NR_103473	FGGY	+	0	0	0	0	0	0	0	0	0	0	0	1.98	1.02	0	0	0	0	0	0	0	0	0	0	0	0	0	0	0	0	0
chr1	60198898	60198968	NR_039861	MIR4711	-	0	0	0	0	0	0	0	0	0	0	0	0	1.92	3	1.08	0	0	0	0	0	0	0	0	0	0	0	0	0	0	0
chr1	60238466	60254501	NR_110627	LOC101926944	+	0	0	0	0	0.96	3	2.04	0	0.96	3	2.04	0	0	0	0	0	0	0	0	0	0	0	0	0	0	0	0	0	0	0
chr1	60358979	60392470	NR_134981	CYP2J2	-	0	0	0	0	0	0	0	0	0	0	0	0	0	0	0	1.8	3	1.2	0.6	0.4	0	0	0	0	0	0	0	0	0	0
chr1	60358979	60392470	NR_134982	CYP2J2	-	0	0	0	0	0	0	0	0	0	0	0	0	0	0	0	1.8	3	1.2	0.6	0.4	0	0	0	0	0	0	0	0	0	0
chr1	60981387	61088357	NR_146508	LINC01748	-	0	0	0	0	0	0	0	0	0	0	0	0	0	0	0	0	0	0	0	0	0	0	0	0	0	0	0	0	0	0
chr1	61125302	61291256	NR_110628	LOC101926964	-	0	0	0	0	0	0	0	0	0	0	0	0	0	0	0	0	0	0	0	0	0	0	0	0	0	0	0	0	0	0
chr1	61405915	61436448	NR_110617	NFIA-AS2	-	0	0	0	0	0	0	0	0	0	0	0	0	0	0	0	0	0	0	0	0	0	0	0	0	0	0	0	0	0	0
chr1	61419409	61436448	NR_110618	NFIA-AS2	-	0	0	0	0	0	0	0	0	0	0	0	0	0	0	0	0	0	0	0	0	0	0	0	0	0	0	0	0	0	0
chr1	61714616	61719190	NR_104180	NFIA-AS1	-	0	0	0	0	0	0	0.6	3	2.4	0	0	0	0	0	0	0	0	0	0	0	0	0	0	0.6	3	2.4	0	0	0	0.6
chr1	62119913	62121800	NR_073400	MGC34796	+	0	0	0	0	0	0	0	0	0	0	0	0	0	0	0	0	0	0	0	0	0	0	0	0	0	0	0	0	0	0
chr1	62146718	62191095	NR_135160	TM2D1	-	0	0	0	0	0	0	0	0	0	0	0.4	4	3.6	0	0.3	3	2.8	1.3	3.6	0	0	0.3	2.7	0	0	0	0	0	0	0
chr1	62146718	62191095	NR_135161	TM2D1	-	0	0	0	0	0	0	0	0	0	0	0.4	4	3.6	0	0.3	3	2.8	1.3	3.6	0	0	0.3	2.7	0	0	0	0	0	0	0
chr1	62146718	62191095	NR_135162	TM2D1	-	0	0	0	0	0	0	0	0	0	0	0.4	4	3.6	0	0.3	3	2.8	1.3	3.6	0	0	0.3	2.7	0	0	0	0	0	0	0
chr1	62544457	62544531	NR_036058	MIR3116-1	+	0	0	0	0	0	0	0	0	0	0	0	0	0	0	0	0	0	0	0	0	0	0	0.56	3.44	0	0	0	0	0	0
chr1	62544460	62544528	NR_036059	MIR3116-2	-	0	0	0	0	0	0	0	0	0	0	0	0	0	0	0	0	0	0	0	0	0	0	0	0	0	0	0	0	0	0
chr1	63466167	63476596	NR_146607	LINC01739	-	0	0	0	0	0	0	0	0	0	0	0	0	0	0	0	0	0	0	0	0.24	3	2.76	0	0	0	0	0	0	0	0
chr1	63466167	63476939	NR_146605	LINC01739	-	0	0	0	0	0	0	0	0	0	0	0	0	0	0	0	0	0	0	0	0	0	0	0	0	0	0	0.66	3	2.34	0
chr1	63466167	63478142	NR_146606	LINC01739	-	0	0	0	0	0	0	0	0	0	0	0	0	0	0	0	0	0	0	0	0	0	0	0	0	0	0	0	0	0	0
chr1	63624753	63782928	NR_038252	LINC00466	-	0	0	0	0	0	0	0	0	0	0	0	0	1.32	1.68	0	0	0	0	0	0	0.44	1	0.56	0	0	0	0	0	0	0
chr1	63786554	63788129	NR_121634	FOXD3-AS1	-	0	1.26	3	1.74	0	1.26	1.74	1.26	3	3	4.26	4.74	3	1.74	0	0	0	0	0	0	0	0	0	0	0	0	0	0	0	0
chr1	63786554	63788129	NR_121635	FOXD3-AS1	-	0	1.26	3	1.74	0	1.26	1.74	1.26	3	3	4.26	4.74	3	1.74	0	0	0	0	0	0	0	0	0	0	0	0	0	0	0	0
chr1	63786554	63789346	NR_121636	FOXD3-AS1	-	0	0	0	0	0	0	0	0	0	0	0	0	0	0	0	0.24	3	2.76	0.24	3	2.76	0	0	0	0	0.24	3	2.76	0	0.24
chr1	63786554	63790112	NR_121637	FOXD3-AS1	-	0	0	0	0	0	0	0	0	0	0	0	0	0	0	0	0	0	0	0	0	0	0	0	0	0	0	0	0	0	0
chr1	63792595	63792655	NR_106716	MIR6068	-	0	0	0	0	0	0	0	0	0	0	0	0	0	0	0	0	0	0	0	0	0	0	0	0	0	0	0	0	0	0
chr1	63906440	63988944	NR_045147	ITGB3BP	-	0	0	0.36	3	2.64	0	0	0	0	0	0.36	3.36	5.28	0.36	3.36	5.28	0	0	0	0	0	0	0	0	0	0	0	0	0	0
chr1	64014650	64016307	NR_002771	DLEU2L	+	0	0	0	0	0	0	0	0	0	0	0	0	0	0	0	0	0	0	0	0	0	0	0	0	0	0	0	0	0	0
chr1	64560124	64577888	NR_110666	ROR1-AS1	-	0	0	0	0	0	0	0	0	0	0	0	0	0	0	0	0	0	0	0	0	0	0	0	0	0	0	0	0	0	0
chr1	64571005	64579474	NR_110665	ROR1-AS1	-	0	0	0	1.56	3	1.44	0	1.56	3	1.44	0	0	0	0	0	0	1.56	3	1.44	0	1.56	1.44	0	0	0	0	0	0	0	0
chr1	65045529	65045604	NR_039957	MIR4794	+	0	0	0	0	0	0.58	1	0.42	0	0	0	0	0	0	0	0	0	0	0	0	0	0	0	0	0	0	0	0	0	0
chr1	65445259	65468159	NR_119383	LINC01359	-	0	0	0	0	0	0	0	0	0	0	0	0	0	0	0	0	0	0	0	0	0	0	0	0	0	0	0	0	0	0
chr1	65523437	65523525	NR_037443	MIR3671	-	0	0	0	0	0	0	0	0	0	0	0	1.5	3	3	3	1.5	0	0	0	0	0	0	0	0	0	0	0	0	0	0
chr1	65524116	65524191	NR_029516	MIR101-1	-	0	0	0	0	0	0	0	0	0	0	0	0	0	0	0	0	0	0	0	0	0	0	0	0	0.54	3	3	3	2.46	0
chr1	66508182	66516401	NR_123718	LOC101927139	-	0	0	0	0	0	0	0	0	0	0	0	0	0	0	0.98	1	1	0.02	0	0	0	2.94	0.06	0	0	0	0	0	0	0
chr1	67094122	67094200	NR_036060	MIR3117	+	0	0	0	0	0	0	0	0	0	0	0	0	0	0	0	0	0	0	0	0	0	0	0	0	0	0	0	0	0	0
chr1	67557858	67600654	NR_075077	C1orf141	-	0	0	0	0	0	0	0	0	0	0	0	0	0	0	0	0	0	0	0	0	0	0	0	0	0	0	0	0	0	0
chr1	67773046	67862583	NR_047583	IL12RB2	+	0	0	0	0	0	0	0	0	0	0	0	0	0	0	0	0	0	0	0	0	0	0	0	0	0	0	0	0	0	0
chr1	67773046	67862583	NR_047584	IL12RB2	+	0	0	0	0	0	0	0	0	0	0	0	0	0	0	0	0	0	0	0	0	0	0	0	0	0	0	0	0	0	0
chr1	68297970	68668670	NR_040077	GNG12-AS1	+	0	0	0	0	0	1.2	1.8	0	0	0	0	0	0	0	0	0	0	0	0	0	0	0	0	0	0	0	0	0	1.2	3
chr1	68649200	68649293	NR_031664	MIR1262	-	0	0.56	3.44	0	0.28	2	1.72	0	0	0	0	0	0	0	0	0	0	0	0	0	0	0	0	0	0	0	0	0	0	0
chr1	68962358	69004310	NR_110671	DEPDC1-AS1	+	0	0	0.48	3	2.52	0	0	0	0	0	0	0.48	3	2.52	0	0.48	2.52	0	0	0	0	0	0	0	0	0	0	0	0	0
chr1	69521580	69650685	NR_146608	LINC01707	+	0	0	0	0	0	0	0	0	0	0	0	0	0	0	0	0	0	0	0	0	0	0	0	0	0	0	0	0	0	0
chr1	69898937	69901092	NR_147164	LINC01758	+	0	0	0	0	0	0	0	0	0	0	0	0	0	0	0	0	0	0	0	0	0	0	0	0	0	0	0	0	0	0
chr1	70385004	70386000	NR_023916	PIN1P1	+	0	0	0	0	0	0	0	0	0	0	0	0	0	0.24	3	2.76	0.24	2.76	0	0	0	0	0	0	0	0	0	0	0	0
chr1	70687033	70718732	NR_146810	SRSF11	+	0	0	0	0	1.98	4.98	2.04	5.94	9	7.02	13.92	16.02	8.4	11.6	11.04	5.04	6.96	7.02	4.02	1.02	0	0	0	0	0	0	0	0	0	0
chr1	70820492	70833705	NR_027404	HHLA3	+	0	0	0	4.2	7.52	3.8	3	3.84	0.64	2.52	3	0.48	0	0	2.52	3	0.48	0	0	0	0	0	0	0	0	1.68	2	0.32	0	0
chr1	71172135	71252151	NR_125938	LINC01788	+	0	0	0	0	0	0	0	0	0	0	0	0	0	0	2.8	3.3	0.9	0	4.2	6	1.8	0	0	0	0	0	0	0	0	0
chr1	71318035	71513491	NR_028292	PTGER3	-	0	0	0	0	0	0	0	0	0	0	0	0	0	0	0	0	0.54	3	2.46	0	0	0	0	0	0	0.54	3	2.46	0	0.54
chr1	71318035	71513491	NR_028293	PTGER3	-	0	0	0	0	0	0	0	0	0	0	0	0	0	0	0	0	0.54	3	2.46	0	0	0	0	0	0	0.54	3	2.46	0	0.54
chr1	71318035	71513491	NR_028294	PTGER3	-	0	0	0	0	0	0	0	0	0	0	0	0	0	0	0	0	0.54	3	2.46	0	0	0	0	0	0	0.54	3	2.46	0	0.54
chr1	71512188	71532865	NR_038420	ZRANB2-AS1	+	0	0	0	0	0	0	0	0	0	0	0	0	0	0	2.28	3	0.72	0	2.28	3	0.72	0	0	0	0	0	0	2.28	3	0.72
chr1	71533313	71533399	NR_029707	MIR186	-	0	0	0	0	0	0	0	0	0	0	0	0	0	0	0	0	0	0	0	0	0	0	0	0	0	0.06	2.94	0	0	0
chr1	71547006	71703406	NR_046217	ZRANB2-AS2	+	2	1.76	0.36	3.12	4	3.52	0	0	0	0	0.72	5.64	3	2.64	0	0	0.36	3	3.12	4	3.52	0	0	0.36	3	2.64	0	0	0	0
chr1	72259914	72302695	NR_046218	NEGR1-IT1	-	0	0	0	0	0	0	0	0	0	0	0	0	0	0	0	0	0	0	0	0	0	0	0	0	0	0	0	0	0	0
chr1	73771852	73773255	NR_110677	LINC01360	+	2.88	0	0	0	0	0	0	0	0	0	0	0	0	0	0	0	0	0	0	0	0	0	0	0	0	0	0	0	0	0
chr1	73771852	73804560	NR_110676	LINC01360	+	2.88	0	0	0	0	0	0	0	0	0	0	0	0	0	0	0	0	0	0	0	0	0	0	0	0	0	0	0	0	0
chr1	74140361	74204325	NR_146300	LINC02238	+	0.66	3	2.34	0.66	2.34	0	0	0	0	0	0	0	0	0	0	0	0	0	0	0	0	0	0	0	0	0	0	0	0	0
chr1	75043113	75091782	NR_121671	ERICH3-AS1	+	0	0	0	0	0	0	0	0	0	0	0	0	0	0	0	0	0	0	0	0	0	0	0	0	0	0	0	0	0.78	3
chr1	75055418	75091782	NR_121670	ERICH3-AS1	+	0	0	0	0	0	0	0	0	0	0	0	0	0	0	0	0	1.08	3	1.92	1.08	3	1.92	0	0	0	0	0	0	0	0
chr1	75198861	75232360	NR_027962	TYW3	+	0	0	0	0	0.22	1	0.78	0	0	0	0	0	1.32	6	4.68	0	0	0	0.66	3.66	5.34	3	3	2.34	0	0	0	0.22	0.78	0.66
chr1	76207686	76210698	NR_130749	DLSTP1	-	0	0	0	0	0	0	0	0	0	0	0	0	0	0	0	0	0	0	0	0	0	0	0	0	0	0	0	0	0	0
chr1	76251878	76260775	NR_073562	RABGGTB	+	0	0	1.68	1.32	0.56	1	5.48	12.36	8.28	4.68	11.04	13.32	6.96	3.56	3.44	4.68	4.32	1.32	0	0	0	0	0	0	0	0	0	0	0	0
chr1	76252756	76252834	NR_003042	SNORD45C	+	0	0	0	0	0	0	0	0	0	0	0	0	0	0	0	0	0	0	0	0.36	3	2.64	0	0	0	0	0	0	0	0
chr1	76253573	76253657	NR_002749	SNORD45A	+	0	0	0	1.38	3	1.62	0	0	0	0	0	0	0	0	0	0	0	0	0	0	0	0	0	0	0	0	0	0	0	0
chr1	76255161	76255232	NR_002748	SNORD45B	+	0	0	0	0	0	0	0	0	0	0	0	0	0	0	0	0	0	0	0	0	0	0	0	0	0.66	2.34	0	0	0	0.44
chr1	76384557	76398116	NR_026546	ASB17	-	0	0	0	0	0	0	0	0	0	0	0	0	0	0	0	0	0	0	0	0	0	0	0.68	1	0.32	0	0	0	0	0
chr1	76477008	76485041	NR_125939	LOC101927342	+	0	0	0	0	0	0	0	0	0	0	0	0	0	0	0	0	0	0	0	0	0	0	0	0	0	0	0	0	0	0
chr1	76540368	77096669	NR_146056	ST6GALNAC3	+	0	0	0	0	0	0	0	0	0	0	0	0	0	0	0	0	0	0	0	0	0	0	0	0	0	0	0	0	0	0
chr1	77525827	77525887	NR_106978	MIR7156	+	0	0	0	0	0	0	1.62	3	1.38	0	0	0	0	0	0	0	0	0	0	0	0	0	0	0	0	0	0	0	0	0
chr1	78347032	78355224	NR_103535	NEXN-AS1	-	0	0	0	0	0	0	0	0	0	0	0	0	0	0	1.56	3	1.44	0	0	0	0	0	0	1.56	3	3	3	3	3	3
chr1	78409735	78444889	NR_146539	FUBP1	-	0	0	0	0.66	3.66	5.34	2.34	0	0.66	3.66	4.68	3.3	15.44	14.58	6	5.34	3	3.66	5.34	3	2.34	0	0	1.32	6.66	7.68	2.34	0.66	3	2.34
chr1	78409735	78444889	NR_146540	FUBP1	-	0	0	0	0.66	3.66	5.34	2.34	0	0.66	3.66	4.68	3.3	15.44	14.58	6	5.34	3	3.66	5.34	3	2.34	0	0	1.32	6.66	7.68	2.34	0.66	3	2.34
chr1	78412166	78444889	NR_130152	FUBP1	-	0	0	0	0.66	3.66	5.34	2.34	0	0.66	3.66	4.68	3.3	15.44	14.58	6	5.34	3	3.66	5.34	3	2.34	0	0	1.32	6.66	7.68	2.34	0.66	3	2.34
chr1	78695282	78835147	NR_027310	MGC27382	+	0	0	0	0	0	0	0	0	0	0	0	0	0	0	0	0	0	0	0	0	0	0	0	0	0	0	0	0	0	0
chr1	79115473	79129763	NR_135640	IFI44	+	0	0	0	0	0	0	0	0	0	0	0	0	0	0	0	0	0	0	0	0	0	0	1.38	4.38	4.62	1.62	0	0	0	0
chr1	79115473	79129763	NR_135641	IFI44	+	0	0	0	0	0	0	0	0	0	0	0	0	0	0	0	0	0	0	0	0	0	0	1.38	4.38	4.62	1.62	0	0	0	0
chr1	81001439	81112473	NR_125940	LINC01781	+	0	0	0	0	0	0	0	0	0	0	0	0	0	0	0	0	0	0	0	2.34	3	0.66	0	0	0	0	0	0	0	0
chr1	81001439	81112473	NR_125941	LINC01781	+	0	0	0	0	0	0	0	0	0	0	0	0	0	0	0	0	0	0	0	2.34	3	0.66	0	0	0	0	0	0	0	0
chr1	81106971	81112473	NR_125942	LINC01781	+	0	0	0	0	0	0	0	0	0	0	0	0	0	0	0	0	0	0	0	0	0	0	0	0	0	0	0	0	0	0
chr1	81979564	82023387	NR_125943	LOC101927434	-	0	0	0	0	0	0	0	0	0	0	0	0	0	0	0	0	0	0	0	0	0	0	0	0	0	0	0	0.78	3.78	5.22
chr1	83368865	83632498	NR_147074	LINC01362	+	0	0	0	0	0	0	0	0	0	0	0	0	0	0	0	0	0	0	0	0	0	0	0	0	0.9	3	2.1	0.9	3	3
chr1	83439565	83450605	NR_110632	LINC01361	-	0	0	0	0	2.7	3	0.3	0	0	0	0	0	0	0	2.7	0.3	0	0	0	0	0	0	0	0	0	0	0	0	0	0
chr1	83439565	83451891	NR_110633	LINC01361	-	0	0	0	0	0	0	0	0	0	0	0	0	0	0	0	0	0	0	0	0	0	0	0	0	0	0	0	0	0	0.54
chr1	83911736	83920454	NR_146478	LINC01712	+	0	0	0	0	0	0	0	0	0	0	0	0	0	0	0	0	0	0	0	0	0	0	0	0	0	0	0	0	0	0
chr1	84041470	84326679	NR_119375	LINC01725	-	0	0	0	0	0	0	0	0	0	0	0	0	0	1.26	1.74	1.26	3	1.74	0	0	0	0	0	0	0	0	0	0	1.26	4.26
chr1	84267198	84326229	NR_119374	LOC101927560	-	0	0	0	0	1.26	1.74	1.26	3	1.74	0	0	0	0	0	0	0	0	0	0	1.26	4.26	4.74	1.74	0	0	0	0	0	0	0
chr1	84830640	84850484	NR_003927	UOX	-	0	0	0	0	0	0	0	0	0.96	2.04	0	0	0.96	2.04	0	0	0	0	0	0	0	0	0	0	0	0	0	0	0	0
chr1	85063646	85086714	NR_125761	LINC01461	-	0	0	0	0	2.16	3	0.84	0	0	0	0	0	0	0	0	0	0	0	0	0	0	0	0	0	0	0	0	0	0	0
chr1	85093912	85100703	NR_027379	LINC01555	-	0	0	0	0	0	0	0	0	0	0	0	0	0	0	0	0	0	0	0	0	0	0	0	0	0	0	0	0	0	0
chr1	85599476	85599556	NR_039619	MIR4423	+	0	0	0	0	0	0	0	0	1.04	2	0.96	1.56	3	1.44	0	0	0	0	0	0	0	0	0	0	0	0	0	0	0	0
chr1	85715636	85725355	NR_024113	C1orf52	-	0	0	0	0	0	0	0	0.9	1	1.9	4.7	3.2	3	5.7	3.3	0.3	0	0	0	0	0	0	0	0	0	0	0	0	0	0
chr1	85742040	85743771	NR_045484	LOC646626	+	0	1.6	0.4	0	0	0	0	0	0	2.4	3	0.6	0	2.4	5.4	3.6	0.6	0	0	0	0	0	0	0	0	0	0	0	0	0
chr1	86194915	86622154	NR_146343	COL24A1	-	0	0	0	0	0	0	2.76	0.24	0	0	0	0	0	0	0	0	0	0	0	0	0	0	0	0	0	0	0	0	0	0
chr1	86194915	86622154	NR_146344	COL24A1	-	0	0	0	0	0	0	2.76	0.24	0	0	0	0	0	0	0	0	0	0	0	0	0	0	0	0	0	0	0	0	0	0
chr1	86194915	86622154	NR_146345	COL24A1	-	0	0	0	0	0	0	2.76	0.24	0	0	0	0	0	0	0	0	0	0	0	0	0	0	0	0	0	0	0	0	0	0
chr1	86194915	86622379	NR_146341	COL24A1	-	0	0	0	0	0	0	0	0	0	0	1.26	1.74	0	0	0	0	0	0	0	0	0	0	0	0	0	0	0	0	0	0
chr1	86194915	86622379	NR_146342	COL24A1	-	0	0	0	0	0	0	0	0	0	0	1.26	1.74	0	0	0	0	0	0	0	0	0	0	0	0	0	0	0	0	0	0
chr1	86194915	86622719	NR_146340	COL24A1	-	0	0	0	0	0	0	0	0	0	0	0	0	0	0	0	0	0	1.86	1.14	0	0	0	0	0	0	0	0	0	0	0
chr1	86823314	86823370	NR_107010	MIR7856	-	0	0	0	0	0	0	0	0	0	0	0	0	0	0	0	0	0	0	0	0	0	0	0	0	0	0	0	0	0	0
chr1	87012758	87046432	NR_024602	CLCA4	+	0.48	3	2.52	0	0	0	0	0	0	0	0	0	0	0	0	0	0	0	0	0	0	0	0	0	0	0	0	0	0	0
chr1	87036863	87170176	NR_135837	LOC105378828	-	3	3	7.32	10.56	6.12	2.04	1	0.52	0	0	0	0	0	0	0	0	0	0	0	0	0	0	0	0	0	0	0	0	0	0
chr1	87099958	87121059	NR_024604	CLCA3P	+	0	0	0	0	0	0	0	0	0	0	0	0	0	0	0	0	0	0	0	0	0	0	0	0	0	0	0	0	0	0
chr1	87169180	87170176	NR_135838	LOC105378828	-	3	3	7.32	10.56	6.12	2.04	1	0.52	0	0	0	0	0	0	0	0	0	0	0	0	0	0	0	0	0	0	0	0	0	0
chr1	87328127	87380158	NR_144512	SELENOF	-	0	0	0	0	2.52	3	0.48	0	0	2.52	0.48	2.52	0.48	2.52	8.04	6.48	8.52	9	1.44	0	0	0	0	0	0	0	0.84	1	0.16	0
chr1	87328127	87380260	NR_144513	SELENOF	-	0	0	0	0	0	0	2.4	3	0.6	0	0	2.4	0.6	2.4	0.6	2.4	7.8	6.6	8.4	9	1.8	0	0	0	0	0	0	0	0.8	1
chr1	87595447	87602352	NR_026988	LINC01140	+	3	0.18	0	0	0	0	0	0	0	0	0	0	0	0	0	0	0	0	0	0	0	0	0	0	0	2.82	3	0.18	0	0
chr1	87595447	87634886	NR_026989	LINC01140	+	3	0.18	0	0	0	0	0	0	0	0	0	0	0	0	0	0	0	0	0	0	0	0	0	0	0	2.82	3	0.18	0	0
chr1	87597608	87602352	NR_026985	LINC01140	+	0	0	0	0	0	0	0	0	0	0	0.48	3	2.52	0	0	0	0	0	0	0	0	0	0	0	0	0	0	0	0	0
chr1	87597608	87602352	NR_026986	LINC01140	+	0	0	0	0	0	0	0	0	0	0	0.48	3	2.52	0	0	0	0	0	0	0	0	0	0	0	0	0	0	0	0	0
chr1	87597608	87602352	NR_026987	LINC01140	+	0	0	0	0	0	0	0	0	0	0	0.48	3	2.52	0	0	0	0	0	0	0	0	0	0	0	0	0	0	0	0	0
chr1	87819209	87837338	NR_038324	LINC01364	-	0	0	0	0	0	0	0	0	0	0	0	0	0	0	0	0	0	0	0	0	0	0	0	0	0	0	0	0	0	0
chr1	89003195	89150887	NR_110682	PKN2-AS1	-	0	0	0	0	0	0	0	0	0.78	3	2.22	0	0.78	3	2.22	0	0	0	0	0	0	0	0	0.78	3	3	2.22	0	0.78	3
chr1	89386726	89458431	NR_146183	KYAT3	-	0	0	0	0	0	1.14	3	1.86	0	2.28	8.28	8.58	4.14	7.52	7.72	2.48	1.14	3	1.86	0	0	0	0	0	0	0	0	0	0	0
chr1	89386726	89458431	NR_146185	KYAT3	-	0	0	0	0	0	1.14	3	1.86	0	2.28	8.28	8.58	4.14	7.52	7.72	2.48	1.14	3	1.86	0	0	0	0	0	0	0	0	0	0	0
chr1	89401455	89458643	NR_146184	KYAT3	-	0	0	0	0	0	0	0	0	0	0.42	3	2.58	0	0.84	6.84	10.74	3.42	6.56	9.16	3.44	0.42	3	2.58	0	0	0	0	0	0	0
chr1	89472359	89488549	NR_135007	GBP3	-	0	0	0	0	0	0	0	0	0	0	0	0	0	0	0	0	0	0	0	0	0	0	0	0	0	0	0	0	0.06	3
chr1	89754940	89756045	NR_077244	LOC729930	-	0	0	0	0	0	0	0	0	0	0	0	0	0	0	0	0	0	0	0	0	0	0	0	0	0	0	0	0	0	0
chr1	89873237	89890493	NR_003133	GBP1P1	+	0	2.22	3	0.78	0	0	0	0	0	0	0	0	0	0	0	0	0	0	0	0	0	0	0	0	0	0	0	0	0	0
chr1	90090407	90098453	NR_033981	FLJ27354	-	0	0	0	0	0	0	0	0	0	0	0	0	2.82	0.18	0	0	0	0	0	0	0	0	0	0	0	0	0	0	0	0
chr1	90458823	90460525	NR_002830	GEMIN8P4	-	1	3.5	5.5	3.5	2.5	6	6.5	2.5	0	0	0	0	0	0	0	0	0	0	0	0	0	0	0	0	0	0.5	1	0.5	0	0
chr1	91123306	91123520	NR_145742	SNORD3G	+	0	0	0	0	0	0	0	0	0	0	0	0	0	0.36	3	3	2.64	0	0	0	0	0	0	0	0	0	0.36	3	2.64	0
chr1	91248540	91297625	NR_135039	LOC105378853	-	0	0	0	0	0	0	0	0	0	0	0	0	0	0	0	0	0	0	0	0	0	0	0	0	0	0	0	0	0	0
chr1	91248540	91317195	NR_135038	LOC105378853	-	0	0	0	0	0	0	0	0	0	0	0	0	0	0	0	0	0	0	0	0	0	0	0	0	0	0	0	0	0	0
chr1	91295103	91301718	NR_147932	LOC105378853	-	0	0	0	0	0	0	0	0	0	0	0	0	0	0	0	0	0	0	0	0	0	0	0	0	0	0	0	0	0	0
chr1	91295103	91317207	NR_147930	LOC105378853	-	0	0	0	0	0	0	0	0	0	0	0	0	0	0	0	0	0	0	0	0	0	0	0	0	0	0	0	0	0	0
chr1	91295103	91317207	NR_147931	LOC105378853	-	0	0	0	0	0	0	0	0	0	0	0	0	0	0	0	0	0	0	0	0	0	0	0	0	0	0	0	0	0	0
chr1	91317315	91320456	NR_146610	LINC01763	+	0	0	0	0	0	0	0	0	0	0	0	0	0	0	0	0	0	0	0	0	0	0	0	0	0	0	0	0	0	0
chr1	92145899	92351836	NR_036634	TGFBR3	-	0	0	0	0.84	2.16	0	0	0.84	3	2.16	0	0	0	0	0	0	0	0	0	0	0	0	0	0	0	0	0	0	0	0
chr1	92711954	92764566	NR_135089	GLMN	-	0	0	0	0	0	0	0	4.08	10.08	7.92	6	8.04	2.88	2.04	3	0.96	0	2.04	0.96	0	0	0	0	0	0	0	0	0	0	0
chr1	93297542	93307481	NR_146333	RPL5	+	0	0	0	0	0	0	0	2.52	7.2	5.48	5.84	11.88	7.12	13.56	12.48	11.16	11.84	1.92	0	2.52	0.48	2.52	3	0.48	0	0	2.52	3	0.48	0
chr1	93302845	93302940	NR_000006	SNORD21	+	2.7	3	0.3	0	0	0	0	0	0	0	0	0	0	0	0	0	0	0	0	0	0	0	0	0	0	0	0	0	0	0
chr1	93306275	93306408	NR_002444	SNORA66	+	0	0	1.5	3	1.5	0	0	0	0	0	0	0	0	0	0	0	0	0	0	0	0	0	0	0	0	0	0	0	0	0
chr1	93615298	93646246	NR_030761	TMED5	-	0	0	0	0	0	0	0	0	0.24	2.76	0	0.24	2.76	0	0.24	3	2.76	0.08	1.24	3.92	2.76	0	0.24	3	2.76	0.24	3	3	2.76	0
chr1	93775665	93811368	NR_034089	CCDC18-AS1	-	3.92	1.8	1.92	4.92	6	6	12.4	16	10.88	4.8	6.84	5.16	1.08	0	0	1.92	3	1.08	0	0	0	0	0	0	0	0	0	0	0	0
chr1	94057524	94065587	NR_034091	LOC100129046	+	0	0	0	0	0	1.44	3	1.56	0	0	0	0	0	0	0	0	0	0	0	0	0	0	0	0	0	0	0	0	0	0
chr1	94312387	94312467	NR_030621	MIR760	+	1.56	0	2.22	0.78	0	0	0	0	0	0	0	0	0	0	0	0	0	0	0	0	0	0	0	0	2.22	3	0.78	0	0	0
chr1	95123088	95285837	NR_104131	SLC44A3-AS1	-	0	0	0	0	0	0	0	0	0	0	0	0	0	0	0	0	0	0	0.78	2.22	0	0	0.78	3	2.22	0	0	0	0	0
chr1	95211415	95211456	NR_039620	MIR378G	-	0	0	0	0	0	0	0	0	0	0	0	0	0	0	0	0	0	0	0	0	0	0	0	0	0	0	0	0	0	0
chr1	95285897	95360803	NR_146575	SLC44A3	+	0.18	0	0	0	0	0	0	0	0	0	0	0	0	0	0	0	0	0	0	0	0	0	0	0	0	0	0	0	0	0
chr1	95393583	95428826	NR_033998	LOC729970	+	7.02	2.04	0	0	0	0	0	0	0	0	0	0	0	0	0	0	0	0	0	0	0	0	0	0	0	0	0	0	0	0
chr1	95448278	95538507	NR_131032	ALG14	-	0	0	0	0	0	0	0	3.44	6.58	3.56	1.28	1	2.72	0.42	0	5.16	3.42	3	3	3	3	0.42	0	0	0	0	0	0	0	0
chr1	95527151	95533101	NR_132786	LOC101928098	+	0	0	0	0	0	0	0	0	0.06	3	3	3	2.94	0	0.06	2.94	0	0	0	0	0	0	0	0	0	0	0	0	0	0.06
chr1	95628774	95699538	NR_125948	LOC101928118	-	0	0	0	0	0	0	0	0	0	0	0	0	0	0	0	0	0	0	0	0	0	0	0	0	0	0	0	0	0	0
chr1	95628774	95699538	NR_125949	LOC101928118	-	0	0	0	0	0	0	0	0	0	0	0	0	0	0	0	0	0	0	0	0	0	0	0	0	0	0	0	0	0	0
chr1	95699710	95712781	NR_103483	RWDD3	+	0	0	0	0	0	0	0	0	0	0	0	0	0	0	0	0	0	0	0	0	0	0	0	0	0	0	0	0	0	0
chr1	95699710	95712781	NR_103484	RWDD3	+	0	0	0	0	0	0	0	0	0	0	0	0	0	0	0	0	0	0	0	0	0	0	0	0	0	0	0	0	0	0
chr1	95776483	95783819	NR_135588	LINC01760	-	0	0	0	0	0	0	0	0	0	0	0	0	0	0	0	0	0	0	0	1.86	3	1.14	0	0	0	0	1.86	3	1.14	0
chr1	95816806	95817663	NR_146486	LINC01650	-	0	0	0	0	0	0	0	0	0	0	0	0	0	0	0	0	0	0	0	0	0	0	0	0	0	0	0	0	0	0
chr1	95940292	95944912	NR_033966	LINC01761	+	0	0	0	0	0	0	0	0	0	0	0	0	0	0	0	0	0	0	0	0	0	0	0	0	0	0	0	0	0	0
[truncated: 14,569 more rows]

## Sheet: S6c_non_coding
@{"verbose":true,"scale":1,"skip zeros":false,"nan after end":false,"sort using":"mean","unscaled 5 prime":0,"body":0,"sample_labels":["S6c"],"downstream":1000,"unscaled 3 prime":0,"group_labels":["genes"],"bin size":50,"upstream":500,"group_boundaries":[0,15220],"sample_boundaries":[0,30],"missing data as zero":true,"ref point":"TSS","min threshold":null,"sort regions":"keep","proc number":40,"b…			_			-500	-450	-400	-350	-300	-250	-200	-150	-100	-50	0	50	100	150	200	250	300	350	400	450	500	550	600	650	700	750	800	850	900	950
[truncated: 15,220 more rows]
